# Supplementary material for: The Relationship of Immune Cell Signatures to Patient Survival Varies within and between Tumor Types
Source: PLoS One. 2015 Sep 23;10(9):e0138726. doi: 10.1371/journal.pone.0138726 (PMC4580625; doi:10.1371/journal.pone.0138726)
Supplement: S1 Table — Sheet 1, shown are the top 100 genes best correlated in expression levels with marker genes across row 1 (Experimental Procedures). Sheet 2, random sets of 100 genes. (XLSX) [file pone.0138726.s006.xlsx]

## Sheet: Immune_molecular_modules
BCLAF1.mod	BTAF1.mod	CBFB.mod	CBX1.mod	CBX3.mod	CBX5.mod	CCNT2.mod	CHD3.mod	COPS2.mod	E2F1.mod	EED.mod	ELF4.mod	EOMES.mod	ETF1.mod	ETS2.mod	FLI1.mod	FOS.mod	FOXJ2.mod	FOXO3.mod	FOXP3.mod	FUBP1.mod	FUS.mod	GATA3.mod	HAT1.mod	HBP1.mod	HDAC2.mod	HDAC4.mod	HIF1A.mod	IKZF1.mod	IRF7.mod	IRF8.mod	JUNB.mod	KLF1.mod	MAF.mod	MEF2A.mod	MLL.mod	MORF4L2.mod	MTA1.mod	NAB1.mod	NCOA3.mod	NFATC3.mod	NFKB1.mod	PATZ1.mod	PBX2.mod	PHF1.mod	PKNOX1.mod	PNN.mod	RBBP7.mod	RBL2.mod	RORC.mod
BCLAF1	BTAF1	CBFB	CBX1	CBX3	CBX5	CCNT2	CHD3	COPS2	E2F1	EED	ELF4	EOMES	ETF1	ETS2	FLI1	FOS	FOXJ2	FOXO3	FOXP3	FUBP1	FUS	GATA3	HAT1	HBP1	HDAC2	HDAC4	HIF1A	IKZF1	IRF7	IRF8	JUNB	KLF1	MAF	MEF2A	MLL	MORF4L2	MTA1	NAB1	NCOA3	NFATC3	NFKB1	PATZ1	PBX2	PHF1	PKNOX1	PNN	RBBP7	RBL2	RORC
RSRC2	RBM41	ANP32E	HAL	ARL6IP5	WDR6	MYSM1	TRAF1	TOMM20	FANCI	MTO1	CMIP	SH2D1A	PLAUR	BNIP2	SP1	DUSP1	C6orf89	CACUL1	CTLA4	PRPF4B	SRSF10	PRKCQ	PPP1CB	SLU7	PSMD1	SLC9A1	ICAM1	KIAA0586	OASL	VAV2	HIST2H2AA3	SELENBP1	ST8SIA1	UBE2J1	MDN1	SNIP1	ZDHHC8	CD46	FCHSD2	SBF1	SLC24A6	METTL16	SEC14L1	VAMP2	NARF	DMTF1	RAB2B	GCC2	TSPAN15
ATXN1L	TCERG1	GMPS	EEPD1	HIGD1A	RPAP1	TAF1	LTBP3	NUDT15	RRM2	MAP4K1	C15orf39	GZMA	TPM4	PGK1	STAM2	ZFP36	PHF2	KIAA0247	FBLN7	CCAR1	IKZF5	CD96	ERLIN1	CREBRF	CCT5	NBEAL2	PTPRE	CYFIP2	UBE2L6	HLA-DMB	KIAA1257	BCL2L1	AGFG2	DNAJC13	MGA	CDK16	DNAJC11	LAMP2	SECISBP2L	GOLGA4	STAT5A	SMYD5	RAF1	CXorf65	S1PR4	AHSA2	UBA5	DNMT3A	IL17RE
SRSF5	ZNF121	PIGK	TMEM55A	PCMT1	UTP20	SCAF8	ITK	THUMPD3	TYMS	OXCT1	MYD88	NCALD	MAPRE1	CDC42EP3	NBR1	IER2	NUFIP2	GAB2	IL2RA	FKTN	NKTR	RORA	HIGD1A	PAN3	ARMC10	FURIN	STK17B	SMARCA2	DRAP1	TRAK1	PNRC1	SLC25A39	FBXL8	DSE	CHD6	DIABLO	TAF1C	F11R	USP6NL	ZBTB44	ARCN1	RRP15	ZDHHC18	LMBR1L	FUT7	PRPF4B	RCN2	FOXJ3	TRBV6-1
AKAP8	ZMYM6	COX11	REPS2	COMMD8	C12orf66	ZNF587	SATB1	FXR1	MCM4	IARS	QKI	STK39	EIF4H	DIRC2	EVI2B	JUNB	PLEKHM1P	KIAA0232	FAAH2	CHD6	PRPF3	TNFAIP3	TMBIM1	UPF2	UBTD2	RAB27A	CHD1	ADD3	IFI6	CACFD1	MSL1	AHSP	NMT2	AP3B1	CEP290	SUCO	HDAC6	RASSF3	PLEKHG1	PLCXD2	NKAP	TTC27	MAP2K4	STIM2	CBS	CCDC14	ATXN7L3B	PDE3B	KIF5C
SRRM1	ZNF621	CCDC25	TMEM43	HAT1	ZNF510	PRPF38B	RASGRP1	UFM1	CDCA5	C5orf28	TMEM127	KIFAP3	PPP2CA	NCSTN	STX3	OSM	NCOA6	ELL	FBXL8	KLHL20	ANKLE2	FAM190B	SRP54	ARID4A	KDELR2	SIRPA	CCNK	KIF2A	NAPA	HDAC9	HIST2H2BE	OSBP2	GOLGA7B	CDC40	CBFA2T2	ETF1	ZC3H7B	DENND5A	PIKFYVE	TRAPPC10	PAFAH1B1	ANKS6	MSL1	ANKRA2	DGAT2	ZNF37BP	SAAL1	CEP85L	AQP3
SON	PAN2	ARL2BP	TM6SF1	ACTR10	IARS	NEMF	GALT	HSPA9	WDR62	PRPS1	SSFA2	FASLG	PNPLA8	MCTP1	ANKRD13A	RHOB	TAOK3	PELI2	RTKN2	DCAF16	ZNF655	TC2N	CAPZB	UBR2	TFCP2	ANO10	PLEK	SYNRG	PML	RFX5	UIMC1	OR2W3	CTLA4	MTPN	MYO9A	HSPA13	VPS52	CTBS	RALGPS2	KAT6B	PELO	ZNF783	SLC45A4	CIRBP	FRAT2	RABGGTB	AP4B1	LRRC37B	ADAM12
ZNF326	PHC3	PDCD2	GPR77	YWHAB	NAT10	NR2C2	KLHL3	PNO1	KIFC1	HMGN1	ETV6	CCL5	PLK3	FGD4	MEFV	GLA	DNM2	USP32	TSPAN18	DLG1	RAB11FIP2	RIC8B	RRAGA	WAC	PROSC	SIGLEC9	BCL10	CASP8AP2	IFI35	DNAJC10	CASC3	GATA1	ICOS	JAK2	SACS	NECAP1	MBTPS1	CHMP3	DENND5B	ARAP2	KCTD21	EIF2B5	PPP4R1	ZNF273	EGLN2	DDX47	ZNF195	ITPKB	IL7R
RBM14-RBM4	HECTD1	CCNG1	RALBP1	VBP1	GCN1L1	GON4L	DOCK9	NUS1	CHEK1	ELP2	THEMIS2	PPP2R2B	ICAM1	RAB1A	TMEM154	PPP1R15B	KIDINS220	TLE3	HLF	ASCC3	SRRM1	CCDC64	PPP6C	SRPK2	ELAVL1	RIN3	PLAUR	GCC2	KPTN	ARHGAP17	PBX2	ABCC13	LRIG1	MTF1	ITPR3	ZNF394	ILF3	TMEM154	ITPR1	CCNT1	SPOP	ZNF202	UIMC1	TAF1D	DHRS13	TTC14	MTMR2	PAG1	LRFN3
PIGA	ZNF736	CMPK1	NCOA4	SDHD	ARL10	LTN1	PLCG1	CYP20A1	CDT1	EIF2B5	ITPRIP	TRGV9	C17orf107	FCAR	TBC1D1	IL8	GSK3B	ZFAND3	FBXL16	TSTD2	PNISR	SPEF2	ACTR10	ZNF350	YWHAG	XRN2	RELT	DIDO1	IFIT1	MEF2C	ERGIC1	IFIT1B	GRPEL2	COL4A3BP	ANAPC1	ZNF473	EXOSC10	SPAG9	DMXL1	ZNF570	SCN1B	C10orf2	STK40	RASGRP2	FLOT2	SEPT7P2	MAP4K5	IKZF1	CD3G
DIABLO	MT-ND4L	VAMP4	RASSF3	SUMO1	ELP2	KLHL24	WWP1	HUS1	UHRF1	NVL	TOR1A	GZMM	CDV3	RTN4	MNDA	PPTC7	ARSG	PLEKHM1	DBH-AS1	NOM1	DCAF16	PIK3R1	XRCC4	TOPORS	TIMMDC1	KIF1B	GNA13	KBTBD4	CMPK2	CD74	ELL	MFSD2B	LINC00426	ADAM17	HEATR1	YPEL5	ITFG2	RYBP	PAX5	CC2D1B	PIK3CB	MAK16	OSBPL2	CXCR4	MMP25	HNRNPH1	NAA40	SATB1	SIRPG
ZBTB11	SRSF10	SUCLG2	DYNC1LI1	TMSB4X	ZFP62	TOPBP1	MLLT3	MLLT10	PCNA	ZNHIT6	RASSF5	DCLRE1A	PLAA	PTPRE	RNASEL	HIST2H2AA3	FBXL20	RCOR1	TRAT1	TMEM161B	HNRNPH1	DLG3	PGK1	ZNF148	CHTF8	ITGAM	STX11	ZNF507	ISG15	MOB3B	MBD6	ALAS2	RASGRP1	GABRR2	TRRAP	EMD	PITRM1	SOD2	TMED8	EFCAB4B	JAK3	ZNF639	VMP1	EPC1	RNF167	SRSF10	SIDT1	DUSP16	TRAC
KAT7	ARFGEF2	ENOPH1	ZBTB34	UGP2	LZTS2	LEMD3	ATP8B2	PYROXD1	ACOT7	EXOSC8	TLE4	SLAMF7	PFKFB3	TRIM8	IGSF6	UBC	SF3A1	WIPF2	GPA33	ANKRD13C	DDX39B	2015-09-08	CTSC	SERINC1	KIAA0196	ANPEP	PIM3	BCL9	PHF11	ZNF532	DUSP1	SLC6A8	HLF	RBMS1P1	MTR	C1orf27	IPO9	NBR1	DOPEY2	ZNF142	SLA	ALKBH8	SPAG9	MED17	C17orf62	ARGLU1	MIS12	SMARCA2	CD3E
RBM39	BDP1	METTL10	RASSF2	NDUFB1	RRP15	SETD5	TC2N	C11orf58	FOXM1	NIPA1	TOR1AIP1	TRGC1	SYAP1	PPT1	GIT2	BTG2	KIAA0913	TET2	CD40LG	RALGAPA1	NEMF	RASGRP1	TMEM33	RSBN1L	STT3A	GNAQ	CHMP2B	PSIP1	HERC5	HLA-DMA	TMCC1	TMOD1	PHF19	IRAK3	ALMS1	PIGA	ZC3H14	ST8SIA4	TCF4	BIRC6	ZCCHC9	GPATCH4	STX3	ZNF136	RPS6KA1	LENG8	CARD11	FAM190B	FAM171A1
TTBK2	RFX7	URI1	PAK2	PPP6C	URB1	KIAA2026	IL11RA	MATR3	MLF1IP	ACYP1	ZDHHC5	F2R	LAPTM4A	LRRFIP2	DOCK8	RELT	UGGT1	RAPGEF2	SEMA3G	CCDC14	SRSF11	HAUS3	C1GALT1C1	ZNF586	APIP	FAR1	TSC22D2	SMC3	GTPBP2	CIITA	FBRS	ASCC2	ATP8B2	ZFP106	EP400	SRSF5	CIZ1	STX3	AFF3	UBR1	PPP1CB	MRPL32	DHX34	RNF19A	GPR97	AFG3L1P	SMARCD1	CYLD	WDR86-AS1
ZNF655	EPM2AIP1	MZT1	MEGF9	GHITM	PDCD11	FAM76B	PRKCA	EIF2A	STMN1	BMI1	CALCOCO2	TBX21	IVNS1ABP	TIMP2	STAT3	G0S2	MON1B	NCOA1	AP3M2	ENTPD5	TSSK4	ZNF831	XRN2	RB1CC1	DCAF7	FLII	TRIB1	REST	NUB1	WDR11	ZNF143	FBXO7	LIMA1	SNX3	SHPRH	THAP9-AS1	UBE2G2	CSF2RB	SLC9A7	KLHL11	CPSF2	HNRNPA1L2	TMCC1	ANKRD49	C7orf53	L3MBTL1	GPAM	RNF216	GPR171
ZNF295	HDAC6	POLR2M	ARAP3	SPTLC1	ELK4	BPTF	PLEKHG4	R3HDM1	FEN1	C10orf88	SBF2	SAMD3	METRNL	CHP1	ACAP2	MIR22HG	CLIP1	SPAG9	ALS2CL	TSR1	ARGLU1	SPOCK2	HYAL2	MKLN1	CAPRIN1	TLN1	CWC25	ETS1	DHX58	APPL1	WAC	FAM210B	TRIM46	FIG4	SLC4A7	BCLAF1	PIDD	PICALM	AKAP2	NFATC2	SRP54	IARS	XKR8	CHD2	ST3GAL4	ZNF548	TP53I13	HELB	AGFG2
WBP11	DMTF1	SKA2	CHST15	CCBL2	VPRBP	2015-03-06	TMEM30B	SLC30A9	MCM2	TRIM59	SCYL2	PRR5	ARF4	LILRB2	OSBPL11	CHMP1B	TNRC18	LRRFIP1	CCR4	HNRNPH1	PNN	ZSWIM5	MPP1	STAG2	UQCRC2	PCYT1A	FCAR	SOS1	MX1	CLIC4	SEC14L1	EPB49	CCND2	MYO10	PKD1	EIF5	TCERG1	CRK	COBLL1	SNRNP200	PHF23	DDX10	DENND3	GKAP1	CNN2	RUFY2	ZNF527	AAK1	PLEKHB1
TAF2	DDX47	DDX50	PANX2	MYL12A	NUP188	USP34	ARMCX4	RBM3	TPX2	TTC27	LCP1	ENPP5	TRIB1	ASAH1	IRF2	HIST2H2BF	CHFR	USP4	ICOS	CEP290	PRPF38B	ATG16L1	ACTB	TRAPPC8	RCAN1	SEMA4A	RAB1A	RSBN1	IFIT3	TRIO	PAIP2	STRADB	CD6	C11orf82	BDP1	HMGCS1	TTC31	STAT3	CHD7	CNNM3	GRAMD1A	PTCD3	C3orf62	SNHG1	PTPRJ	SRSF11	RAD1	RNPC3	TRBV19
TRAF6	FAM123B	UBA2	MAP2K4	ATP6V1H	NSUN5P1	LCOR	ZNF512B	UBQLN1	MKI67	PPP3CC	ABR	TTC22	GZF1	CSGALNACT2	NADK	DNAJB9	MYO9B	RASSF5	ISM1	PAQR3	LENG8	KIF22	SUMO1	AHCTF1	EFTUD2	AGTPBP1	CSRNP1	TNRC6C	TREX1	KMO	SPAG9	TAL1	ZNF365	MAML3	TNRC6A	RNF138	SETD1A	UBE2W	SIPA1L3	HUWE1	UBE2H	SRSF8	CPPED1	RBM48	NCF4	CAPRIN2	ABCD4	ZNF498	TRBV29-1
RBM4	YLPM1	RECK	STAT6	TRAPPC3	SPTBN1	MED23	AMIGO1	AIMP1	CHAF1B	YARS2	TNRC18	CHST12	TP53INP2	LACTB	ARHGAP27	RBKS	SP3	DOCK5	TSHZ2	RBAK	DMTF1	KIF21A	PLIN3	2015-03-07	C5orf15	ATXN1	PNPLA8	PCMTD2	IFIH1	RRNAD1	LRRC4	GLRX5	TTC39C	PDCD6IP	VPRBP	AKAP8	CDK5RAP1	NEK7	PRKCE	SENP1	RNF10	C21orf2	CTBS	C14orf28	RTN2	EPM2AIP1	RAB11FIP3	RASA2	TRAV1-2
SLC7A5P1	COX20	STYX	PAIP2	PPP1CB	RLTPR	SON	MAP3K12	PIGA	GMNN	GCFC2	TNFRSF1B	SLA2	RIPK2	FAM151B	TMEM55A	MCL1	PLEKHM3	AKIRIN1	NOS3	SHPRH	2015-03-06	KLF12	TMEM165	CREB1	PPP2CB	CAMKK2	NFIL3	ITPKB	ETV7	BCL11A	EPS15L1	UBXN6	LTBP4	FGD4	SLC38A1	DNTTIP2	ZNF783	NCF2	WDFY4	GPATCH8	C1GALT1C1	NOP58	REPS2	ARGLU1	BASP1	ZNF738	ILKAP	ANKRD12	TRAV13-1
CCDC59	C5orf45	PCNP	HSDL2	DAD1	TTC27	DDX6	SYNGAP1	SBDS	RECQL4	ARL14EP	FAM120A	CHPF	SLC16A6	ZDHHC3	LRRK2	HIST1H2BC	TACC1	CPQ	BAG3	UTP15	EPM2AIP1	FAM176C	SPTLC1	RAD21	NUP62	SLC11A1	YTHDF3	CDC42SE2	NT5C3	SWAP70	CTBS	CA1	RIC8B	AGFG1	KIAA0947	TSC22D2	TRMT44	STK38L	FARP2	C5orf42	LIMK2	ATF7IP2	TMEM71	PTCD1	KCTD21	C5orf45	ZWILCH	PCMTD2	IL32
OTUD4	THOC2	ATE1	VMP1	XRCC4	NUP160	ASH1L	SNPH	MAPKAPK5	CLSPN	FBXO4	FMNL1	HENMT1	RAB1A	VAMP3	ARHGEF2	MID1IP1	RAB5B	CHST11	MAL	TTC14	ZFYVE20	HELB	ARPC5	TMCC3	ATP5F1	PNPLA1	PFKFB3	RNF216	PLSCR1	EPB41L2	NDE1	SNCA	GIPC1	BNIP2	RTTN	SLC19A2	NOL6	PAK2	COL19A1	ATM	IL6R	RBMX	RASSF3	LEMD3	MBOAT2	CEP95	MCPH1	KBTBD4	DPP4
ZNF460	DHX15	PDCL3	SH3KBP1	PGK1	HPS4	ZNF699	RIC8B	NR1D2	PKMYT1	BCS1L	RNF19B	C12orf75	RHEB	CXCL16	2015-03-07	PPP1R15A	SLAIN2	TOX4	FHIT	MIER3	DHX36	NMT2	CLTC	ELF2	WDR41	PGM2	CCDC9	DOCK9	ACOT9	CCDC50	PPP4R1	TNS1	TSPAN18	CEP170	PLXNA3	EIF1	WDR90	STXBP3	LAMC1	BRWD1	YIPF4	KPNA5	SLC6A6	ZNF506	PHF23	CCAR1	WBSCR22	LDB1	UBASH3A
ZNF800	ZKSCAN2	C9orf41	TMEM71	NDUFA2	SFXN2	ZNF81	LINC00649	PMPCB	EZH2	TAMM41	RAB5C	KLRD1	DDIT3	ITGB2	PICALM	HCAR3	WDR26	UHRF1BP1L	ANK3	FAM122B	PHC3	SLC2A4RG	TLR2	NEDD9	ETFA	DNM2	CXCL16	RASGRP1	TOR1B	USP6NL	SOCS3	C17orf109	PRKCQ	USP8	LRBA	SUB1	SMPD4	SEC14L1	ADAM19	ATP6V0A2	SLC25A37	GCFC2	CXCR2	CTC1	NFE2	ZNF83	PIGH	DLEC1	TRAV12-2
THUMPD1	L3MBTL1	TSN	ACOX1	CDC42	SFMBT1	SMEK1	TMC8	MAPK1IP1L	MCM3	C6orf70	MSN	ITPRIPL1	FCAR	C2orf62	UBXN2B	PNRC1	SLK	C15orf39	ADTRP	KIAA0947	SFSWAP	TRAF1	RTN4	RLF	YWHAE	WIPI1	CYTIP	RBL2	TDRD7	GNA12	CD46	GMPR	LCK	EPS15	XPO4	SMARCA5	KIFC2	PTPRC	PRDM2	STIM1	COPB2	LAS1L	ST6GALNAC2	P2RY10	R3HDM4	DCAF8	RPUSD4	TOM1L2	SPOCK2
RAB11FIP2	SFPQ	CRBN	FAM212B	CALM2	FAM159A	RALGAPB	AAK1	SRSF3	UNG	SRSF8	TPM3	SBK1	FOSL1	MNT	PTEN	RNASEK	SLMAP	FMNL1	CD28	SRSF11	ENTPD4	CCDC136	IL10RB	EXOC8	PTPN18	USB1	CCR1	KLF12	IFIT5	CLCN6	IDS	HEMGN	TMEM116	ACSL4	FKTN	SYAP1	PTGES2	RNF19B	RASGRP3	DMWD	MSL3	TYSND1	RGL2	C1QTNF6	CTDP1	DMAP1	MUM1	KIF2A	CD3D
MCM9	RASA1	XPOT	MARK2	THOC7	MTR	RAB3GAP2	BCL11B	COX19	SMC2	CDKAL1	AP5B1	PLEKHF1	SPATA2L	CKAP4	PCMTD1	HNRNPK	MSN	KIF13A	VSIG1	TMEM194B	CTDSPL2	PLCD1	CFL1	ZNF776	MYCL1	DNAJC5	CPEB2	RAB39B	RSAD2	DRAM2	IER2	HBQ1	CCDC65	HK2	TMTC3	SDE2	TNPO2	ACAP2	KLHL14	ATP8A1	CAPZA1	PRPS1	DOCK5	ZNF507	PAFAH1B1	TCERG1	SLC12A2	REST	CD2
CCNL1	LRIG2	MDFIC	ABHD4	NEDD8	SMYD5	PRRC2C	KIF2A	RSL24D1	ZWINT	NSMCE4A	ITPK1	FOXD2-AS1	MIR22HG	XRN2	NUMB	MAP3K3	GOLGA2	SP3	ST8SIA1	SEPT7P2	DDX47	ZNF365	YIPF1	VCPIP1	EFNB1	G6PD	CBX6	DYRK2	RSPH9	SOGA1	MAP2K4	GYPC	TNFRSF25	ATP11A	RALGAPA1	HNRNPL	TH1L	LYN	BANK1	C10orf137	UBAP1	TARSL2	FOXO4	DOM3Z	ST20	TYW5	NCL	BCL9	CCDC85C
EIF5	RABGGTB	PSMD14	USP4	RAB10	ANAPC1	RSF1	TCF7	ADNP2	CCNF	ALDH18A1	ZNF710	GFI1	PPIF	H2AFY	MXD1	FBRS	ZNF384	FBRS	AQP3	ZRANB2	STAG3L3	DOCK9	PDCD10	WIPF1	TMEM69	LCP1	USP8	PHF15	TNFSF10	DMXL1	SOD2	TMCC2	ANK3	PIK3AP1	ZBTB40	TAF13	LRIG2	NUMB	CIITA	DENND4C	CARS	TEX10	TMEM154	ZDHHC6	HN1	CREBZF	CASD1	DNAJB14	LCK
AQR	ERVK13-1	FAF1	RRAGD	JTB	TMEM194A	TNKS	ABI2	MPP5	TOP2A	THOP1	CACUL1	NPC1	PTPRE	RHOA	CARD8	TRIOBP	MED13L	AKT1	WNT7A	NEK1	MTX3	SV2A	DRAM1	ARID4B	ECHDC1	PYGL	GORASP1	RBM27	TNFSF13B	GANC	HIST2H2AC	HAGH	FAAH2	FOXN2	PRRC2B	GGNBP2	NR2C1	ARHGAP27	PTPRK	HLCS	MFAP1	GNL3	LRP10	ERO1LB	SH3BP5L	PIGH	FAM98A	KDM3A	LDLRAP1
MAPK1IP1L	ZNF37A	EID1	RAF1	FAM200B	ZNF202	RBM25	NMT2	PDSS2	KIF11	C2orf43	LASP1	PTPN4	CCRL2	TPM3	RAB11FIP1	IRS2	TMX4	SSH2	TBC1D4	ZNF192	ZNF37BP	WWP1	PTTG1IP	WDR20	FZD2	ITGB2	SSFA2	ATP8B2	ISG20	AMFR	CDK19	DCAF12	ITM2A	BMP2K	TTC3	RSRC2	CPSF4	VMP1	SMC6	MACF1	TTC1	FAM120C	CASC3	CGRRF1	RGS14	ERVK13-1	GNPDA2	LINS	NR1D1
TTLL5	PNN	CYP20A1	OSBPL11	CNIH4	LIG1	FAM40A	ITGA6	NMD3	AGK	NEIL2	KIF13A	NKG7	TICAM1	SRF	SPAST	PDPK1	C17orf85	RNF19B	HKDC1	MPHOSPH9	PSTK	BMPR1A	ATP6V0E1	N4BP1	SLC35A1	GBA	ATP2B1	BTBD9	C19orf66	SNX8	PANX2	C19orf77	LAT	TLR5	TUBGCP6	ZC3H15	DIS3L	MAP2K4	CXCR5	NLRC3	HSPA1L	ETAA1	AOC2	BCAS2	PGS1	ATAT1	ABHD15	SETD1B	CD6
REXO1	SHPRH	SMYD2	CTDSP2	PGAM1	C16orf58	INO80D	ENOSF1	PAIP1	DHCR24	C12orf29	NFIL3	PAFAH2	PTP4A2	TRIB1	DENND3	HIST1H3D	NCOA1	PREX1	TJP3	RNASEH1	RNPC3	MGAT4A	COPB2	TLK2	SLC1A5	ZDHHC3	NBPF10	ZNF770	MX2	GGA2	CPPED1	UBB	TRIM35	ALCAM	SMARCAD1	FBXL12	PRDM15	KIAA0247	RAB30	ARID2	MAX	ZZZ3	FMNL1	TSC22D3	SELPLG	TP73-AS1	NDUFV1	KANSL1	LTK
ALG11	CYB5RL	ZFP1	PIGX	RTN4	XPO4	CDK13	RASGRF2	PDHX	NUSAP1	PTCD3	SCLT1	PIP4K2A	TMED5	NUDT16	UBE2W	FGD5-AS1	SAP130	PAK2	HAPLN3	CSPP1	RNASEH1	TNIK	ANO10	DHX40	DYNC1I2	TMEM33	B3GNT5	NPAT	PARP12	C11orf24	PHF20L1	VWCE	THEM4	PHKA2	GCN1L1	RBM4	ATN1	ZNF267	UVRAG	CBLB	MPP1	MOCS2	ACTN1	OFD1	TNFRSF1A	METTL3	TFB2M	NFRKB	CD5
UBQLN1	ZBTB41	FBXL17	CDK19	CNOT8	MAP3K4	PTAR1	ZNF862	NONO	FBXO5	SMYD2	ARHGAP26	SYT11	TSC22D2	DSE	PAK1	FAM131A	AKAP10	RBM47	CACNA1I	MYO19	SREK1	GALNT12	CDC42	FAM65B	AAMP	ZYX	NR1H2	FAM190B	SERPING1	DEXI	AKIRIN1	XK	NAP1L2	CSGALNACT2	ASCC3	CCNL1	STK25	CPQ	CELSR1	STARD9	SLC40A1	NOL11	SLC44A2	IFT80	MSRB1	ZNF192	COQ10A	SERINC5	BCL11B
SFPQ	PHF7	MEAF6	ZNF143	AP3S1	AKAP1	TRAF6	NIPAL3	WBP11	FAM82A2	UBIAD1	MIDN	C19orf12	CCNK	SPPL2A	ALPK1	PPM1F	PPFIA1	LAMP2	ST6GALNAC1	TMTC3	USP16	AK1	GBE1	ZDHHC17	SLC39A9	CAMTA2	IVNS1ABP	MLLT6	TRIM5	C22orf13	RALBP1	GUK1	AP3M2	MAP3K1	MKL2	MAPK1IP1L	CSPP1	ARHGAP26	EBF1	FRYL	CAB39	WDR85	CEP63	ZNF446	HIST1H2BK	PAN2	SLC25A38	CDC42SE2	RARG
DDX5	ZNF192	GNPNAT1	LPGAT1	NDUFA1	KIAA1147	RNF19A	GALNT12	ZNF259	INTS7	ZNF544	GNB1	MATK	EHD4	ARL8A	ST8SIA4	NEAT1	LRRFIP1	RAB35	LRIG1	POLR3E	CCDC59	RASA3	MSRA	SHOC2	TMX1	MPP1	MTMR6	FAM107B	BATF2	PRKCE	KIAA0232	C5orf4	GPRIN3	MOB1A	MPRIP	TP53INP2	GUF1	USP4	MOB3B	USP47	CTDP1	ZNF76	DENND5A	PDCD4	C19orf35	DCAF16	PPP2R1B	MGAT4A	TNFRSF25
DHX15	HPS4	CA5B	EMR3	CAPZB	MRPS25	SENP7	SLC7A6	POLR2D	FOXD2-AS1	RAD17	EHBP1L1	PYHIN1	MAGOH	ZBTB47	P2RY13	NFKBIA	MAN2A2	FNIP1	THEM4	DDX51	LMBR1L	MTFP1	IFNGR1	NUP98	DERA	IL17RA	ZSWIM6	SIKE1	DDX58	RHBDD1	CSNK1G2	PLEK2	INPP4B	CR1	PRR12	SMURF1	PDXDC1	CYB5R4	FCRL1	WDR7	ARHGAP15	C5orf28	ATG16L2	PRKRIP1	C14orf129	HDAC6	TMEM41A	KLHL28	ATP6V0E2
NR4A2	TRPM7	DIMT1	CAMK2G	GOLPH3	MYBBP1A	DNAJB14	LAT	SUCLG2	KIFAP3	NPM1P5	TGFB1	DENND2D	C15orf48	PRKACA	KIAA0040	C15orf37	AKT1	RIT1	SARDH	SETD6	ZNF121	KIF3A	ATP6V1E1	PCMTD1	SLC29A3	RBMS1	LONRF1	ACADSB	ZBP1	MTSS1	ZDHHC18	HBM	TC2N	AMPD3	VWA8	U2AF1	POLR3D	FAS	C22orf13	CCDC88C	CCDC28A	FBXO21	GLT1D1	WHAMM	MAEA	EIF4A2	IFT172	TNRC6C	HABP4
SREK1	LENG8	GTF2H3	EIF2C4	NDUFS2	EIF2B5	ANKRD17	SFI1	CWC27	DCLRE1A	RSAD1	LYN	RAB27B	SRF	PLBD1	PAK2	TMPPE	RELL1	LASP1	TCEA3	LRIG2	ZNF192	BUB3	TWF2	SP3	HSD17B4	CSF2RA	BNIP2	CTC1	IFI16	FGD2	BEST1	RUNDC3A	TIGIT	BCL2L11	RFX7	AMZ2P1	DDX51	PPP4R1	MEF2C	AHDC1	AIG1	ANAPC1	ANKRD13A	SNHG3	SLC25A37	BTAF1	ZBTB39	ODZ1	TRAV17
RAVER2	MTOR	TMED10	ANP32A	RRAGA	NARG2	ZNF160	TLE2	RBM15B	C11orf84	ZNF202	CUEDC1	PTPN7	PIM3	CHMP4B	SHOC2	RAB43	WNK1	ZNF267	TRAV26-1	EXOG	LENG8-AS1	LAT	SERPINB1	PKN2	SPTSSA	PSTPIP1	GADD45B	KCNA3	CHMP5	LAMC1	XKR8	PDZK1IP1	CD5	WSB1	NOM1	PER1	DIS3L2	FMNL1	RABEP1	POM121	CD59	NCBP2	USP4	ZSCAN18	FLOT1	ZNF37A	HNRNPA1L2	2015-03-06	CLUAP1
RNF139	NAA25	PDS5A	CYP4F3	C1GALT1C1	INTS2	AFF4	ETS1	WDR43	CENPF	AARSD1	RAB8B	PRR5L	SNIP1	SLC8A1	SUDS3	ZNF487P	TIRAP	CDK19	INPP4B	TTC37	NRIP2	BCR	ATP6V0D1	TMEM154	DPYSL2	SPRY3	SAT1	TRIM62	TRIM22	SNX29	RPGR	MYL4	RASA3	GNB4	ANKRD26	KAT7	LZTR1	FAM49B	ADAM28	CLASP1	PLEKHO2	TRMT61B	NEDD9	UNK	THOC5	LENG8-AS1	HCFC2	DOCK9	NPDC1
TWF1	ALG10B	BMI1	ZNF746	ACTG1	ZNF783	CEP192	LINS	HAUS2	EBP	NIT2	ARHGAP27	KLRG1	RBM7	SRA1	CSF2RB	PDZD3	ACTN4	DENND5A	DGKA	EXOSC2	LINC00641	BCL9L	PCTP	NIPBL	HDGF	SH3KBP1	ELL2	ZNF862	TMEM123	PHF16	DENND5A	TRIM58	ETS1	BAIAP2L1	BAZ1B	C1orf52	LAS1L	STAG2	BEND4	VPS13A	RNF20	DPH2	NPEPPS	PDE7A	SRPK1	PIGL	ZNF549	PTAR1	PERP
LATS1	RAD54L2	NDUFA5	SEC14L1	TXNDC17	C2orf43	PNISR	CCDC85C	UPRT	CTPS1	FBXW4	RCBTB2	HOXB4	PLEK	GNS	ARHGAP26	SLC12A4	RNF40	LPGAT1	FHL1	CLOCK	WDR55	ITK	VNN1	PHF12	HADHA	MYH9	RELB	AMMECR1	IFITM1	OPN3	CEBPB	SLC4A1	TRAT1	FAM151B	NUP210	RBM39	GTF3C3	CPPED1	CD40	FMNL3	TNFRSF1A	DCUN1D4	2015-03-07	PRPF3	EHD1	POLG2	CCL28	ITK	THEM5
SMC5	FNBP4	HTATSF1	IKBIP	UBA3	ALKBH8	EPC2	LMTK3	SLC11A2	YARS	RPUSD4	RIT1	FAM108A1	DNTTIP2	FGR	MARK2	DAZAP2	ARID3B	ABHD5	PI16	DOCK10	TAF2	MLLT6	TSG101	WIPF2	SLC44A1	RTN4	C9orf72	CNNM3	RBCK1	PTK2	DYNC1LI1	ANK1	CCR4	LRRK1	POLR3D	ARL5B	TMEM198B	NCOA4	DTX4	MDC1	STAT5B	PHF10	RBM23	EIF1AD	FPR1	NR2C1	URB2	ERN1	AMIGO1
ZFYVE20	SCAF4	HNRNPR	EPS15L1	C1orf43	TEX10	PPP6R3	APBB1	MAP4K3	CHST12	MRPL1	GAB2	RAB7L1	TAF13	SLC15A3	NABP1	MYADM	SNX13	CPPED1	GRPEL2	USP47	GON4L	CALM1	GOLPH3	SPAG9	RPL7AP64	LILRA6	FGD4	MPHOSPH8	DDX60L	DNMBP	SP3	KRT1	RORA	KIAA1033	KIAA1147	JMJD6	CCAR1	TMEM43	KCNH8	TATDN2P2	C14orf129	RPUSD4	PANX2	CDC42BPG	GABARAPL2	FNBP4	ZUFSP	SLC4A5	TJP3
CLK1	ZNF26	SPIN1	KIAA0232	TTC1	HEATR1	RPL32P3	TNFRSF25	REPS1	STK39	SLC9B2	DOCK8	SH2D2A	MNT	TOM1	USP15	ZSWIM6	NR3C1	WWP2	KIAA0284	PKD1P6	FOXJ3	CRBN	RHOA	ANKRD13A	SNX17	WDR1	FEM1C	LINS	PARP9	TCF4	C3orf62	TESC	FOXP3	NEK6	DCAF17	PTS	PARP6	BEST1	GNG7	LNPEP	MMADHC	TTC3	FAM212B	PNISR	ABTB1	C5orf24	FPGS	OXNAD1	GOLGA7B
NR1D2	PIGL	GPD1L	SNAP23	FKBP1A	MKL2	C2CD3	DNAJA4	ACBD6	TCF19	ZNF569	ZFAND3	PRF1	THAP9-AS1	COTL1	STAG2	FOXO3	ABR	SEC14L1	TNFRSF25	NAA30	ERO1LB	KDELC2	YWHAB	THRAP3	EMC8	MKNK1	RLIM	NIPAL3	OAS2	CD40	SLC45A4	TSPAN5	CD2	TMEM131	ELK4	PNPLA8	NOM1	2015-03-07	ZDHHC23	BAG5	ARPC5	C12orf66	AHCTF1	ZBTB20	GRK6	UHRF2	ACSS1	SFI1	TRIM46
RASA1	CCAR1	PURA	ZNF516	UBL5	PFAS	SMC4	GCNT4	SLC10A7	CCDC28B	STAMBPL1	PLEK	SOX13	SRA1	LAPTM4A	CXCR2	ZSWIM4	KIAA0232	ZNF516	SLC22A23	SUPT7L	REV1	PGRMC2	TM9SF2	ZNF24	UGDH	NLRP12	RILPL2	RPS6KB1	NTNG2	MYO1E	2015-03-07	BAG1	AQP3	ATP6V1C1	VPS13A	PMAIP1	DHX37	HSD17B11	AHNAK2	MAPKBP1	SAFB	ZNHIT6	CASS4	CXorf57	IP6K1	UTP15	ERCC3	CHD3	TRBV2
FAM179B	TP73-AS1	TSEN15	ATP6V1A	ATP6V1E1	DZIP3	SEC24B	CACNA1H	HNRPDL	ADA	XKR6	CLEC7A	CTSW	NLRP3	ANO10	ZBTB34	JHDM1D	MAN2B2	C5AR1	GOLGA7B	OTUD3	TYW5	LIME1	TMEM59	CELF2	CALHM2	BCL6	PRKAG2	CEP97	SPATS2L	BANK1	CHMP3	PBX1	BCL11B	SLC8A1	INTS2	RLIM	R3HDM1	RNF149	SWAP70	ZNF805	VBP1	ZFP161	ARHGAP25	CCL28	PLIN4	QRICH1	DCAF13	PRKCA	SV2A
COG3	TSC1	RBBP9	DCP2	MRFAP1	PGM3	ZBTB37	OBSCN	PABPC4	PRF1	DPH2	UBE2D3	RASAL3	DUSP6	ATP6AP1	RALB	TREM1	ASAP1	ZDHHC5	TRBV5-1	DNAJC27	RSRC2	SUPT3H	NKAP	IFRD1	SNAPIN	ABHD2	AZIN1	RPRD2	IFI44	NEK8	USP4	NPRL3	TRAF1	KLHL5	ZNF510	WBP11	RBMX	PAK1	ABCB4	OTUD7B	TBC1D15	CENPV	WWP2	GON4L	LITAF	ZNF789	PPP3CC	KIAA0586	TSPAN18
FASTKD5	FBXO41	PRKRIR	NPL	FAM89B	LARS	ZNF791	BCL9L	GOLT1B	MTA2	CSTF3	CPEB2	FCRL6	JAG1	MAML3	NUP50	GAB2	PLEKHM1	SLC6A6	SUSD4	U2SURP	RABGGTB	TBC1D10A	ARPC4	PHF20L1	MTCH2	LAMP1	CMIP	PGM2L1	CACNA1A	BLNK	VMP1	FKBP8	SLC2A4RG	TUBGCP3	FAM160B2	ZNF295	BRD9	RP2	TRAK1	SLC38A1	ACOT13	MTERFD2	LRRC4	ANKRD37	YIPF1	NOM1	ZNF548	ZCCHC14	LOXL1-AS1
ZNF26	SMC5	COX10	MYO1F	DECR1	PHF10	ATF7IP	ZCCHC14	ZC3H15	CD38	KPNA5	MLKL	C1orf21	HIF1A	OAT	NCF2	EIF4A3	CHUK	TAX1BP1	MCOLN3	GPATCH2	KRR1	ULK3	CAPZA2	UIMC1	SUFU	ITGAX	KAT5	NFRKB	C5orf56	CYBASC3	RAF1	TPGS2	IGFBP3	MCTP1	TTC37	MED6	PAPD7	AKIRIN1	SCN3A	LATS1	TMEM33	KLC2	CD46	ZNF251	BTBD10	DDX51	TONSL	ERCC6L2	TRBC2
IKZF5	USP37	BUB3	ABHD5	NDUFB3	RBM19	RAB11FIP2	SPOCK2	SRP72	CHPF	PHF6	SYNJ1	TSEN54	AZIN1	CCNY	ANTXR2	RAPGEF2	HIPK1	RAF1	CD5	SEPSECS	SF1	LPIN1	NDUFB3	SLC44A2	SND1	SLC36A1	CHSY1	RASA2	MAD2L1BP	TBC1D9	TAX1BP1	C2orf88	CCDC85C	CPEB3	NEK1	SKIL	DLG1	RAB11FIP1	CDCA7L	GLCCI1	DGCR2	QTRT1	EPS15L1	PMS2CL	RAC2	ZRANB2	DBF4	ITGA6	LDHB
RNASEH1	U2SURP	ACP1	MME	MSRA	LYRM7	MBTD1	C14orf64	XPOT	APOBEC3H	LANCL1	NT5C2	ATP1A3	CWC25	SLC11A1	RASSF3	DDX3X	SH3KBP1	TMEM167B	TESPA1	KRR1	ZNF26	LCK	DNAJC5	ZC3H11A	VTI1B	IMPDH1	SLC15A3	GVINP1	TRIM26	HLA-DOA	RPS6KA5	TSTA3	PCBP4	HK3	LRRC14	POFUT2	ABCD4	ZDHHC18	KHDRBS2	ZBTB39	CNN2	TRUB1	ARHGAP27	ZNF7	GCA	RBM19	ACTR5	CDC14A	PDGFB
PHC3	SPICE1	METAP1	STX3	SDHC	WDR59	MON2	OXNAD1	ATMIN	CENPO	KIAA0020	YTHDF3	GZMH	CCL3L1	ARF1	STXBP3	HIST1H1PS1	FOXO3	EIF2C4	TRAV13-1	DIS3L2	STAG3L1	WNT10B	RAB1B	CUL4B	CANX	CAP1	LAPTM5	ZNF407	IFITM3	KHDRBS2	GAB2	PLVAP	CRBN	PGGT1B	MTOR	ZNF628	SLC35B4	OSGIN2	EIF2AK3	ARIH2	CPT2	RCL1	XPO6	KLHDC2	CYHR1	PHF7	TULP3	TRIM62	CD27
CDK12	POLR3D	POLR2D	DAPK2	SAP18	NOL8	SNRNP48	DYRK2	MRPS22	FANCC	RDH14	SH3BP2	RGS9	C4orf33	ACPP	ARHGAP25	FTH1	EIF2C2	ARHGAP26	TRIM46	TPP2	ZNF800	CDC25B	TBXAS1	ELOVL5	UTP11L	CLIP1	ERP44	SLC4A5	OAS1	NIPAL4	TMEM71	GFI1B	CDC25B	F5	ZNF275	SLC25A3	PIGO	PACSIN2	KIAA1683	ZBTB1	PPP1R3D	GNPDA2	TREML2	HIST4H4	APBB1IP	RFX7	RAD18	ZNF8	CCDC64
ADNP2	ZNF280D	ZMAT3	ZFAND3	ATP6V0E1	ZMYM3	ATG2B	CCDC64	PCNP	SSX2IP	SMARCAD1	MEFV	SYTL2	CBX6	IRAK3	RUNDC1	SPOPL	BECN1	NUMB	CCDC104	NCBP1	CEP85L	NAP1L2	MAP2K3	PPP1R12A	PSMD2	C17orf103	GLUL	BMPR1A	STAT2	CD22	KDM6B	DPM2	MFHAS1	PIP5K1A	SARM1	ECD	SSBP1	RALB	TNFRSF13C	POM121C	APH1B	ZC4H2	WIPF2	MAP9	SLC12A9	ZNF75A	SETD4	ADAT1	TRAV26-1
ZC3H15	MT-ND5	PDCD7	FOXO4	ARPC1B	ZNF268	UBXN7	C22orf29	TMEM242	RACGAP1	FAM83G	VDR	JAKMIP2	SGK1	ARF3	NPEPPS	PPFIA1	ZNF687	SH3KBP1	LINC00402	ANAPC1	EPC1	JMY	VBP1	BRAP	TMEM218	ARHGAP1	GNAI3	PUM1	RAB8A	TSPAN33	RGL2	SHARPIN	SPTAN1	GORASP1	EHBP1	PLK3	ANAPC2	CACUL1	CCDC50	PTPRA	FUT7	ITFG2	TFE3	SBDSP1	ROPN1L	ZNF26	COIL	CNNM3	FLT3LG
MED21	SREK1	DLAT	WWP2	ACTB	TTC3	ATRX	CAMK4	PARP6	MCM6	TRMT13	STX11	APOBEC3H	SERTAD1	DNAJB12	TLR6	RELL1	PIK3R5	PICALM	PLCL1	C5orf24	MMS22L	CLDND1	ARPC3	ERBB2IP	DUSP7	SEL1L	MNT	NEDD1	GALM	CCDC106	SLC6A6	CTTN	HAPLN3	RB1	ALKBH8	CSRNP1	TMEM18	USP32	GGA2	MLLT6	YIPF1	SLC25A26	PREX1	ZNF37BP	ARHGDIB	SHPRH	CSNK1E	ADD3	TRAV8-4
SLC25A36	UFL1	DYNLT3	PPP4R1	AIF1	ZNF37A	SASS6	INPP4B	DHX9	ARPC5L	METTL15	STAU1	CD7	LAMB3	HK2	WWP2	HIST2H2BE	TYK2	CPD	ZNF815P	SMYD4	PEX1	NEO1	TRIP4	WWC3	AIMP2	HRH2	LACTB	ABLIM1	TRAFD1	AFF3	MAP4K4	EPB42	WWP1	SPPL2A	DLG1	BAP1	C16orf58	ZFAND3	PAWR	DNAH1	UBOX5	LRRC14	KIAA1257	ZCCHC11	CHRNA10	CCL28	PLEKHA1	EPC2	TRAV12-3
PER1	WDPCP	ESYT2	TBL1X	RHOA	TYSND1	DDX17	FAM84B	CSNK2A2	PLK4	TEX10	FOXO3	ABCB1	CXCL16	MICU1	NRBF2	CTAGE5	ZNF516	PHF20L1	AXIN2	DNAJC24	MYSM1	CHD3	GLIPR2	RRM2B	NSDHL	ADAM10	TPM3	FAM115C	IFIT2	CD19	RASSF3	TMEM40	AK1	LRRFIP2	ATR	ATXN1L	GCFC1	GLT1D1	LIX1	PLEKHA1	ZNF438	SNHG14	WBP2	TTC32	MRVI1	LRIG2	OTUD6B	MAML2	ENO2
USP16	MEGF8	LMAN1	FCHO2	PDCD10	ZNF544	RNF6	EVL	NUDT4	FANCG	FBXO21	KIAA0247	GPR114	MAP1LC3B	FKBP1A	CEP63	TAX1BP1	UBE4A	FRY	PPP1R3F	LRRC58	WHAMM	CA5B	GHITM	MIER1	HK1	RALGAPA2	CSNK1A1	ANKRD12	LYSMD2	KLHL14	GLT1D1	SDPR	GALNT12	NOTCH2	CCDC14	DNAJB11	RBM19	SCLT1	PRDM4	RAVER2	PDCD10	DIS3L2	NUMB	SDHAP3	UBLCP1	RBM26	FBXO44	DDX6	ANKH
RAD54L2	MTMR9	ATPAF1	XKR8	PSMD4	ZNF525	MCM9	ZBTB25	LYRM2	GZMA	METTL17	PAK1	CCDC102A	CSRNP1	HSBP1	WIPF1	CYTH2	WDR47	FAM49B	NEFL	ANKRD26	ALG10B	EVL	FKBP1A	CARD8	KCTD12	MSN	PURB	TMEM63A	USP18	FCER2	FAM48A	SPOCD1	BAG3	GALNT7	KLHL20	USP42	LTV1	TMEM71	ICOSLG	DCAF5	FLOT2	KRI1	TNFRSF10C	ASNS	ZER1	MAP4K5	SUPV3L1	CCDC57	COL5A1
PPP2R5E	ZNF326	BBS9	NBR1	ARL3	TRMT13	GIGYF1	TESPA1	TRAM1	NABP2	ZNF420	PELI2	C1orf216	ARHGDIA	CD302	MAP3K5	CDK19	SYNJ1	SCLT1	MDFIC	NR2C1	TBRG1	NAP1L3	RAB10	RAF1	SNX4	TMCO3	THEMIS2	CDKN2AIP	SAMD9	ABCB4	MEGF9	POLL	SIGIRR	ETS2	DIS3L2	NR4A2	DDX19A	RAF1	DCLRE1C	TRIM52	KRCC1	EXOSC8	ARAP3	SFSWAP	SLC25A44	CEP290	SLC39A10	EPB41	HSD17B8
CALM2P2	PRDM15	CLSTN1	RPGRIP1	TSNAX	ZNF382	GUSBP11	NAP1L3	DDX18	WDR76	TYSND1	TFE3	ACOT7	RAB20	MCOLN1	RASSF2	HMGCR	STRN	GOLGA2	RNF207	ZNF236	G2E3	MLLT3	ATP6V1C1	ZCCHC6	NREP	SELPLG	QKI	LRIG1	ZNF684	PTPRO	HSDL2	PSMF1	KIAA0284	RNF41	ZNF236	CCNH	AARS2	PHF20L1	MATN1	TFDP2	FADD	ZNF510	ABHD5	CCNL2	GPSM3	PMS1	ARHGEF9	C4orf29	RRS1
KRR1	PRPF4B	UBE2Q2	GIT2	MYL12B	DNAJC16	ZNF8	JMJD7-PLA2G4B	PABPC1	BYSL	GNPDA2	RAB35	XCL2	BTBD19	PFKFB3	EXOC1	ZNF516	EIF2C4	CTBS	PLD6	NCAPD3	AHSA2	SLC39A13	ARL3	LRMP	SLC30A5	PXN	C4orf33	DUSP16	GBP1	FOXP4	DHX34	SMOX	MDFIC	CLEC4D	FAM208B	MEF2D	ANKRD13C	LRRK2	ZNF860	ZNF831	TBL1XR1	WDR59	MARK2	EIF4A2	HSPA1A	ZNF121	PGAP3	GPRIN3	FLT4
FAM188A	SLC25A36	KIAA1430	PTAFR	TXNL1	WDR27	ZNF611	CCDC136	LARP1B	FASLG	GPX7	OS9	LEPREL4	ATP6V0C	C19orf38	MTMR3	BEST1	KIAA0556	MEGF9	TRAV9-2	NAA35	ALG11	CCDC65	TMBIM6	RAB33B	SUMF1	PTPRJ	GNB4	KIAA1429	TRIM38	ZNF318	ANKRD13A	LYL1	CD28	ZSWIM6	NUP205	SPATA2	ARFIP2	PRKAR1A	LAMA5	SLFN12L	DNAJC5	UBIAD1	GPR77	SRRT	SLC19A1	NHLRC2	HERC2P9	ARHGEF1	HPCAL4
SUCO	YTHDC2	DCTD	MCU	TWF2	MTAP	SMG1	RASA3	DAZAP1	ITGB7	NCBP2	GNAI2	STAT4	TMEM170B	RAB20	TRIM25	HIST2H2AC	LPGAT1	TFE3	PVT1	ATG14	FBXO3	FBXO32	AP3S1	YTHDC1	PAQR4	CRISPLD2	AP3B1	CYLD	TNFAIP6	EBF1	ST6GALNAC2	ENKUR	ESYT2	PXK	EXOG	BLOC1S6	TSR1	GMPR2	FCRL2	CARD11	MVP	TAMM41	CCDC125	ZNF793	CCDC17	SCAF4	NEK1	PLCG1	RASGRF2
FUS	PANK3	HAUS2	LRRC4	SDHAF2	ARHGAP5	ANKRA2	CD6	AAED1	KLHDC4	POLR2M	TOX4	MYBL1	SUB1	CD300LF	WIPF2	MAP1LC3B	CPD	NEDD9	IL11RA	TNRC6A	VMAC	SIGIRR	CLIC1	MSL1	HDHD1	EHD1	MYD88	MBNL1	MOV10	TSPAN3	EMR3	NT5M	SKAP1	RAD23B	UTP20	C17orf107	TMEM138	IGSF6	CD22	TGFBR3	TACC3	FBXW4	HAL	FCHSD1	VASP	ALG13	FANCC	ANKRD17	CAMK4
NBEAL1	ANKRD26	TRIM59	GDE1	GPN3	KPNA5	RNPC3	PRKCQ	RBMX	CRELD2	SLC25A38	LRRFIP1	2015-09-11	ANXA5	PRCP	PRKAR1A	RSPH3	RAPGEF2	GMIP	TTC39C	DDX55	PRPF4B	BTBD6	RHOG	TAF7	2015-09-02	DOK3	NFKB2	CEP85L	OAS3	PRICKLE1	FOXO4	GNG11	WDR76	DPYD	NPAT	DDX21	ERCC3	OAZ2	CSNK1G3	ANKRD36C	MCMBP	RYK	WAC	PABPC1L	CAB39	DHX36	MDC1	MPHOSPH8	TC2N
C10orf137	GUF1	SEPHS1	HDAC5	TMEM59	MTO1	CDK12	CCDC66	CAMSAP1	C19orf12	RCN2	TNFAIP2	SPN	RNF138	MAP1LC3B	NEK7	PLEKHM1P	RBMS1	CHMP3	MFHAS1	TADA1	SCAND2	ARL4C	TMBIM4	OSBPL2	PLA2G4A	PTTG1IP	MAP1LC3B	MID2	EIF2AK2	DENND5B	ABHD5	ITGB5	ACE	LARP4B	WHSC1	ZNF324	ATG14	HNRNPH2	BCL11A	ANKRD36	ERGIC2	ZNF517	PPP1R18	SNHG12	AQP9	WRN	ATR	TTC39B	FAM102A
HSPA13	RNASEH1	TTC19	GPSM2	ARPC5	UBAP1L	ERO1LB	CDC14A	SNHG15	DONSON	ZNF566	ACTN4	CD247	MEF2D	FAM110B	LAMP2	MEGF9	ROCK1	MAP3K2	ADAMTSL5	ZNF451	ZNF8	CNPY4	PGM2	WDR26	NDUFV3	RBPJ	RIT1	CDC14A	CD274	NIPAL2	WDR26	TSPAN9	TNFRSF4	RHOT1	ZNF37A	DDIT3	UFL1	SLC6A6	SLC2A5	PPP2R5E	MKL1	LIG1	CSF2RB	NCK2	RFX2	CHIC1	FAM133B	SCML4	ATP8B2
ZNF317	GMPPB	LARP1B	C3orf62	TMEM70	METAP1D	TUG1	PCNXL2	GFM1	SBK1	RBL1	SEC24D	NCR3	PLEKHB2	BST1	FAM65B	MED13L	HIPK3	WDR26	RCAN3	WDR60	ZNF498	TMEM30B	CCDC47	KDM5B	AK2	COPG1	ACOT9	INADL	EXOC3L1	ADAM28	REPS2	PTCRA	CCDC64	ASPH	CLOCK	RBM7	SEPT7P2	TOX4	SNX29	TNRC6C	ADIPOR1	BRIX1	OSGIN2	ZNF829	RER1	ITFG2	ATAD3B	HIVEP2	TESPA1
ANKRD36BP1	KDM4C	SDHA	SPAST	TXNDC9	FBXO21	POM121C	THEM4	UBE3C	MLC1	ZNF345	SASH3	LLGL2	ZNF674-AS1	RRP12	SH2D3C	CCNY	TMEM65	CHST15	TRAV8-3	PEX26	REXO1	S1PR1	SERPINA1	RPS6KA5	UBE2V2	GALNS	CLEC7A	UTP23	CXorf21	FCRL2	CASS4	GSPT1	TDRKH	KDM1B	PCSK7	ING3	ANAPC5	PTEN	QSOX2	ZFAND4	DYSF	KIAA1328	ELL	PRPF39	LRG1	SNRPA1	TTC31	RASGRP1	TCF7
NEMF	OTUD4	CDKN2AIPNL	CCDC125	CDC26	CAD	ANKHD1	MID2	C16orf87	RAB27B	HNRNPA1L2	SH3KBP1	HOPX	MCOLN1	ATP6V0C	FBXL5	BECN1	IDS	NR6A1	EPHX2	ALMS1	ANGEL2	ABI2	COMMD8	CD46	ABHD8	TBXAS1	VAMP3	CCDC85C	XAF1	SNX22	TCP11L2	UBA52	ARHGEF3	GNS	USP37	ETV3	MED24	REPS2	STRBP	ZNF432	ASB8	TDP1	F11R	LINC00641	STAT5B	NRIP2	NSMCE4A	PRKAA1	C10orf35
PYROXD1	CEP104	ZMYND11	FAM63A	XRN2	ZNF33B	FRS2	AMMECR1	FXC1	H2AFX	MAGOHB	TBK1	TRPV2	JMJD6	FKBP15	FOXO4	IER3	E2F3	RAB5C	CASP6	MTR	CLK1	GRAMD3	CTDP1	CASC3	PDHB	IFNAR2	ETS2	VPS13D	APOL1	BEND4	SRPK2	MYLK	IL7R	EXOC6	ANKRD36C	HSPA5	TP73-AS1	MSL1	GANC	TATDN2	C19orf35	NSMCE4A	NDE1	ZNF430	MANSC1	SPICE1	TMEM64	MBNL1	TRAV12-1
CTDSPL2	LRCH1	WWP1	SLC6A6	GDI2	C10orf2	BRPF3	ENO2	POLE3	ERMP1	TRUB1	MAP3K5	UAP1	WDR45L	ZSWIM6	ARHGAP30	ANKRD13D	EP300	LYN	PTPN13	DIS3	RBM34	PLEKHA5	TIMP2	ZNF267	GLCE	CAB39	GDAP2	ZBTB38	2015-09-04	PAWR	PSME3	C21orf7	ANKH	KIF1B	ZNF354C	ZNF674-AS1	SUPT7L	IL13RA1	UGT8	ZNF236	APBB1IP	ZNF525	MBD6	ASXL1	CANT1	HNRNPA1	FMNL3	KLHL3	TRAV29DV5
PRPF38B	DDX26B	NUDCD2	OAZ2	UBE2L3	OXCT1	FAM214A	MLLT6	AKAP8	KLRD1	MRPL32	PICALM	SSX2IP	STK17B	LTBR	RAB33B	RAB5C	UBE4B	DAZAP2	GCNT4	ZNF354C	BCLAF1	BCL11B	PCMT1	CREBBP	CCT6A	CAPZB	ADPGK	TMEM106B	AGRN	ATP10D	ERF	C9orf78	GATA3	ELL2	SMYD4	ZNF460	NCL	TMEM55A	BLNK	DDHD1	UGP2	MSTO1	PHF20L1	ZNF44	MBOAT7	ZNF76	RPAP2	CDK6	FBXL16
SOCS7	CCDC14	SET	MPPE1	BCAP31	ZNF275	PHIP	NDRG2	ZNF25	MVD	INPP5E	RNF40	PDZD4	FEM1C	TKT	HSDL2	LPGAT1	CBL	DENND3	CHRM3-AS2	CHIC1	OTUD3	AAK1	MYL12B	ZRANB1	HCCS	CPD	UNC93B1	SATB1	UNC93B1	FARP2	FAM174A	ABLIM3	AMMECR1	NAIP	IPO9	INSIG1	RBM17	SDCBP	ADD2	ZHX1	NFE2	PPIP5K1	TMEM43	TSPYL2	GNB2	OTUD3	TRMT44	JMJD7-PLA2G4B	RNF157
ZFP91	RBM19	CCDC91	TMEM154	CFL1	ETAA1	SMURF2	DGKE	PER1	PTTG1	NUCKS1	FGL2	TMEM229B	GABARAPL1	RIT1	NRD1	AKT1	FAM168A	AMPD2	ANKRD55	ATR	TMED4	PNMA1	ZMPSTE24	TCP11L2	RTN1	NLRX1	C17orf107	CHD3	DOCK4	COBLL1	CPQ	CMTM5	PBX4	PRKCB	OTUD3	FEM1C	IFT27	ACTR3	TMEM55B	ANKRD52	DHRS12	EXOSC2	SOD2	SLC25A45	TXN	HPS4	BRIX1	BRD1	TRBV5-6
ZCCHC8	NRIP2	BCKDHB	HECW2	PSMD12	NVL	STAG1	RCAN3	LANCL2	RFC3	AASDH	FNDC3B	STYK1	CHMP4B	ARF4	NT5C2	DNAJC3	ZNF281	TREM1	HPCAL4	ZC3H14	ZBTB20	MAP3K12	MED8	TMCC1	ABHD6	PLCB2	SH3BP2	RAB15	NMI	STAP1	NUAK2	HBA2	NAP1L3	ANKS1A	NIPA1	FBXW7	CCDC14	CANT1	2015-03-03	ARHGEF9	S1PR4	HSP90AB1	MED25	CHMP4A	ANXA11	ZNF251	RINT1	GPRASP1	H2AFY2
JOSD1	AFG3L1P	ERLEC1	MSL1	CTSC	KLC2	UBR5	CCDC57	DGCR6	HOXB4	ELK4	TOP1	PHAX	RRP12	GPCPD1	CYB5R4	STRN4	SOS2	NDE1	CDC14A	GCFC1	ZNF83	GPRIN3	PRKAG1	TGFBR2	NDUFB5	KLHL2	JHDM1D	FAM84B	USP25	LINC00494	WIPF2	NRGN	ITK	CDC42EP3	NAA30	NR1H2	RPUSD4	SPAST	FAM129C	IKZF2	LPCAT3	BCS1L	TMEM55A	ZNF720	NDUFB3	SMARCD1	CHTF18	LINC00641	TRBV3-1
YPEL5	TAF1C	ATMIN	LAMP2	VTA1	WDR52	CCDC82	KLF12	DDX19B	BIVM	HADH	TRIP12	WDR67	DNAJC25	RAB31	C11orf54	JARID2	UHRF1BP1L	CYB5R4	SLC22A17	UFL1	ASXL1	CCDC85C	SEMA4A	MXD1	SLC46A2	TLR2	MCL1	USP53	SHISA5	FAM126A	AOC2	PRKAR2B	SARDH	MTM1	PRPF4B	RBBP6	EXOSC2	ZNF674	BIRC3	ZNF853	SBNO2	DHX37	PACSIN2	SH2D3A	PACSIN2	PRPF39	C11orf84	DIDO1	TRAV19
ANKLE2	SOCS4	AK3	SNX27	ALDOA	THADA	TSC1	MFGE8	UBE3A	VANGL1	FUT8	TCIRG1	GPR56	LATS2	MAP3K3	DENND5A	ZMIZ1	APC	MYO9B	MDS2	EPT1	QRICH1	PRKCH	PSMB3	SAMD8	TXLNA	PGM1	ETF1	GALNT12	DISC1	RALGPS2	TMEM154	PEAR1	OPTN	CPNE3	CHIC1	ADNP2	NFATC2IP	KIAA0232	L1CAM	NAPB	FAM200B	NUCKS1	CSNK1G2	CLEC2D	PPP1R3B	FAM221A	RIOK1	SYNRG	CD28
TRA2B	ICK	ITGB1	NUMB	HNRNPF	RRP7B	FOXJ3	RAB15	CCDC43	RAB7L1	RFC4	ZBTB7B	ARPC5L	ETS2	ICAM1	AFTPH	RGS2	DOCK11	LCP1	HSF4	WRN	C5orf45	CLSTN1	ATP6V1D	MAP2K4	ANXA2	ACAA1	C15orf39	SACS	ABTB2	SESTD1	AHCTF1	PF4	GPD1L	DACH1	POLR1A	JOSD1	TTC37	USP15	ENAH	GXYLT1	LARP4B	SNHG1	CANT1	ISCA1	CORO1A	CROCCP3	RTTN	GUSBP11	TRAV8-3
UHRF1BP1	MTA1	NUDT21	ATG16L2	ATP5E	NUP205	MLLT11	NRBP2	SEC63	SOLH	DDX10	NCF2	ELOVL6	DCTN4	RNF144B	PTBP3	KIAA0232	FGD5-AS1	TMEM127	TRBV30	MLL	SIVA1	PCBP4	AIF1	CCNG2	SPCS2	E2F3	ETV6	MSI2	FFAR2	SIPA1L3	EIF2C4	CDC34	GALT	FKBP15	LANCL1	CHD1	HAUS7	SNX10	PIK3C2B	ZNF841	TLR8	KIAA0020	ITM2B	UBTF	KREMEN1	ARHGAP12	EXOSC2	GCNT4	TRBV6-5
EPM2AIP1	ZMAT1	ETS1	NPEPPS	DRAM1	ZNF248	BBS4	MGAT4A	NUFIP1	LRP8	LUC7L	SLC22A15	SLC4A4	RIOK3	PLD1	VAV1	PELI2	BRD3	KDM6B	CD6	PPP2R1B	SEPT7P2	NPTXR	LPCAT3	CEP63	STIP1	SLC16A5	MTF1	SLAIN1	GBP4	MS4A1	NEDD9	CTDSPL	REXO2	FAR1	HUWE1	GZF1	PTCD3	PELI2	PLEKHA2	FAM169A	ALPK1	RPAP1	HSDL2	RNF103	NUDT5	EP400NL	N4BP2L1	RSF1	CNPY4
C14orf118	AHSA2	BTBD6	DENND3	SRP14	FAM120C	ZNF655	TRABD2A	TAF9	HIRIP3	AES	MAP3K11	BFSP1	ZNF668	RNF135	PPP1R18	AMPD2	DNAJC3	SPOPL	KANK1	HEATR1	UTP15	TNRC6C	ACTR1A	BOD1L1	DUSP3	LPCAT3	NOTCH2	ZC3H6	ZCCHC2	HLA-DPB1	CFLAR	GP9	IL32	ST6GALNAC3	ANKRD52	NR4A3	ZNF76	PBX2	MS4A1	ZNF800	TLR2	C19orf48	RNF149	WDR35	UBE2R2	RABL2A	C6orf70	ASH1L	PBX4
ING3	UHRF2	TRIAP1	SLC19A1	COX5B	PLXNA3	ZNF808	RORA	TWISTNB	PIF1	CASD1	ZNF267	KLRB1	GTF2F1	MTF1	SLC25A44	SLC31A2	GAPVD1	RAB7A	IL7R	N4BP2	GLUD1P3	TTC39B	ALDOA	MGEA5	KDELR1	TLR8	CTSS	RBM12	SAMD9L	PPAPDC1B	USP32	SPARC	CHD3	HIF1A	SLC41A1	ZBTB11	FUBP3	WIPF2	KIAA0125	OSBPL3	GCA	URB2	NDEL1	SASS6	PHC2	AP1G2	CD81	OGT	ABCD2
SOCS4	DOPEY1	MRPL42	IL13RA1	MYCBP	ZNF253	STIM2	LRIG1	HBS1L	UAP1	KIAA1430	MTMR6	TMEM181	RBM8A	PLIN3	BAZ1A	DPH3	MAML1	UBR2	TCF7	VPS13A	DHX15	ODF2L	HCK	ABI1	PSMD10	BST1	RNASEK	SYNGAP1	PNPT1	PAOX	GIT2	SH3BGRL2	PTPN13	WDFY2	GPR174	MASTL	ZMYM3	FNIP1	KIAA0922	KRR1	ACSL1	MRPL9	DYNC1LI1	KIAA0355	PINK1	PHC3	ZBTB1	RNF144A	LMTK3
C2orf69	INO80	C15orf61	CPPED1	CNBP	ZFP14	CHD2	CD28	CUL5	CDCA7	CAND1	RAB8A	DLG3	SERP1	TPD52L2	ZCCHC6	EIF2C4	NHSL2	KIAA0556	PLSCR3	ANKRD36C	TUG1	ENO2	HNRNPF	NUP153	CCR2	SERINC3	SAMD8	BCL2	HERC6	BLK	LAMP2	EIF2AK1	CDC14A	DIRC2	CASD1	PPP1R15A	EIF2B5	TFE3	LINC00494	VPS13D	SNX20	PRPF39	EMR3	HARBI1	LPAR2	TNPO2	UPF3A	DOCK3	THEM4
FAM105B	NOL8	PEX19	APAF1	XRCC5	ZNF302	ANKRD49	PLXDC1	TCP1	SH2D2A	2015-03-09	GRB2	RHOF	VAMP3	LEPROT	ST6GALNAC2	ARHGEF40	SEL1L	CD46	DPP4	MAN1A2	SPICE1	ATP8B2	RAC1	FBXO38	GLUD1	GLIPR2	UBE2D3	HELB	IL1RN	OSBPL10	OSBPL2	LTBP1	KDELC2	RNF146	WRN	STRAP	HNRNPH1	CXCR2	BCL7A	SLC41A1	CDC42EP2	XPO4	SUDS3	C6orf170	MED11	PARP15	NGDN	KIF21B	HAPLN3
EME2	ZC3H14	ATG5	MAPK3	TMBIM1	PTCD3	KIAA1468	GPRASP1	WASL	TMEM41A	DCUN1D4	DENND5A	IL12RB1	NAPG	DRAM1	EGLN1	CBL	PHF20L1	IFNAR2	HABP4	BRD9	BTAF1	TSHZ1	FAR1	PPM1B	ATL3	ABR	KDM1B	TRIP11	DAPP1	FADS3	TREM1	UBL4A	FBLN7	TMEM165	CCAR1	IPO4	PIGL	DOCK5	LARGE	KCTD9	KREMEN1	ANKS3	GMIP	HSD17B7	CCPG1	KNTC1	FAM122B	RASGRF2	ACSL6
TWISTNB	ZNF451	PFKP	2015-03-07	CLEC4A	ZNF91	DMTF1	LINC00402	EIF1AX	LSS	ZMYND19	TLN1	TOX	TOMM40L	CHMP2B	LYN	GNB1	GNAQ	NOTCH1	MORC4	BDP1	XPNPEP3	FAM115C	CAPZA1	CXCR2	F13A1	SIRPD	ASAH1	SLC38A1	TRIM6	FCRL1	LRP10	AQP10	PLCD1	STX12	RAD18	RBM14-RBM4	NOLC1	FBXL5	HLA-DOA	ZNF484	HSPA1A	RDH14	BEST1	PM20D2	S100A11	YTHDC2	TTC13	RBM27	PRDX2
ZNF628	C16orf58	TMEM209	QPCT	COTL1	TP73-AS1	ZNF417	CDC25B	EIF3M	PTPN7	THOC1	RHOT1	RARRES3	SAMSN1	MANBA	TNFRSF10C	PRPF18	AGTPBP1	RAB11FIP1	TRBV6-6	QRICH1	TTC14	C12orf68	ACAA1	SNRK	DNAJC7	RXRA	CPEB3	UBTF	SP110	FAM129C	ZNF586	ACRBP	GPA33	SLC35A5	RBAK	SLC25A32	QRICH1	RFWD2	SNX29P2	ATG2B	SLC12A9	SCNN1D	OAZ2	ZNF138	PRUNE	SFSWAP	SLC25A4	RSBN1	TTC39C
BTAF1	USP16	TOMM5	CTBS	RAB32	SMARCAD1	SECISBP2	TNRC6C	DHX35	ELOVL6	KLC2	FAM49B	GTF3C1	MAPKAPK2	METTL9	ACTN1	QKI	PIAS1	MYO1F	LINS	LANCL1	CAPN7	WDR54	ORMDL2	CTBS	RBBP4	MAPK1	JDP2	INPP4B	ZNFX1	DERL3	ZNF487P	HIST1H3H	TRAV26-1	NBPF10	ZNF451	AP1G1	INPP5E	RRAGD	HDAC9	RNF6	PGS1	MUTYH	KIAA0247	POLM	CARS	KIAA1984	CENPO	PDK1	SLC4A10
SCAF8	SRSF6	HAUS6	PBX2	RAC1	SRSF8	CHTOP	FAM190B	MBTPS1	ZWILCH	NARG2	TLR4	BAHD1	RIN2	ALDOA	REPS2	CACUL1	PLCB2	REPS2	TRBV3-1	ANKRD36	DIS3	LTBP3	CKAP4	RAB5A	PIGS	SLCO3A1	CALCOCO2	GPR174	TAP2	ITPR1	CYB5R4	BEND2	LRFN3	SYK	EXOSC2	HSPA9	ENTPD5	TXNRD1	ACBD3	PCNT	ACTN1	ELP2	LAMP2	MYEF2	ARPC5	UFL1	USP11	ENOSF1	CCDC104
[truncated: 476 more columns]

## Sheet: random modules
rand_1	rand_2	rand_3	rand_4	rand_5	rand_6	rand_7	rand_8	rand_9	rand_10	rand_11	rand_12	rand_13	rand_14	rand_15	rand_16	rand_17	rand_18	rand_19	rand_20	rand_21	rand_22	rand_23	rand_24	rand_25	rand_26	rand_27	rand_28	rand_29	rand_30	rand_31	rand_32	rand_33	rand_34	rand_35	rand_36	rand_37	rand_38	rand_39	rand_40	rand_41	rand_42	rand_43	rand_44	rand_45	rand_46	rand_47	rand_48	rand_49	rand_50
TGFB2	MGAT5B	ANKRD32	RP9P	ANKZF1	IGHM	CDHR3	CDC42SE2	EPCAM	RPN2	SCAND3P1	PHF15	KIAA0664L3	TRAF5	OFCC1	MYH11	FAM27A	MAGOH2	ING3	DDN	PPP1CC	YRDCP2	HBXIP	FCRL5	KRT8P43	DPH5	IGHV3-64	ZNF680	ASB16	SLC16A3	CLDN5	GRAP2	ISCU	KCNH3	SH3BP1	CBS	ARNT	GPR114	OR5K2	ADAMTS10	DNAJA1P1	SNORD8	IGKV3D-34	CD27	STEAP3-AS1	HCG17	PHF20	SNORD14B	ETF1P1	ACRBP
POMGNT1	RPL23AP53	LY6K	UBQLN4P2	CD59	MIR4305	RPS24P17	NYAP1	SNORD3D	ENOPH1	KIAA1210	PRKAA1	ANXA4	ATP5A1P5	ZNF264	OR2Q1P	BTNL2	DYNC1LI2	RNMTL1	OR4A19P	TCHH	SLC35F5	MTND4P32	MIR4772	OR51H2P	C8orf33	RHOC	SLC2A4	SLA	TCEB1P10	HLA-DMA	CHRM3	ZNF534	EIF3J	BBOX1	HNRNPA1P13	BMP6	DEFA4	KCNK1	SPANXN2	NPPA-AS1	SREBF2	DPCR1	GAPDHP67	KCNAB2	TYSND1	LCE2D	MCTS1	LINC00351	FANCE
OR7A10	WASF5P	SLC25A22	RPS27A	IGLVI-56	WDR31	FDX1	TICRR	ZBTB12	PIK3R2	USP44	PLCZ1	TSEN15P1	RPL21P107	ZNF410	IGLL5	CXCL10	TMPRSS5	LSM6	BGLAP	TCEB1P22	ANXA2R	UBAC2-IT1	RPL9P8	ATPBD4-AS1	RNA5SP81	SNORA14A	ZFHX2	TTTY8B	SCNN1D	ADAMTSL1	C6orf15	TMEM212-AS1	TP53I11	INSIG1	RNA5SP481	MRPL39	GMFB	CYP3A4	SHKBP1	GUF1	TCERG1	KCNJ14	PGA4	HS2ST1	IFNA13	C2orf78	MRGPRD	OR2L2	MEOX1
PTPN12	BOP1	CSPG4	ZNF433	FAM47C	SETP2	SHANK2	CCNYL3	LRRC3-AS1	ARAP1-AS1	AGXT2L2	GPR65	RANP3	ZNF648	SGOL2	ARID2	C18orf26	LACTB	RPL21P127	CTRC	NTMT1	CDC42EP2	USP9YP2	ADAM7	WDR13	PXN-AS1	HSD11B1	CROCCP4	PRSS41	MFN1	LIPF	MIR219-2	TMSB10	PLGLB2	MANF	MIR34C	TATDN2P1	OR5G1P	MIR608	HLA-DPB2	KANSL1	FTH1P21	PARG	TMCC1	SIKE1	BZRAP1-AS1	C15orf38	LRRC43	FAM86GP	MBL1P
SART3	TRAJ43	RBPMS	CCNB1	MIR1292	PIF1	RNU6ATAC	ST6GAL2-IT1	MIR5096	BCMO1	RFWD3	NT5DC1	BCRP5	RIMS1	MED26	LINC00514	IL36G	HCG9	C4orf52	HIGD1AP6	RNA5SP496	C10orf85	TRIO	FAM84B	DPEP3	MTIF2	SNORD116-14	HSPB9	ZFP57	CBFB	DCAF12L2	ATP5A1P7	BSPH1	HIST4H4	MIR135A1	LPCAT2	RIOK1	PTMAP1	ZNF324	URGCP	WRNIP1	INTS6	RPL36P2	IGHD1-1	RNF112	MRPS9	SLC38A9	DALRD3	ZFX	CD22
LAMP5	FOLH1B	ARL3	TEX2	ZFAND2A	OR13K1P	THRAP3P1	COX5BP2	TCERG1L	HNRNPA1P14	NDUFA3	FAM151B	GLI3	ZKSCAN3	RBAK	BRAT1	STAM	OR52A4	MIR3193	ABCA6	ANKRD20A14P	MIR4745	RNA5SP298	GABBR1	SLC2A7	PTGR1	STAG3L3	ARHGAP33	BARHL2	PHF19	FIP1L1	SNRPD1	TUBGCP4	MED22	EHMT2	MIR718	HPSE2	NCR1	NARS2	PFDN6	LY6G6E	FAM166A	MCFD2	HOXA9	OR7E87P	PIGS	S100A7L2	MIR26A2	TMPRSS4-AS1	REN
SGSH	PRELID2	PRDM15	MIR1207	OR3A2	ADAM10	SCGB2A1	MIAT	MT1G	FAM83C	HIST2H2BE	CEP57L1P1	SLC35F4	B4GALT3	AGPAT3	GAPDHP48	ICT1	CTSF	RNA5SP290	IGHA2	MIR548F3	EIF5A	MPP6	NUP93	FSD1L	OR51L1	RGPD4	TOMM22	ZNF653	GK-IT1	PTPN12	SNORA76	WDFY2	OR10C1	KAT2A	RPL23AP77	UGT2B15	MIR4640	TRIM39	RNA5SP401	TTTY3	PCDHA13	ZNF736P10Y	RSPH3	SNORD26	PRSS22	TTTY25P	AP5B1	PITPNM1	GXYLT1P2
LINC00281	MIR577	ASCC1	ATAD1	DUSP9	CCBL1	ZC3H18	POMP	SNORA47	NEK10	MEMO1	ECM2	MIR92A1	DSCAM-IT1	C7orf69	C16orf70	BMS1P1	MIR662	RNA5SP467	IGHV3-37	SEPHS1P5	SLC9A3P4	MLIP	MICALCL	C4orf46	SSBP4	EPOR	LYST-IT1	DLGAP3	HBS1L	ACHE	VWA7	NADKD1	KCNAB2	MIR3142	UNC93B7	ZNF253	CCNA1	RAB33B	MIR4650-1	LINC00441	KLHDC4	RNA5SP314	CTAGE1	TAF1L	OTUB2	MIR3675	SMCHD1	SDF2	EGFL6
TRIM63	OR4G1P	NAALADL2-AS3	RNA5SP397	WASIR2	HSD17B7P2	FAM90A22P	LMNB2	ERF	HHIPL1	OR2A7	RNA5SP455	KLF8	SLC27A1	MIR4646	PLEKHG4B	SLC25A28	KIDINS220	GAGE12H	TUBGCP3	FTO	PLAC2	RNF215	HLA-C	MIR4694	PSMC1P11	RPL21P103	SLC2A9	GIPC3	SLC16A5	TNS3	DCHS1	SYNJ2	NUP54	HYAL3	MIR602	LAMP1	MED9	TRBJ2-5	CEACAM5	TMEM207	RAB43	TSTD3	CFH	PGM2	C11orf89	CCL1	RNGTTP1	OR2P1P	OR2AP1
OR5M11	NMD3P1	METTL15P1	CALCOCO2	ILDR2	ADH5	EEF1A1P5	CNN2P5	LINC00266-1	NAT14	RNU6-63	EN2	HILPDA	RERGL	ZNF70P1	LRRC37A13P	MDC1	MTCYBP4	PALM2	LONRF1	GFI1B	HPN	MIR499A	ATG4A	TSPY19P	MIR1307	RPL7P4	RNU6-72	ACSBG2	ENDOV	RNF219	JAKMIP3	MIR3918	EGFEM1P	CD74	EEF1A1P9	RANP1	C2	RNA5S9	RUVBL2	ZNF885P	CST6	PRICKLE1	CUTA	TBL1XR1-AS1	ARPC3P2	ZCCHC7	IVL	EMC6	HEPHL1
SMC2	GATSL3	SYT13	NAP1L2	SHCBP1L	MIR4732	TRBV22-1	ZFR	CDK10	NFE2L3P1	RNU7-20P	FAR1	TCEB1P20	SERAC1	JTB	KCNA7	CACNG7	CSNK1A1	LMBRD2	TRAJ57	RPS3P1	EAPP	ZFP112	CEPT1	CAMK2B	VASH2	OR5V1	ZNF425	WDR87	MRPS15P1	REXO1	RPS10P7	FAM181A	IGHVIII-38-1	MT1P3	RTP3	CIB2	HLA-DPA1	GPR56	MT-ATP8	SULT1E1	C4A	RPS3A	KRTAP7-1	LINC00029	MDM1	PHYHIP	FAM108A10P	TRIM26	GGCX
YAP1P2	ADIPOR1	CWC15	USP44	TRIM37	GLT25D2	MAPK4	ACTBP8	ZNF503-AS2	INO80E	CRISP2	RLIMP2	MIR4270	MC2R	NRM	ATP5F1P2	GNL1	ARMC8	ARF6	GRPR	OR11A1	CD1B	SEMA6B	RNY4P15	H2BFS	LIPJ	BIN2P1	RPLP0P11	GPR156	GSTA7P	FOXO1B	ANKRD13A	ADCY3	LYZL6	TCTE1	ENO4	STAB1	TRAJ5	DKKL1P1	ACR	RPL39P3	TARM1	EIF3H	FAM184B	CBX2	VPS11	MINOS1P1	NISCH	MIR577	RHO
NSUN5P2	USP47	TATDN1	PRAME	TXLNA	RGL2	MAOA	UBE2S	LANCL3	PPP1R11	ADORA2B	CXorf67	STX1B	ETF1P2	PMS2P1	GOLGA6L6	TOMM6	OR7E13P	C20orf27	CHMP4BP1	CREBL2	ZBTB2	RCC2	ZNF416	LHCGR	OR4F7P	BMS1P3	TSPYL1	MIR3613	GOT2	FAM177B	CYYR1	RAB9B	PSAPL1	MIR4299	WDR82	IL17A	NKIRAS1	HLA-Z	GAPDHP62	TMEM249	LEP	MIR1304	IGHVII-40-1	NCOR2	HCG22	TMPRSS15	SLC16A14P1	SLC30A7	API5
THBS2	SHFM1P1	KRT8P27	SNORD18C	SETP8	PKD2	MTA1	DYNC1LI2	PTGES3P2	MIR4440	GPKOW	FAM9C	ZNF556	GPR179	HCG4	OR5V1	TSEN34	GAPDHP70	FGF9	HERPUD2	TOR2A	ABLIM3	SNORD102	LEPROTL1	ELN	SNHG3	C17orf105	CIAPIN1P	PLEKHA5	ZC3H4	RPS27P26	RNA5SP325	IGF2BP3	RNA5SP377	BNIP3	LINC00650	FAM87A	PWRN2	MIR4687	DCAF8L1	VSTM1	WASH3P	MBOAT7	FBXL16	LEF1-AS1	BET1	MIR3132	GRAP2	GAP43	CLPB
RPL37A	PRSS8	MIR1271	MIR4791	NUP188	CCDC93	SERPINA13	CHDH	CCDC26	ZNF90P3	PRPF38B	FLOT1	ZNF829	DDX3X	ALX1	LILRA3	RPS6KA4	RAB8A	MNS1	MIR4683	POLR3GL	RPL27AP	MIR585	NKX2-8	IL2RG	SH3GL1P3	IER5	2015-03-02	NAT1	RPLP0P1	GPRC6A	GFAP	HTRA3	HLA-DQB2	ZNF425	BPIFB6	ZNF667	LINC00281	PGM1	PPP2CB	HCK	TOP3BP1	MSH4	IQCB2P	LRRC70	VIPAS39	OR2G6	FIGNL1	SYCP2	ZNF789
RBMY2FP	PRLH	SPANXN2	BTF3P11	FSTL1	HCG19P	MIR4316	FRMD6	C4orf34	TCERG1	GUSBP9	RSC1A1	USP8P1	OR6C73P	RNA5SP439	HECTD4	SLC25A32	PSMD4	LAMC2	ILKAP	SERPINB10	LSR	SMURF2	ZNF592	EIF4G2	NDUFC1	TAAR9	TXNIP	QRSL1P3	VTRNA1-3	IGKV2OR22-4	FAM123B	TRBV26	DMBX1	PTPN6	GLUD1P3	MKRN2-AS1	CALD1	NKX2-8	PHF17	TIFA	HLA-DMA	MTUS2-AS1	HLA-DRB9	GANC	ACBD3	DEXI	PRR23B	RNA5SP176	TRIM26
ARGLU1	H2AFB1	PLA2G16	OR2B6	IGLV3-15	LINC00444	FLI1	TRIM7	OR2J3	RNA5SP494	VN1R104P	LAMP5	IGSF9	IMPACT	EIF3KP2	TATDN1	RLIM	KDM4D	SAMHD1	HELZ	FUNDC2P2	LINC00473	GRAP	EIF4A1P13	TRIM39	UQCRFS1P1	LINC00648	REEP4	DCUN1D1	RNA5SP441	MED26	FAM179B	CYBASC3	HIGD1AP11	CCDC140	HIGD1AP5	UGT1A3	TNFAIP6	SMN2	MIR518C	KNCN	MIR4725	TAX1BP1	C8orf31	MRRF	PSORS1C1	MIR555	GOLGA2P1	MUC4	CAMSAP3
RPLP2	ARPP19	ABCF1	STEAP1	TM6SF1	TCHH	ABHD6	GPR79	DHRSX-IT1	MORF4L1P1	SRRM1P3	TRIM22	TRBV5-6	HMGB1P41	ARHGAP42P5	NEFM	APOLD1	MBD3L2	THBS3	TTC5	FBXW7	MAP3K9	TP53TG3	METTL20	HLA-T	PSORS1C1	MMS22L	RPS3	FUS	RNA5SP114	ARGFX	KRTAP19-9P	HIST1H1T	GTF3C1	RHEBL1	LINC00277	CCDC58	FAM124A	HDAC5	RBPMSLP	CDC5L	NBR2	RPL35AP12	TAS2R7	PPP1R2P5	TTTY1B	PHLDA1	HDAC8	BFSP2	RBAK
MED11	DOLK	NDUFB11P1	C10orf112	FAM69A	ZNF398	DLX5	C14orf159	ARPC4	C4A-AS1	TRBV11-2	MTX3	TSSK4	NBEAL2	ADI1	MIR509-3	OR10C1	MIR3929	RNA5SP487	OR5D15P	UBL7	CFL1P5	CXorf28	EIF2AP4	MED26	SLC12A1	PABPC1P13	HMGN2P18	MIR523	IRF2BP1	DOK3	WDR70	SOX5	ARNTL	RNA5SP257	RLIMP1	AMTN	NUP153	SNORD89	OR8F1P	CYB561D2	TXNIP	MAPK15	MIR558	CRP	RAB30	KSR1	SLC10A4	MIR494	C1orf127
C20orf96	CICP2	RPS6KA1	RNA5SP440	PDE6C	IGLC7	C1orf110	PHF11	MIR3159	DPY19L2P4	TRBV20-1	FAHD1	ZNF286A	TMEM95	MIR99A	GLUD1P7	PIH1D3	MRPS36	KCNJ6-IT1	RCC1	NKX2-2	EOMES	RWDD1	CRYGC	MAN2C1	ETF1	DERL2	EIF2AK1	PSMC1P7	GOLGA8G	LRFN3	CCDC164	HERPUD2	PTGIR	BEND4	NLGN3	OR7D11P	ITPKB	WFDC5	RNU7-41P	MIR708	RNA5SP114	DCTN6	KCNQ4	OR5H15	METTL21CP1	RBPMSLP	AGPAT1	GPM6A	ATP8B2
CYP4V2	COPG2	HLA-DPA3	KCTD9P1	LTBP3	ANKRD20A8P	MIR7-3	MTND1P5	NOTCH4	LDLRAD2	PRSS3P3	CLN6	LY6G6C	C11orf57	OR4C7P	HNRNPUL1	MRPL35P1	HPGD	AGPAT1	ARHGAP35	ROBO3	ZHX1	RERG	CYCSP35	HCG14	EPX	POM121L10P	MED14P1	SCARNA20	RNASE8	TRAPPC5	KCNJ3	UCP2	MIR3689A	GAPDHP17	ZFAT	CP	PASD1	ENTPD8	CYCSP30	RNA5SP473	A4GNT	ABCG8	TMEM183AP1	KIAA0930	PLK2	NLRC5	NDST2	PLK1S1	FAM75C1
GFRA1	C4orf3	RPL34P21	SYT15	TULP2	SLC23A2	MIR5692A2	LINC00639	TAF11	GEMIN2	SNCB	OSTM1	ARL5AP4	FAM86LP	SHISA4	RNF146	RNA5SP117	C6orf228	KIAA0101	FAM90A26P	C1orf52	C1orf95	USP9YP25	UBD	MCCD1P1	SLC18B1	CCDC78	FAM197Y9	RPUSD3	CCDC137	KLRC4	MIR23B	ARL3	AFAP1L2	MIR513A1	TBC1D9	PSMD1	RAB9AP2	NPIPP1	KRT36	NKX2-1	TMEM199	IRF6	ABHD16A	NKX2-6	SOGA2P1	PSMB8	TOP1P1	FOXA3	PLK1S1
GJB4	MIR1302-8	SNORD27	IL12B	NAP1L6	MT-ND4	PMM2P1	GPR156	MTND1P28	VAC14	C1QA	FAM19A3	CACNA1C-IT2	ZNF852	SLC39A9	IL15	POMZP3	NPC2	CENPF	OR5B17	FSHR	POGLUT1	MIR4522	POU5F1	CNOT3	SNORA11	AP4E1	PRDM16	MIR3648	VEZF1P1	NNT	MIR376C	HLA-C	OR2AG1	MTND2P19	HCCS	NSRP1P1	SAA1	LINC00330	MEGF11	ATMIN	MOSPD3	KCNIP3	TMEM244	KDM4A-AS1	RPL13AP	OR13J1	MIR3180-1	ARHGAP11B	MYH15
SNX30	RSPH3	OR2AG2	HLA-A	DPY19L2P1	POM121L3P	CSMD3	LIN7C	RPS29P28	GPR89A	TESC	CDY5P	PBOV1	RNA5SP297	GOLGB1	LINC00501	TOR1AIP1	ABCA12	OR4S2	MIR527	RHO	IQCB2P	KIAA0494-AS1	LINC00616	RPS4XP19	MYPOP	MAP2K1	HNRNPA3P4	MTHFD2L	MIR99B	OR1M1	MIR3689B	PPP1R14B	CENPC1P1	FAM86HP	ALDOA	DOCK6	RPL9P7	C15orf29	GRIA4	CHST1	KAT6B	C4BPB	DNAJA4	GPSM3	KIAA1377	MCCD1	DPF1	GPD2	HNRNPA1P2
CCDC73	ATP1A4	TRIM6	FLT3LG	HLA-J	SNORD116-17	CYP46A4P	RNA5SP359	MIR548AD	KRT16P2	RPSAP55	TAS2R19	TAB3	APH1B	SDK1	GRIN3B	SSR4	SCARNA2	ILK	MS4A12	C1orf186	RPS18P12	COX6B1P2	TMEM229A	UBE2L6	TUBB	BTAF1	KCTD15	ZBTB42	CD40	HNRNPUL2	NDUFA3	CNIH2	H3F3AP5	CCDC15	GSG1	OR10A4	CARD17	ZSCAN2	RPS4XP15	FGF13	KRT6A	RPL34P29	PPP1R11	C9orf96	RNU6-73	CCNJP2	MICG	PTPN20C	CTSL1P8
FBXL19-AS1	LINC00583	RPS6KB2	SNORD11	AGAP9	DNAJA1P4	MLKL	PAOX	HMGB3P14	TNFSF18	C11orf52	SIGLEC5	IGHV3-75	OR2P1P	P2RY12	GDF2	TMEM216	IPO5	TFG	TMEM186	HLA-F-AS1	MIR5047	GLUD1P6	RPL37P3	HIST1H3D	SYT15	FAM132B	ADSL	OSR2	GLIPR2	FOLR1	TSSC1-IT1	BSN-AS1	IRAK2	RPS2P4	MIS18BP1	PSMB8	SEC22C	CCDC28A	CD2BP2	DDX11-AS1	PIBF1	HIST1H4H	OR14J1	KIR2DL5A	LINC00353	ARFIP2	TRIM64DP	HSPD1P10	SORBS2
MIR548S	KRT41P	RNA5SP158	LTK	TRAJ25	IFI44	ISG15	KRTAP8-2P	BIN2P2	SBK2	OR2H1	ID3	IQCF5	RNA5SP373	PTGES2	SCARNA6	COQ10A	RPS3P7	CBFB	CCT6P2	RNA5SP433	GOT1	NMRAL1	DPP10	DEFB131	PREPL	CDH19	SEPHS2	MIR4255	FAM219A	HRNR	SRCIN1	SRRM3	MDP1	CNOT3	OR2N1P	IGHV3-37	PSMC2	LSM14A	MAPK12	HLA-P	ANKRA2	INSRR	TRAJ41	PALB2	PHLDB1	EMC8	GUCA2B	MIR378D2	SDR42E1
MORF4L1P6	HDAC11-AS1	HCFC1R1	SMAD5-AS1	SLC35F3	ZBED4	RETSAT	DCTN1-AS1	CRELD1	MED17	CDY6P	ZNF846	SORBS3	HSPD1P10	MIR892B	CTNNAL1	NHLH2	SLC26A3	INTU	USP35	TSPY19P	C20orf166-AS1	GOLGA8IP	LINC00238	PTPRG	MED7	THBS1	UBL3	FILIP1	CDC123	ADCK4	SLC6A6	OR10H3	GPR150	RPL11P5	RPL35P8	MST1R	INTS9	UBAC1	LCE4A	FDX1P2	ST13P2	MCCD1	FAM165A	SPDYE1	RPS4Y1	ZNF816	ELP6	CASP5	USP21
SAMSN1	LINC00577	RIPK2	KCNK13	WBP1LP3	TMEM229B	RBM39	PDE1B	CCHCR1	ZNF573	RNA5SP438	SMR3A	RPL7P48	DDX50	ZNF786	CANX	MARK2P9	RPL22	TBC1D3G	ZFAND2A	RSU1	SLC25A6P3	ABHD11-AS1	PSORS1C2	UQCRFS1P1	RMI2	PRG3	ARHGEF7-AS2	CGNL1	MRPS5P4	ATP1A4	C8orf22	TAS2R10	TMEM132E	CCKBR	SPINT5P	IRF2BP1	SNORD114-24	ANKS1A	NCS1	TIMM9P2	FXYD5	ARHGDIB	HIGD2A	SECTM1	CWF19L2	RIMS3	CASP1P2	RPS20P33	DPY19L2
SFTA3	VPS13B	HLA-F	MT-ND2	MARK2P8	TOB2P1	BRI3BP	ELF5	TRPV6	RPS11P7	KCTD13	SLC25A5P7	TRIB3	FAM170B	HSPA1B	C16orf13	NUP153	ZNF577	S100A3	ARGFX	S100A12	SMCHD1	RNF7	CTSA	BRD2	TNFSF15	ZMYM1	VENTXP5	GPR161	DDX12P	JAM2	ENSAP3	TOE1	RESP18	SLC41A1	CDC25A	AGFG1	MTMR3	TRIM62	TRPC2	SGOL2	MIR411	METTL21C	LINC00336	FNBP1L	ENKUR	RS1	C20orf195	MAP3K12	SUMO2P1
B3GAT2	PCBD2	PLA2G15	HCG23	ATP6V0E2	KDELC2	C12orf74	BMP2KL	GCG	ELMO1-AS1	ZYG11B	PCDHGC3	CCDC65	SF3B2	THOC1	MIR548F4	CD99P1	FANCI	RN7SK	PRND	BTNL2	KIAA1551	RNU6-14	CCR2	FRMPD2P1	F8A3	VAMP2	TXN2	ANKRD62	ASPG	HIST2H2BC	MIR137	NDUFB4	TLK2P1	SLC4A7	FICD	OR3A2	PSMB9	RNA5SP128	DLEU7	BDNF	CLTCL1	TNFSF9	CDRT15	IGFBP4	TRBV5-1	TSPY1	SFRP1	ATAD3C	TRAJ57
FLRT3	MAP3K9	HIST1H2AC	MMP2	MSTN	MDK	MIR548G	WDR46	SIL1	ACE2	C14orf144	PAX4	BAZ1B	CELF1	FCRLB	RCC2P1	LHX8	RASA1	HIST2H3D	MTND1P13	FAM181A-AS1	OR55B1P	TMBIM1	CRLF3	RNA5SP96	TEX12	KIAA1407	RPL7L1P12	OPN1MW2	OR5BN2P	MIR138-1	TPM3P4	SOX2	MTND1P21	TARS	PVRL3-AS1	RNA5SP353	CENPK	CNR2	BAIAP3	HES7	DAOA	PRR3	ACTR3P2	ATP10A	ASTN1	TTC31	KRR1	ISCA1P2	TAC1
SH2D1A	SPSB1	SNORD115-43	KCNV2	CADM1	RPL22L1	IL21R-AS1	HSD3BP4	DNAH12	TMEM200B	SLC44A5	ASIC3	DEFB116	ENTPD8	DDX39BP1	CDH22	IGHV3-30-2	CRYGFP	CHN2	MTND4P5	NUDT21	AFTPH	FAM96AP1	C9	CIRBP-AS1	SLC43A3	SYPL1	CRLF3	RPL7P47	SEPN1	UBC	MIR5591	CTSL1P2	RPL19P14	MTND3P10	HDHD3	PLAUR	IGHD5-5	PLCL2	CNTLN	B4GALT4	UGGT1	MIR1234	RN7SKP1	FAM197Y2	RBBP9	PPP2R3C	CBR3-AS1	CBWD5	RNF181
CCDC110	DARC	FZD3	OR11H4	RNU6ATAC4P	FAM170B	AKAP12	TOMM7	DUX4L10	RETN	HLA-DRB4	HLA-DQA2	SAPCD1	LRRC37A16P	DMRT2	EFCAB6	DNLZ	ZNF75D	SPTSSB	RPL36P1	MIR626	HMGB1P9	METTL2A	RPL21P104	SLAMF1	SNORD7	ARMC10P1	DUSP21	LONP1	RERG-AS1	ATP5A1P1	HMGCLL1	C1orf168	KIAA1737	OR3B1P	CPNE9	KIF9	ATP13A4-AS1	FMNL1	HTR7	PRRT1	PRELID2	FAM178B	CLRN2	MIR509-3	TMEM5	ZZZ3	C4A	PTPRT	ZNF770
MIR337	HMGB1P20	C5orf62	CT47A10	HAUS3	SCN3A	PRELID1P1	IGHV3-16	KLHDC9	BCAT2	RAB33A	HECTD1	HAT1	KRTAP4-6	MRPL53	SYNE1	TRAPPC2P4	LINC00357	TCEB1P19	SLC35G1	MIR3187	GSTA4	REREP2Y	PPP1R3C	DUX4L3	GUCY2D	MIR4480	OR4A7P	C11orf52	UTP14A	GPRASP2	WNK3	HSD17B8	KLHL10	DGKA	RSRC1	ADPGK	HNRNPKP5	RTKN2	RNF39	CCDC140	CECR2	IGLV3-17	HM13	NUP210L	DDX49	DTX2P1	MTRNR2L1	ARL13B	NLGN3
PREX1	SCARA3	PTGS1	FAM129B	DIMT1	ZFP112	CXCL9	IGKV2D-18	TRAF5	GFRA3	AEBP1	NUDT12	MIR3689B	HLA-DRB7	UNK	NCR1	SLC25A26	HLA-DOA	CASP5	SPINK8	OFD1P10Y	MIR378I	TM9SF2	KCNS1	ENSA	CAD	PPIAP27	RNA5SP144	NUCB1	ZNF358	RNA5SP220	EIF5AP4	HLA-DQB3	IFNGR2	IGFBPL1	OR6C68	KRTAP10-12	MRPL9	MYCT1	PARP15	MIR580	RPS27A	RNASE4	MAP2K1P1	SEC11A	TMCC2	SRGAP3-AS3	FUZ	FAM161A	LINC00486
MIR192	SHH	KLHDC10	BAG5	MIR106A	PDSS1	TRGV11	PKN2	UROS	JAKMIP2	FBXL19	CASC5	PLCD3	TBL2	CHD1L	MTND6P10	RXRB	GIT2	MTND4P28	WISP3	LINC00545	OSCAR	ATXN3	GTF2H4	GLRA3	ST6GAL1	PLEKHH3	NKX2-8	CTTNBP2NL	KIAA1217	CKM	C6orf10	TP53BP1	TPSB2	PAIP1	ATF6	RUSC1-AS1	SLC15A4	MIR4444-1	TCEB3B	KCNQ2	TMEM9B	HMGB3P17	C2orf68	C1DP2	NKX6-3	AIF1	CACNA1D	ST13P11	C22orf39
PPP1R8P1	ATP8A2P2	ACTR3B	CORT	SPTBN1	STAC2	EFCAB5	CCDC85C	HMGB1P10	H3F3B	AMPD2	NTF6A	GPR153	OR8I4P	MBNL1	IGIP	RN7SKP1	C4B-AS1	RPSAP52	LINC00083	CYP4F35P	RASGRF2	SMARCAL1	USP44	TRIM73	NCALD	DCBLD2	C19orf47	CCNA2	KLK7	RNF24	OR5A1	MIR142	MDN1	RNY4P3	GRAMD3	TACR3	KRT8P13	MAPK9	ZFP41	MIR3188	SNORD116-18	MICG	SNORD4A	TLL2	DDI1	LINC00362	MAFB	MAGEA12	OCRL
THEM6	GCLC	CENPM	UPK3BP1	TTTY21B	RPL18AP3	UGT1A5	ATP6V1G2	UTP20	VN2R19P	ZNF780A	UNC13D	RNA5SP476	POLR3F	FAM18B1	KIF5C	MIR4729	OR7L1P	LRRC40	ATF4P4	DEFB110	RBP4	OR2N1P	SNX25P1	C1QL2	PSME2P2	BBOX1	MYO5B	GKN1	IGKV1D-42	FSHR	MIR300	WASF1	C20orf203	ANKRD18EP	WDR75	OR2G1P	XKRYP3	OR6M1	POM121L9P	ZCCHC16	PPP1R26P5	UPP2	OR4B1	C19orf80	SREK1	C10orf82	PKMP1	RPL23AP72	C2orf50
NXNL2	GUCY1B3	PSMF1	HCG9P5	CIR1P2	OR4C16	RNA5S1	KIR3DL3	VN1R37P	HIST1H3I	LRRC4B	KRT74	CERS3	GPR53P	NPM1	GUSBP2	KCNH2	TBX2	MIR487B	ACLY	TFPT	SOGA2	DBX2	CCDC15	TRBV5-5	DUX4L5	LINC00114	TTC25	FKBP2	OR4K6P	TEX28	C11orf68	GPS2	ISYNA1	CCDC152	IGFBP7	CNTNAP2	WNT16	ZNF784	RNA5SP140	PLEC	MAPK8IP2	KIF1B	EID2	GGN	OR1AC1P	MSRB1P1	C7orf72	TMEM108	SLC25A20P1
LRRC10B	GCSAM	HHLA1	VPS52	LENG1	CXorf66	MIR588	SLC17A7	GAPDHP57	IL4	GPAT2	RPL23A	RAB24	LINC00608	LINC00489	SATB2-AS1	ISG15	BEND6	AGBL5-AS1	MACC1-AS1	NUP210P2	HADH	TRBVB	GTSF1L	ACVR2A	ARHGAP23	FAM117A	ALB	MDC1	PPP1R15A	PLCB1	C11orf92	TMEM80	CATSPERD	VDAC1P1	SERPINB8	GPX7	CARD6	UBR4	TTYH1	CWC15	UBE2D4	RPL12P8	FAR1	HRH1	MSS51	IFITM4P	AURKC	TRABD2B	DIAPH2-AS1
ERVW-1	CYP2F1P	SLC25A27	FAM133A	PRAMEF11	ACOT6	HCG4P11	RBM15	ATP5A1P8	SERP2	MTND4P20	TMEM233	SRSF8	RPL32P34	MIF	KCP	UPF3AP1	HSF2BP	ACTL9	MIR3151	MED7	FTLP8	MED6	OR6K1P	HOXA-AS3	CD86	FABP5P10	TARDBPP2	TNRC6B	RSPH3	MIR1267	NCOR1P3	IGLV1-44	ZNF256	MIR371A	DEFB132	GPSM3	RNU7-23P	FXN	VN1R3	BRD1	ARNT2	RPS2P41	MSH4	DERL2	CPED1	COX6CP2	GJC3	C7	ZNF238
CNOT1	RPL27	OR4F14P	SLC44A2	CNOT6	RPL23AP72	PTP4A2P1	OR4C12	SNX21	LINC00266-3	UGT1A11P	RBM20	MICB	NPTX1	MIR4527	MIR634	ATP2B2	RNU5D-1	C10orf54	DMRTA2	EPS15L1	RNA5SP271	LAMP1	PTPRK	RIMKLB	TPT1-AS1	TUBBP5	KIDINS220	TERF1P5	SLC25A39	MIR105-1	UCHL5	MAN2B1	FLRT2	OR6K5P	DUX4L7	RPL7A	OTOP1	TMOD1	RNU6-23	BAG6	MAGEF1	MTND1P32	LINC00221	PCDHB4	WDR87	GPRIN1	OR52L2P	HCG9	C11orf53
EPAS1	MDFIC	DDX3YP2	MAML3	SDHD	CDC37	STX5	GRM4	EIF2S2P4	VPS33B	NKX3-1	SLC22A10	PRR3	HMGB4	OR5AM1P	UBN1	B3GALT1	BNIP3P3	GLYCAM1	VCAN-AS1	RPL9P9	YEATS2	IFT46	RPL7P4	RPL13	CBLB	GABRR2	RUNX1T1	MIR521-2	PLCXD1	OR6C65	TMEM70	SNX18P13	MIR329-1	CBX3P3	MIR3661	CDY22P	SSX7	HCG27	CRYM-AS1	SRSF10P1	PRAMEF7	SNX18P23	TRIM51FP	STOML1	PRAMEF10	BSDC1	ZDHHC22	FAM135A	TRIM6
SULF2	AHDC1	HIST1H2BE	PFN1P4	PAPSS1	STOM	ARL5A	CDC42SE1	LINC00433	EIF2S2P5	TBC1D10A	MGARP	RGS7	FBXO31	TRIQK	DDX1	TDRD5	TBCC	UBE2V1P3	PARP10	BSN	EGFLAM	TIAL1	SEPT7P4	TARDBP	ATF7	RNF224	FANCL	MPV17L	MIR3173	CMTM6	NAP1L2	ARTN	HBZP1	UBDP1	CHTF8P1	MIR630	SNORD115-29	NRTN	COX6C	BCL9	MICD	CDR2L	OR11Q1P	USP43	SLC25A34	TNXA	OR51B4	USP47	MTHFS
ZNRD1	TRAJ30	PPIL2	HELB	OSGIN1	C2CD4C	SALL4P6	TSPAN1	LSG1	MIR3935	PRAMEF3	MIR372	LILRA1	TSPAN1	CACNA1A	CCDC65	RCAN2	S100A8	EDN1	MIR4428	EEPD1	MLLT10P1	GLDC	PIK3R2	TPM3P2	XRCC3	OR7E62P	VTN	EI24	IMPA2	C4orf33	NSUN7	FIZ1	DOPEY1	RGS7BP	UCP1	SERPINB7	HCG22	DSCAM-IT1	IGLC5	FAM5C	TMUB1	PTPRJ	HMGB1P47	RNA5SP172	AVIL	ANGPT1	NUAK1	DNASE2	ZNF689
LINC00349	MED12	OR2H1	EDA	ERGIC2	AKD1	AGPS	ZNF764	OR4C13	MIR626	CELA3B	OR2W1	SNORD115-9	RNU7-21P	C11orf30	OSTCP6	CFL1	SNRPGP8	TRBV24-1	MIR541	C10orf131	TMEM174	MIR337	OR2G6	MAP7D1	LIMA1	ARID5B	TRIM54	DPPA3P2	MIR520G	MIR3620	RNA5SP209	SNORA47	MAFG-AS1	CD209	DLGAP5	KRTAP4-6	TLK2	TMEM14C	ARGLU1	C1orf186	RNA5SP361	CICP15	MIR600HG	KIR3DL3	DUTP4	LY6G6C	CLMN	RNA5SP338	TTC37
LAPTM4B	LCN12	ALKBH6	OR2P1P	KIF13A	C15orf56	PAM	EFHC2	RIOK2	HSPD1P15	IGKV2-36	ASPRV1	DNAJB8	C10orf62	MXD3	NAT10	CALR3	TTTY21	MTND3P7	FAM83H	THNSL2	FAT4	ATP5F1P3	TRIM40	IKBKE	PSMB9	MIR1233-2	NLRP2	PSG8	SEMA6C	RHOBTB1	LOXL1	OR2W2P	BPIFB5P	PRTG	SSBP2	FOXD4L3	STK19	SECTM1	SLC25A45	IFNNP1	SLC25A28	MIR3655	PIGQ	HIST2H2AA4	CYP46A4P	GOLGA8H	AK4P5	PIP5K1P2	USP5
PGM2L1	SSH3	FBXO24	FBXO46	RNA5SP165	HOXC-AS2	EPPK1	KRTAP4-6	C20orf194	KRT8P45	ELMOD3	OR5M11	ST8SIA2	PLAU	LINC00240	PARP1	RPL23AP23	OR2H5P	RGS17P1	ZNF395	PSORS1C1	GRIK5	CCT6P2	SPRR2C	MIR4687	KEL	HIST1H2AC	MIR450A1	SHROOM1	CSTP1	OR7C2	FKBPL	SLC16A1	IGHV3-30-2	TBC1D10C	C14orf164	MIR297	PGAM3P	BTBD19	ZNF688	SDR39U1	TMEM173	HLA-F-AS1	KCNV1	TTC7A	CAMK2B	PPARG	LINC00222	KIFC1	OR2T12
PTGR1	TRAJ16	DIRAS1	VSX2	SIGLEC14	OR3B1P	ULK4P2	COTL1P2	DPP9	MSH5-SAPCD1	PKHD1L1	RIT2	TRAJ59	RPL39P25	MTND4P25	LINC00624	MIR4757	NXPE1	TRAJ39	CMTM3	DSCAM-IT1	RPL30P13	TRBV10-1	TRMT2A	TAGLN3	PARD6A	RDH11	ERI1	ELMO1-AS1	BCORP1	TAS2R40	SNORD115-33	RNA5SP74	AFF4	MSH5	LSM2	ADCK4	IGHV4-59	MIR3610	MIR4297	PTPRT	UBE3C	CSDA	IGLV3-12	GSN	SKA2L	ZNF724P	GRIK1-AS1	OR5T3	KCNH6
LRRC36	DNM2	TBC1D3P2	TRPV6	CAP2	LDLRAD3	H1FOO	CDRT15L2	CLHC1	SOHLH1	TTLL10	CNOT3	LINC00464	POLE4	ABCA7	WDR77	ATP2C2	CHRNE	SLCO2A1	NRBF2	MIR1236	ZNF182	FOXD4	OR5A2	MEP1A	MAPK8	CLMP	TMEM161A	NUP210P2	FTH1P8	PROX1-IT1	LINC00662	WASH2P	EPHA7	LINC00312	SNORD91A	MED13L	GCNT1P1	SLC16A3	AXDND1	2015-03-05	ZNF541	ITSN2	LAT2	CDC42P1	MIR4685	TMEM216	PGPEP1	RNA5SP254	MIR595
FAM102A	RPS10P3	PHKBP1	NKRF	SLC15A1	WBP1LP3	KRTAP9-2	OR7D2	BSG	MIPEPP2	TNFRSF19	ANKRD36B	RAB6A	SGCG	POTEJ	PPEF2	CALHM1	CCNDBP1	PLCXD1	MIR4710	SNORD113-8	RNA5SP44	ANKRD36BP1	ADAM9	VN1R53P	TRBV26	NLRP2	C9orf57	SLC7A4	YEATS2-AS1	CTSF	MMP28	SLC35D1	FAM160B1	SNX9	RALGAPA2	ACVR1B	PLA2G4C	MIR7-3HG	BMS1P7	MURC	TRBV4-1	MTND5P1	PHF10	TTTY12	UBE3A	PABPC5-AS1	TTTY25P	CSNK2B	ZFAND6
IL27RA	PTK2	CCDC73	MIR4500HG	PPP1R18	MIR3141	RNA5SP77	MIR599	CYP51P3	GSTA2	RTCA	MKI67	CREBRF	CCT6P1	PET100	KIF18B	TCF7	FAM86LP	ABHD16A	TMEM41A	FAM74A4	ZNF280C	IGKV2-24	MIR3713	TRIM27	RPS17P1	LENG1	ANKRD9	RNA5SP286	KIF21B	MRPS30	CERS3	TMEM52	LENG1	TDRD10	MBOAT7	JTBP1	TIGD1	DGKK	C1orf228	MIR5581	MAPK13	CEP44	RPS6P23	OR12D1P	MED12L	CCDC11P1	TMEM39B	SPHK2	SLPI
MIR7-3	KRTAP2-1	IGFL4	USP32P3	LAMB4	MIR4444-1	MIR146B	PCDHB6	SRPX2	FAM8A2P	IGHV3-43	CNTNAP4	PTPMT1	SLC35A5	ANKRD12	RNU6-78	OR6Q1	SSXP10	HIST1H2AK	PIN4P1	CNN2P11	ABLIM2	KIF2C	SNRPGP9	RPL23AP1	OR4Q3	OR2G1P	DNAJC14	PPBPP1	SNORD114-17	PRSS33	MIR4720	TSPAN4	MCM2	FAM103A2P	MIR4718	VMA21	DPM1	YIF1B	TMEM98	SIRT3	RPL13P6	FAM108A8P	SYPL2	AKR1E2	BAG6	POC1B	PLAGL2	MRPS26	ZNF837
RNU5E-8P	OR10H2	RNA5SP289	RNA5SP436	TTTY11	CEP97	SMG1P1	ZNF141	RDBP	OCM2	PTP4A2P2	LINC00319	KCP	AACSP1	PARN	LENG1	OR1Q1	CRY2	OR9H1P	IQCD	AKAP3	ACTL10	MIR575	SNX25	ARF4	RNA5-8SP5	C21orf90	SCAND2	PSMG2	HEY2	MMP13	VPS52	PTTG2	C15orf62	TRDD2	ATP5I	RAB27A	MTIF2	MIR512-1	PHGDH	RNASE2	LDHAL6EP	SF3A2	CLDN17	VRTN	SLPI	KRT18P29	CALML6	CYP4F35P	ANAPC10P1
HIST2H2BF	SIPA1L3	OR1E2	PPIAP7	SEMA6B	HOXA10	CYP3A4	KIAA1919	OXNAD1	LY6G6D	ANXA13	AURKA	TOP1	FAM168B	SULT2A1	IGKV1-39	MIR1233-1	SF1	MTMR9	IFI35	MUC7	TRAPPC4	C20orf96	RNU6-66	DNALI1	PRAMEF7	OR2U2P	CLDN12	YIPF2	RFC4	ABCB10	HMGA1P5	ABCC1	C1orf191	SIGLEC12	TCAP	VSTM1	MSH5	HEPHL1	LTBP3	CAV1	RPL3P1	ATP6V1C2	PSMD4P1	MICA	DENND4C	POM121	MKL2	MIR4308	ANKMY1
RDH13	RFC5	IFNA1	MIR3180-4	FOXD4L3	CATSPER3	DCUN1D3	CXorf40A	PIGCP1	SERPINB7	ATP6V0CP2	IGHV3-64	FPGT-TNNI3K	RNA5SP232	NEFM	VPS13C	WSB1	AMY2A	NDUFA11	ZNF707	EXD1	COL21A1	GAPDHP40	VN1R53P	CLCN1	PLCXD2	EFCAB9	C1orf177	SMARCC1	DPY19L2P1	TMEM212-IT1	MIR378G	HLA-DQB2	CD3EAP	TSPAN33	ACAD8	H1FNT	OXLD1	MB21D1	MIR4683	HCG15	HMGB1P28	PFDN6	TRBV7-4	LINC00536	TMEM177	ACO2	NR0B1	ATP6V1G1P3	MIR767
GPR21	KRTAP1-1	RPS15P5	NKAP	NUP155	ELTD1	VSTM1	RBMY2UP	USP9YP7	NDUFS4	PDGFA	TMEM240	PITPNA-AS1	RFTN1P1	RNA5SP199	SCUBE2	ZDHHC14	EHD4	LYPLA2P1	CT45A4	NDUFS4	ZYG11AP1	OR2U2P	MATR3	MIR3115	AKAP1	CHURC1	DERL1	FSD1	MASP1	PFN1P12	SUSD1	PRLH	C8orf34	PRSS23	GSTP1P1	CTSB	EFNA3	IPP	RGL1	RPSAP51	CSRP2	GAPDHP14	RWDD1	RNA5SP105	TBATA	TRIM31	MIR324	DNAH8	WNT4
KIFC1	ZMYND10-AS1	IQCH	GPR55	CARKD	SNRNP40	FLG2	LYAR	RGS13	C3orf72	IGHV3-48	TLK2	RNA5SP246	TSEN34	C6orf25	ONECUT3	ARCN1	RPA2P	IFNWP5	VIT	RPS6P20	FAM58CP	CCDC90B	GPR156	RGMB	RNA5SP34	FARP2	PHKG1P4	IL6	HMGCS1	GRM5-AS1	LINC00523	UTP3	PDGFRA	PLEK	DNAH2	FOXL2	GABPA	POU5F1P6	MAGEA3	RAMP3	AP4B1-AS1	ATP6V1G2-DDX39B	USMG5P1	C6orf183	CDH16	FDPSP7	DCBLD2	NTM-IT3	KDM4A-AS1
CHD7	PGM5	HIVEP2	TADA3	SIM2	RPL37	IGLV2-34	C1QTNF9	C6orf100	MIR5703	PPP1R11	ZNF488	HMGN2P30	MTND2P2	MIR21	NPB	RNF138	PITX3	HIST1H3D	PDLIM4	RAB9BP1	EFNA4	PGAM1P10	COX10-AS1	IGHVII-53-1	ABCD3	NBPF4	TSNAXIP1	C1R	SEZ6L	MTMR11	LNP1	CDC42BPA	PTDSS2	CCDC135	C17orf59	TIFAB	OR5A2	PLEC	TRAJ27	MIR4791	SAA4	C18orf56	TAP2	MSL2	PBX1	AHCTF1	DDX6P1	STAU2-AS1	RNA5SP265
CADPS	MIR4726	CCDC71	DEFB130	RPS3AP40	TRBV29-1	FOXRED2	CREBZF	PIH1D1	ASH1L	FGFBP1	RNA5SP461	GPR179	LINC00160	FAM90A12P	TAS2R13	UNK	CDYL	C17orf110	CCDC120	MTMR14	KIFAP3	TAF1B	FLT4	NRARP	SNORD14E	RPL23AP1	STYXL1	MLYCD	LIPT1P1	CCDC54	AKR1C1	SNORD102	ACCSL	CECR5-AS1	IL9RP2	RPL5P29	ST13P20	MIR133A2	MRPL52	ARSE	HCG22	CHRNE	DNAJB5	GAPDHP34	HLA-DPB2	GRPEL2	MINOS1P4	INVS	MIR194-1
KPNA5	SLC17A8	YIPF1	TMEM236	REC8	NCR3	NLGN1	CRCP	HOXB3	OR2T35	TMEM125	STIM1	GSTP1	FBLN1	GAPDHP47	MCCD1P1	PGBD1	ZNF680	SSH3	ITSN2	ERCC2	EPHA1	RPS17P1	NTNG2	FTMT	MELK	UBAC1	ZNF285	CCBE1	AKR1D1P1	OPA1-AS1	HSPA8P1	DAP3	GRM5-AS1	TRBV8-1	QRFPR	TREML3P	KRT8P9	DTX2	MLLT11	SF3A3	FABP5P11	CCDC28B	MCF2L-AS1	MIR148B	OR2H4P	EEF1A1P11	C21orf119	JRK	HPCAL1
OSTN-AS1	RETSAT	F2RL2	RPL34P23	CYLC2	PRPSAP1	LINC00514	AP3M2	ANG	OR2U2P	TMEM139	APOF	GNL3	LONP2	ATXN7L1	ELAC1	IGKV2-40	RAPGEF5	TPI1	PACSIN2	AHSA1	PHKA2-AS1	FCAMR	ZDHHC20P1	ALMS1P	NGRN	STK31	USP17	HOXA-AS2	GUSBP2	TRBV5-7	KIAA0586	KRT8P30	MIR523	KIF13B	IL9RP4	RNA5SP74	SNHG5	CHRNB2	MIR4522	B3GALT1	HLA-DPB1	HMMR	MTND4P3	ZNF737	MIF4GD	TMSB15A	COL4A3BP	SPATA6L	IPO4
TMEM87A	NPFFR1	C6orf25	CHTF8P1	CORT	MIR4763	SMC2	KIRREL3-AS3	DDX43	MIR3619	TMPOP1	NKD1	MIR3136	MIR548AS	KDELR3	GPSM3	SNX18P24	ASAP1	OR8U9	MIR1302-8	KRT8P41	FLVCR2	MEX3B	SPRY4	NRADDP	SNORD115-13	C19orf12	C17orf98	SAA2	PCDHA10	OR5H2	PLAUR	TRIM36-IT1	GPRC5A	TRGV4	ABCA6	MIR519E	OR13C3	FTH1P7	RNF6	SP5	HCG4	NRG2	PCDHA3	WDR45L	MTL5	MIR4713	PNLDC1	RTN2	IL13
KRT18	TMEM163	IMP4	CRLS1	MIR518E	ZNF213	NRG3	MIR1296	LNX2	CD81	ATG3P1	SNX8	CANX	NPR3	PRSS36	SKIV2L2	TERC	CDRT15	MIR3146	DEFA9P	POU1F1	PCSK4	DGKH	LATS2-AS1	OR10V2P	ARRDC1	NR6A1	ITGA2	RPUSD2	KIAA1210	KCNN2	MTND6P20	TALDO1	OR2J1	EEF1B2P1	LINC00341	CDK5	AGPAT1	NPDC1	USP39	AKAP16BP	OR10J4	SNAI3	HLA-DPA2	XKR4	C10orf111	DUX4L8	TRIM10	HSBP1P2	FAM58DP
SRY	ANKUB1	NMNAT3	GSTA5	RPL7AP6	TRAJ48	RNA5SP298	SERINC5	PRX	KLF9	C3orf74	CTLA4	LINS	C1orf27	TRANK1	REEP6	SS18	ZNF707	MIR4530	TSPY26P	MRPS27	MIR4497	PPP1R14BP5	UGGT2-IT1	MIR3168	PPP1R18	CRELD2	TACSTD2	IGHV3-63	ZNF729	PTH2	XRCC4	NOTCH2	PPP1R26P2	C4orf36	ABHD11-AS1	ENTPD3-AS1	PPIAP22	H2AFZP5	NUS1P3	TMEM2	BTBD1	PARP6	HSCB	MIR4764	DDX12P	LENG1	TATDN3	PFKFB3	E2F2
BOK-AS1	PRPF3	DAPK3	MIR3677	NDUFS5P2	KRT18P38	NR5A2	SNORD115-2	RPL7L1P13	HDGF	RNA5SP339	DCTN3	OR6B1	GLI4	RNA5SP405	PGAM1P12	EXOC3L1	CYGB	PC	HNF4G	RPL31P1	RABL5	KIF24	DPYSL2	LINC00656	OR6J1	IGLVI-42	LILRB4	STUB1	SYCP3	MRPS18BP1	RNA5SP429	LINC00229	PHKBP1	SLC25A5P5	POM121L4P	MIR5003	ALDH1L1-AS1	RNA5SP220	RAB3D	RABGGTB	RTCA	CNOT8	FAM58DP	H2AFZP3	ATP2B2-IT1	MDC1	GAGE12E	USP17L5	MIR511-1
MIR4675	PEBP4	VN2R17P	AP5B1	AIFM1	RPL35P8	KCNIP2	RNU6-36	MIR4664	SHISA2	TRIM43B	TAP1	GCAT	ING2	KCNAB1-AS2	GTF2H4	KRTAP19-6	GPX4	ZMYM4	PLEKHG4	SCN1B	DUSP2	GABBR2	FAM70A	HSF4	ADARB1	SCAI	IBTK	EEF1A1P34	PTDSS2	SNORD115-6	TAPBP	TFAP2B	MORN2	RDH13	CCL28	OR1N2	MAGEA1	POLB	HSPB7	KIF5C	CHEK2P5	MYOM2	NIT2	SLC3A1	FOXD1	KIAA1467	OR4R2P	PPRC1	TMEM18
MIR517B	MRPS15P2	R3HDM2P2	SLC16A14P1	CDSN	RIMS3	COL11A2P	RNA5SP266	FABP4	COMT	HCG15	LY6K	HELT	IFITM1	MRC1	TOB2P1	MIR518A1	CCM2	ZNF396	VGLL3	TNFRSF13C	CLIP3	DMD-AS3	SFTA2	GTF2F2P2	ABHD16A	TAS2R18	CUX2	OR5L2	MXRA5	MIRLET7D	WBP2P1	TRBV5-4	NCKAP1L	LDHB	SLC28A3	RNF220	IGLJ4	VN1R11P	PCDHA5	MIR548P	LRRC3-AS1	SCN11A	CPED1	ATP2B2-IT2	CYP4F3	SLC22A17	TFF2	CHIC1	RPS7P8
PSORS1C3	LINC00278	G6PC3	EMCN-IT2	GLT25D1	LYZL1	KIF5C	PFN1P4	TRO	CENPJ	RACGAP1	CSAD	AXDND1	MIR4771-2	PRUNE	RPL19P13	RPS2P55	MIR5695	SNX19P2	RNA5SP59	TMEM123	MEIOB	PPP1R1C	C2orf66	A2ML1-AS1	IRF3	SEC31B	BRD2	ERVFRD-1	CICP4	CT45A6	SNRPGP12	SLC16A6	SMCR7L	MIR4512	HARBI1	RELT	SLC2A9	PACRGL	KIAA1211	C11orf21	C19orf44	LINC00615	SLC6A13	EEF1A1P30	ANKRD36C	C16orf53	TMEM190	HYAL1	GYG1P3
BET1	DCAF12L2	ZNF581	MARK2P8	CACTIN-AS1	PNKP	NOS2P1	PIPSL	ALKBH1	ARPC3P2	RAPGEF1	ESCO1	RPL12P3	TAF9P2	TNXA	ZFP57	HNRNPA1P13	HNRNPA1P28	RNA5SP310	SLC25A5P9	NAP1L4P2	SNAPIN	OR7E18P	MIR181A1	DOCK9-AS1	PAPOLG	ATOH7	RPL36AP40	SEC11A	RPL21P112	BMS1P7	ABCC6P2	OR4A10P	HAGH	DDHD2	OR2N1P	TBC1D16	LY6D	C1orf138	RABEPK	OR52E6	MIR1208	HMGN2P9	SLX1A	ZFX-AS1	ABHD11-AS1	ZNF736P5Y	HCG22	MIR1224	NUDT21
CYP4F25P	VWA5A	ANGPTL1	RNU4-2	GLUD1P6	ACCSL	MANBAL	IGF2R	MIR548L	ASAH2B	PBX4	KIR3DL1	PTGES3	CEP97	GYLTL1B	NRN1	LDHAL6CP	SNAPC5P1	IL36RN	IGHV7-34-1	MIR3147	UCP3	TLR12P	SLC29A4P1	PARP1P1	ABHD3	CICP7	MIR4460	FGFR4	PPP1R2P1	NFAT5	NME6	RNF6	PTGDS	PAFAH1B2	RNA5SP19	KCNAB3	MIR133A1	RCN1	MCCD1P1	C1orf210	RPL37P3	PRAMEF22	HEATR3	ZNF114P1	HIST2H2AC	DEFB132	EIF2C1	TRBV11-2	RBM17
FADD	FBN2	DNAJB2	RSC1A1	TRMT44	HIATL1	TAS2R20	PRR21	NACAD	GLTSCR2	SNORD114-30	CEP95	C1orf227	ZNF886P	SNORD116-27	NME3	LINC00662	CCDC101	VSTM1	IGLV1-44	SNPH	TMEM176A	PIK3C2G	KRT9	GPR125	DNAJB6	LINC00498	DDX58	RNU7-51P	DUOX1	MAS1L	C1orf87	FBXW8	RAC1P8	NAIF1	PNMA1	NCF4	FTLP18	SNORA72	HNRNPCL1	C4BPA	IRX4	AZGP1	PXN-AS1	SLC9A9-AS2	PSMB8	BCAS1	VPS13B	FCGR2A	LARP1BP1
PLA2G12AP2	NMT2	RPL29P14	FEN1	LINC00301	MIR190B	MIR4714	DUSP28	OR6C75	SUMO2P5	PAQR3	SETD1B	C1orf51	PWRN2	ATP2B2	ZNF736P7Y	WNT11	ZFX-AS1	NBL1	SNX32	ABI3	QSOX1	FAM138D	MIR4646	NPM1P13	FN3K	RPL32P1	TGM7	BMP15	HLA-DQB3	SACM1L	DPH3P2	RNA5SP471	BMS1P6	MIR219-1	CNN2P6	PRPF31	ZNF678	DAZL	NXT1P1	CFL2	HLA-E	YBX2	LRRC10	TTBK2	MIR5581	MTFMT	MYRIP	C5	OR9K2
PAG1	ABHD11	PDP2	PLGRKT	TMEM192	ZNF221	TERF1P4	TNRC18	TSPY23P	HOMER1	GSTO1	PLSCR3	MAP3K9	USP40	PDHA2	KRT8P41	NSUN2	UAP1L1	GNG5	RNA5SP475	SNORD11	SSX6	LIMA1	HIGD1AP12	MIR3064	VDAC1P9	ALPP	CDY18P	SOS1-IT1	TMED3	FAM154A	PPP1R32	KCNJ12	CDKN3	HCG23	DNAJB5	GAPDHP44	LINC00265-2P	CLIP3	TSKS	RNA5SP499	UNC13C	AP3M2	FABP7P1	MOGAT1	USP9YP26	KIF13A	C9orf37	ARMC9	ASB12
SUV420H2	AKAP6	MIR431	TRIM26BP	RND2	SCARNA6	ATP5F1P5	MIR1250	CLK1	KRTAP3-1	RNF103	LINC00111	TAS2R9	TDP2	APBB1IP	ADAM12	GOLGA6L10	RPL3P2	E2F8	CXorf58	ZPBP	HCG23	SLC26A7	SNHG14	HLA-DRB9	MXD3	HIST2H2AA3	TIMM23B	CYP4Z1	BMPR1A	FAM206BP	PIP5K1B	AK1	EFEMP2	SPATA2L	STK39	USP12PX	SLC4A7	MIP	GLULP5	PRRC2B	DFFB	RNU6-34	SPRY2	SLAMF9	FAM54B	TCF7L2	GOSR1	FGFBP1	SNRNP70
SPARC	HCG4P7	TAS2R50	EXOSC2	C15orf44	IGLV3-4	RPS9	NOBOX	PHKB	MIR4462	RAB3D	MIR181A1	TMEM47	FAM45A	MMACHC	FAM27D1	GSTO1	PIK3CD	KCNK10	HCG4P11	FOLR4	OR5B2	OR10J3	LEPREL2	TTTY12	ARR3	PCDHGC5	FAM21D	MIR561	ARV1	ADAT3	RPL17P37	RNASE9	LENG1	CBX3P8	CYP2C18	NT5M	EXOC8	RNF220	NME9	DYX1C1	EXOC3	OR4R2P	TPMT	HR	WDR27	ANKRD54	ZCCHC5	MMP3	DDX39BP1
ARIH2P1	XPOTP1	STK31	ZNF440	HLA-Z	MS4A1	ABO	NQO2	GRIK2	FGF12-AS1	CCNF	HLA-DMB	CCDC127	OR4D1	TRAJ30	PSMA2P1	TADA2B	CXorf65	C4A	ATP5LP3	POMT2	PIGW	TMEM203	MIR5003	KIFC1	MIR4443	ADPRH	ANXA13	DAG1	CRISP1	CALHM3	MKRN5P	RAPGEF1	SNORD64	TRBJ2-1	MTRNR2L3	KRTAP11-1	ZC3H3	RNA5SP297	PUF60	MIR5698	RNA5SP133	PIGG	MIR5701-2	RNA5SP397	LINC00316	FXYD2	PTGS1	ABHD3	TCEB1P6
CHRNB1	MTND4P23	SPON2	CGB8	MARVELD3	IGF2	CWC15	RNU1-18P	LHFPL5	NUB1	ZNF98	TPTEP1	RNA5SP117	BEST3	SORBS2	FLVCR2	MIR4313	ATP5A1	CABP7	ATP8B2	C9orf11	S100A4	OR10AA1P	IGSF21	HSPD1	TRAJ49	RNU7-49P	XYLT1	MAOA	RNU6-30	TRIM39	MIR548AC	ZNF182	HSPD1P7	PLD4	GRM5	DLG1-AS1	CLVS2	TAS2R46	CUL2	ATF7IP2	DOM3Z	CORO2B	ADAMTS7	MEGF6	CD5	PBX2	IGHD4-17	SAMD11	HIST2H2AA4
MTCO3P2	CXCL1P	SERPINA11	KLF5	NGRN	FAM195B	ZNF607	TNK1	FAM18B2-CDRT4	TARS2P1	TOP2B	KRT8P45	C6orf10	IFT52	PODN	RNA5SP489	WDR16	HLA-Z	TRIM28	TRBV23OR9-2	EDNRA	LMAN1	FAM206BP	CARD11	ICA1L	LRP1B	LGALS3	MIR338	C12orf77	GPR32	IGLVVII-41-1	RAB3B	SNORD61	ANP32BP3	DNM1P31	FAM25D	LILRP2	SLFN11	SERPINA11	PIGS	EFCAB9	FBXO39	NCKAP5L	SLC25A48	RPS2P39	PDSS2	SCARNA20	C9orf53	RGL2	SLFN13
SNORD28	TP63	IGHV1-14	PRHOXNB	PRKAR2B	UQCRQ	DUX4L2	MIR1181	HMGN2P42	TTYH1	ZNF117	MBOAT2	SIPA1L1	POLR2H	OR14A2	ZNF257	NLRP5	GH2	OR2U1P	MIR4509-2	SYNE2	RAC1P6	SLFN12L	PRSS3P2	SLC25A14P1	SAGE1	BCR	UPF1	IGKJ5	F2R	HIST2H2BE	ALDH1A2	SCN11A	MIR7-3HG	RNA5SP241	MIR5685	FABP5P13	C19orf10	BTF3P12	LGALS7	C9orf24	RFX4	CTF1	COG4	C4orf17	PLXNA3	WDR17	C9orf85	OPN1MW2	DYX1C1-CCPG1
KRT1	PGRMC1	RNY4P16	MDFI	RNA5SP159	DYNLRB1	ZMYM6NB	HCG4P7	HIST1H2AG	HMSD	RPL38	HIGD1AP14	NUDT4	NLN	IGF1R	LINC00454	MIR518B	NCLN	RPL23AP2	TFAP4	VN1R36P	CABP5	NANOGP1	CYLD	KIRREL3	HSPD1P18	LINC00612	GNL2	KLRD1	MANSC4	SIGLEC5	GPC5-AS2	DOPEY1	NEUROD1	CYP27B1	SPTY2D1	NDUFA9P1	TTC12	CENPK	CLYBL-AS1	OR13K1P	GDF10	XG	YEATS4	ODZ2	COL27A1	KIF5A	KIAA0895L	TNFSF11	RNF144A
RHBDL1	C18orf21	CACNA1B	OR4X7P	RAP1A	FPGS	RETN	TDRD5	TCEAL6	DUSP19	TFPT	MAGEB2	ARL9	FAM76B	RNU7-84P	MIR200C	OR9P1P	TOB1	C14orf1	LTB	LIN9	GOSR1	H1FX-AS1	MYO19	MKI67IP	DDX41	ASH1L-IT1	ABCC3	MIR148B	MIR548K	LCE1C	TAAR9	ZIC4-AS1	DHRS7	UNC93A	POU5F2	DNA2	HOXA3	USP9YP19	FAM105A	HERC5	TPTE2	MEP1B	ANTXR2	B3GNT4	OR2A41P	PDIA5	SLC22A9	NKAPP1	UNC93B2
TFG	TSPAN6	ANKRD34A	MXI1	CYP11B1	HMGN2P46	HLA-K	MAPKAPK5	TAF2	DEPDC1B	TUBA1B	LILRB5	CEP95	CXXC11	C12orf43	RPL36P1	PCDHA9	TRPV5	CES1P1	MICALCL	TRBVA	FCAR	CCDC88A	SSBP2	ATP6V1G2	MIR490	CBX1P3	SNORA75	CDSN	ABCF1	GK5	HLA-E	PDZD8	SNX29P1	AZU1	PLAU	RNU7-81P	ESPN	PHC3	SLC34A2	OR1P1	RYR1	SNORD61	ANKRD27	IGLVVII-41-1	LAS1L	GJC2	CC2D2B	RPL36AP41	CDH23
RNU6-82	ALKBH7	LENG1	CCPG1	TMEM9B-AS1	PRSS50	STK19P	MLKL	FDPS	NACAP1	TMEM91	FGFR3P6	HCG9	LINC00568	TECRP1	TM7SF3	SNHG7	SLC5A4	FBXL17	TCEB2P2	C17orf85	TGFB1	IGHV1OR15-2	ARSA	MIR4443	C10orf68	MRPS18C	ANO1	NSUN7	IGSF1	DUPD1	MIR934	RNY4P6	LINC00387	TATDN2P2	RPL19P20	DEFB127	OR2I1P	RP1L1	RBM6	WISP2	PFN1P8	FAM180A	LBP	TMEM200A	SNORD115-32	MIR7-2	RNASE3	ZNF239	KL
SPTLC1P2	TLR3	GSTT1	RPL18P10	ITGB3	TRIM15	NDUFA9	CEP70	BIRC8	KCNMB2	TFEC	KRTAP13-5P	MAP1LC3P	ARHGAP42P5	NMRK1	VENTXP6	TRIM31-AS1	HTR4	HBQ1	AGPAT9	GMIP	CD3EAP	CYP4F27P	LDHA	MIR875	INPP1	POLR3C	KCNK3	CFI	MIR3611	ABI2	ZNF668	PRR3	POLR3C	HMGB1P8	SPIC	NEURL	SEBOX	CD5	RNPS1	PITPNM1	KIAA0247	OR2B11	TTF2	LAG3	DUX4L5	MIR4646	ISCA1P4	CYP11B1	MIR548AQ
ZNF192	C8orf73	XAGE1D	SP1	MIR4734	CDRT15P1	CACNG2	TPM3P3	ACSM2A	PPP1R36	PXDNL	TSSK4	PHKA1P1	MIR513B	CCL15	WDR67	ZNF346-IT1	RPS26P4	SLC36A1	OR5M13P	SDHDP6	RNA5-8S5	GOLGA6L11P	WDR70	WNT2	BBS12	MIR548AI	NPL	TRAV8-6	CIDEC	TSPAN5	TAS2R13	PSORS1C1	IZUMO2	RNA5SP37	MBP	BMF	TMEM9	GOLGA6A	ATP5A1P7	SOX18	HIST1H1C	PWWP2AP1	GRM5	VN2R11P	PMS2P4	SNORD115-2	FN3KRP	STX5	IP6K2
PPP6R2	MIR199B	RBBP4P5	MTND4P12	MIR1269B	RGPD6	NDUFA9P1	CXorf66	C4orf40	CEP85L	ZNF22	SMARCA1	LBP	ZG16B	TSGA13	NDRG2	MIR1587	SLC22A2	BTG1	RNA5SP470	USP28	RPSAP55	MPPE1	TBL1XR1-AS1	RNA5SP145	CHCHD2P1	DOK7	LMTK3	KIAA1522	VDAC1P1	ACBD4	OR8K1	HMCN1	EPB42	VDAC1P10	MIR1255B2	GPER	OR4R3P	NUDT2	NUS1P2	GDPD1	PRR7-AS1	ARMC1	MIR4759	TRAJ37	NIPA2P1	HMGN1P12	TPSAB1	CTAGE11P	HIST1H2AJ
MIR4304	BCL2L15	IL1F10	TLK2	GDPD2	EPS8L1	CHIC1	GSTM2P1	IRF9	MFN2	MAFG-AS1	MRPS5P4	LRRC37A	ZNF683	ABCC1	MIR19A	CROCCP3	CTNNBIP1	NBPF5	RNA5SP520	GEMIN6	SAPCD1-AS1	MIR31HG	EPS8L1	OR5W2	EXOSC8	CRLF2	RBMX2P5	TRBJ2-2	RANBP2	VPREB1	MBTPS2	ATP6V0A1	RNA5SP238	ATP2B1	POLR3B	C17orf72	OR2W1	PAH	SCMH1	GLRX	RPP21	MIR516B2	RPL32P1	DPYD-AS2	MIR520E	CLDN24	SNX19P1	OR2A9P	CES2
ANP32A	RNA5SP293	NDUFAF1	TOMM22P2	MSS51	GTF2H1	HLA-DOA	IGHV3-60	TMSB10P1	CRHR1	NSL1	AZI1	RNLS	MIR127	CABP4	OR6M3P	ANP32E	TRBV29-1	MIR25	OVOL3	CHCHD2P6	KIAA0494	HCG4	CCDC67	FSCN1	ENTPD4	TRBV3-1	BEX1	ZC3HC1	SMPD4	TOP2B	TMEM206	PGAM1P13	SIGLEC30P	HEATR7A	LRRC66	GPM6BP3	MAS1L	FAM58BP	SLCO6A1	SSRP1	PSMB6	ANAPC11	OR2G1P	SOST	SLC4A10	LENG8-AS1	FAM22G	SSBP1	ERAP2
ACTG1	KRT8P20	RND2	TASP1	FAM181B	RAB8B	RPL29P3	SCRG1	EDN3	SPATA7	MMP8	PAPLN	LPA	YRDCP3	TNRC18	SYNJ1	DUX4L8	TTTY13	HNRNPA1P2	HTR3D	OR2H5P	HTR3D	C1orf35	NDUFB5	GUSBP10	PCNAP3	C10orf105	PARD3	SLC8A3	RNY5	SNORD114-20	IDE	TPM3	C17orf28	TRIM26BP	BMPR1APS2	LINC00669	CGREF1	GPA33	ATG16L2	RPL30	KRTAP12-2	PCDH9-AS3	TRBV29OR9-2	EEF1A1P27	UGT3A1	ASNSP1	SLC6A2	ITGAX	RNA5SP385
TPBG	EIF3I	XRCC1	IGFN1	TAF1D	RNU5A-3P	RGS8	TAP1	C5orf48	MIR3179-3	RNA5SP213	NGF	HINT3	GPR34	SELENBP1	PRR19	NCAM1	HMGB4	NDUFA1	CHTF8P1	LRIF1	KHDC1L	RAD21-AS1	SPTLC1P4	EI24	FAM114A1	CYP4B1	PRKAG3	ZMIZ1	LINC00594	MCCD1	MT-CYB	AHI1	NGDN	LYRM2	SERPINB7	RNU1-12P	TAF15	QTRT1	SSRP1	AKAP11	TMPOP1	CICP12	APOOL	LINC00413	GRIK1-AS1	RAP1B	CCRN4L	LINC00515	CNOT3
TAS2R14	PCDHGB6	RNA5SP48	PSAT1P1	HLF	HNRNPA3P3	OR10H5	CPAMD8	SLC9A8	KAAG1	SLAMF6P1	TMEM63A	MFSD12	AGAP6	RNF121	SOBP	IGKV2-29	LRIG2	MIR548AE2	TMPRSS7	MAEA	MGLL	PKMP4	FOXO3	RGS12	MIF4GD	CCDC75	LCN1P1	DTL	KIF25	NAP1L1P1	NAV1	HEATR7B1	LSAMP	PNLIPRP2	PRRT1	KCNC2	LINC00278	KIAA0195	TERC	ZNF157	TPM3P3	EIF2A	IL3RA	AMY1C	TARM1	KIAA1958	SLC16A9	RPP40P1	GFOD1
MGRN1	FBXO39	LINC00366	SPRY4	NPPB	SEH1L	WBSCR27	C3orf55	PATL2	RNF185	ZNF175	MGAM	TAF5L	APOBEC3H	PI4KB	PRDX4	OR4A1P	CYCSP35	NT5C2	NCR3	C1orf158	ZNF710	SERPINI2	PCDHGB6	FAM83H	UBE2W	C15orf57	FAM24B	TTC17	MT1DP	MAP2	RUNX3	CNNM1	CCDC88C	NUP85	MMP20	CELA2A	TTTY18	RNA5SP346	LY6G6C	OR52U1P	HMGN2P18	MIR374B	SSU72	S100A11P2	CCNB2	HLA-DMB	GOLGA1	TDRKH	RBM22P3
MTND3P4	ASTN1	DDAH1	TRIM60P5Y	XXYLT1-AS2	CXCR5	SPERT	RNA5SP199	MIR4435-1	RUNX2	DDR1-AS1	SMIM2	DDR1	ESPNL	SNX18P15	IGHV3-75	NHLH1	LYPLA2	CRCT1	DES	RNU6-61	VTI1BP4	MIR619	MAB21L2	COL21A1	ITIH3	MIR618	SLFN5	ASB11	RNA5SP435	PAXIP1	DHX37	PTPRZ1	RBFOX3	STX8	ZNF19	FAM160A1	MINK1	LINC00351	LINC00452	MICC	SIGLEC6	MIR548AD	TIAM1	TLE2	B3GALT5	TRAV31	TNR	MT-ND6	RBMX2
RPL9P25	KCNV2	LINC00461	MAP3K14-AS1	RXFP3	SLC45A3	MIR451A	SBK1	CD69	PRMT5-AS1	DTNB	GTF2IRD2	OTUD4	CCDC38	PKNOX1	CALB2	MAGEE1	HCG23	MIR96	NPM2	MTND4P9	ZFP57	TRBJ2-2P	MTND5P6	MIR181C	POTEF	MIR3197	KRASP1	IRX5	PPAPDC1A	TMEM61	PNMA6C	NEUROD4	SPATA3	OR1D3P	POU4F2	SLC22A24	MAGT1	LINC00329	PATE3	LRRC31	DR1	CEP170	RNA5SP361	TXLNA	TRBV5-7	HNRNPA3P2	RNF185	PSMB9	MIR4705
DTX2P1-UPK3BP1-PMS2P11	FOXD4L3	ATF7IP2	UBQLN2	MIR4476	CHURC1	ATP5LP7	EIF4BP2	RAB31	PGAM1P5	HCG9	MIR1277	CATSPER2P1	RBM19	AVPR1A	HLA-DPB1	RNY5P1	DEFB4A	POP5	SNORA38	FYCO1	S1PR5	MTCP1	HMGB1P5	ISL1	HCAR3	CDX2	MIR548AS	FCGR3A	IGHVIII-16-1	IGHD6-25	PLEKHA8P1	GPR150	PLEKHO1	DLG3-AS1	KCNE1	R3HDM2	MIR708	DDX26B	LEAP2	DEFB109P3	TAS2R60	ANKRD42	RPL39P33	OR6A2	PRDX6	MIR4526	RNA5SP294	TCF23	DSEL
RAD54L2	CRLS1	FMN1	NMD3P1	SYCE1	SERPINB3	PSMA2P2	ARHGEF10	HMGB3P24	DAP3	ARFIP1	CSNK1E	PBXIP1	FOXR1	RPL21P54	MIR1299	SDC1	VSX1	ZNF580	PPP1R11	TMPRSS11BNL	PPA1	HSPB6	DHX9P1	LTV1	ZNF84	LZTS1-AS1	NFIC	SLCO2A1	TDRG1	EXOC4	CUZD1	EGFL8	BMPER	FAM99A	MIR4643	PCDHGC5	KIAA1875	PTGDR2	BEND3	TECPR1	GNAT2	TIGD5	FHL5	LMO7-AS1	PRSS27	SSPN	EBF4	DLC1	WBSCR17
TMEM97P2	TTTY21	SIGMAR1	PGM5	KCNF1	FOXP4	TAP2	RPL18AP3	RPS18P12	FAM185BP	RNA5SP209	MIR4637	RBMS3-AS2	PRKDC	RNA5SP364	OR8A2P	CCDC126	SHMT1	SNAI1	OR5BM1P	AGAP9	CASC4P1	SORCS1	RPS17P1	IGKV2D-30	SLC17A6	CCR3	SNORD115-20	PSPC1P2	EIF3IP1	AMZ2	ZBTB41	ARSEP1	HLA-DOB	CCDC142	EMC4	GPSM1	TMPPE	OR2H5P	CTAGE12P	FNDC3CP	C12orf52	SLC25A14P1	GJA1	RFX1	CMC2	PWWP2B	RABEP2	IGHEP1	FAM166A
EPDR1	FAM90A20P	MIR17	SEH1L	C9orf3	RHBDD3	HPR	LAPTM4B	ZMIZ2	RPS15AP3	MARK2P4	RTN2	S100A7	RAC3	NPIPL2	SRP19	MIR218-1	LINC00444	ZNF192	INMT-FAM188B	DYNLL1	KLHL11	FAM216B	ANPEP	ENOX2	RNA5SP295	MIR23A	ZBTB9	HECW1	PLEKHH1	ZNF534	TRBV7-8	NEK2P2	TRBJ2-3	ERAP1	SNORA5C	ST6GALNAC1	HMGB3P6	LTBP3	PRDM13	APOC3	ATF4P1	TGOLN2	SENP3	ASF1A	HMGN2	OR10AB1P	HDDC3	RPSAP2	RNA5SP163
[truncated: 476 more columns]
