# Supplementary material for: The Relationship of Immune Cell Signatures to Patient Survival Varies within and between Tumor Types
Source: PLoS One. 2015 Sep 23;10(9):e0138726. doi: 10.1371/journal.pone.0138726 (PMC4580625; doi:10.1371/journal.pone.0138726)
Supplement: S2 Table — Shown are immune molecular modules from S1 Table organized as clusters by the extent of gene overlap between clusters. Also shown are Msig, hematopoietic cell and BTM terms most highly enriched in each module, as well as a manually assigned Summary annotation term. NS, not significant (FDR >0.05); Not determined, summary annotation not clearly identified. See Experimental Procedures for details. (TXT) [file pone.0138726.s007.txt]

cluster	Summary annotation term	modules	Msig annotation	Cell type annotation	BTM annotation
1	NK	"AREG.mod, CCL5.mod, CD226.mod, CD7.mod, E2F1.mod, ENPP3.mod, EOMES.mod, IL12RB1.mod, ITGAD.mod, KIT.mod, KLRB1.mod, KLRK1.mod, SEMA4C.mod, SMAD7.mod, SPN.mod, STAT4.mod"	"NS, NS, NS, IMMUNOLOGICAL_SYNAPSE, CHROMOSOME, NS, NS, IMMUNOLOGICAL_SYNAPSE, NS, NS, IMMUNOLOGICAL_SYNAPSE, NS, NS, NS, NS, NS"	"NS, NK + Tcell(2), NK + Tcell(2), NK + Tcell(2), Mye, NK + Tcell(2), NK + Tcell(2), NK + Tcell(2), NK + Tcell(2), NK + Tcell(2), NK + Tcell(2), NK + Tcell(2), Tcell + NK, NK + Tcell(2), NK + Tcell(2), Tcell + NK"	"NK cell surface signature (S1), enriched in NK cells (I) (M7.2), enriched in NK cells (I) (M7.2), enriched in NK cells (I) (M7.2), cell cycle (I) (M4.1), NK cell surface signature (S1), enriched in NK cells (I) (M7.2), enriched in NK cells (I) (M7.2), NK cell surface signature (S1), NK cell surface signature (S1), enriched in NK cells (I) (M7.2), enriched in NK cells (I) (M7.2), enriched in NK cells (I) (M7.2), enriched in NK cells (I) (M7.2), enriched in NK cells (I) (M7.2), enriched in NK cells (I) (M7.2)"
2	NK	"ABCB1.mod, B3GAT1.mod, BOK.mod, CCL4.mod, CD160.mod, CD244.mod, CD247.mod, CD38.mod, ERBB2.mod, FASLG.mod, IFNG.mod, IL2RB.mod, ITGAL.mod, JAG2.mod, KIR2DL1.mod, KIR2DL2.mod, KIR2DL3.mod, KIR2DS4.mod, KIR3DL1.mod, KIR3DL2.mod, KLRC1.mod, KLRC2.mod, KLRD1.mod, LAIR2.mod, NCAM1.mod, NCR1.mod, NCR3.mod, PDGFD.mod, PDGFRB.mod, RUNX3.mod, SLAMF7.mod, TBX21.mod, TNFRSF11A.mod, TNFRSF18.mod, TOX.mod, XCL1.mod, XCL2.mod"	"NS, NS, NS, IMMUNOLOGICAL_SYNAPSE, IMMUNOLOGICAL_SYNAPSE, NS, IMMUNOLOGICAL_SYNAPSE, NS, NS, IMMUNOLOGICAL_SYNAPSE, IMMUNOLOGICAL_SYNAPSE, NS, NS, NS, NS, NS, IMMUNOLOGICAL_SYNAPSE, NS, IMMUNOLOGICAL_SYNAPSE, IMMUNOLOGICAL_SYNAPSE, IMMUNOLOGICAL_SYNAPSE, NS, IMMUNOLOGICAL_SYNAPSE, IMMUNOLOGICAL_SYNAPSE, NS, NS, IMMUNOLOGICAL_SYNAPSE, NS, NS, NS, NS, IMMUNOLOGICAL_SYNAPSE, NS, IMMUNOLOGICAL_SYNAPSE, IMMUNOLOGICAL_SYNAPSE, IMMUNOLOGICAL_SYNAPSE, IMMUNOLOGICAL_SYNAPSE"	"NK + Tcell(2), NK + Tcell(2), NK + Tcell(2), NK + Tcell(2), NK + Tcell(2), NK + Tcell(2), NK + Tcell(2), NK + Tcell(2), NK + Tcell(2), NK + Tcell(2), NK + Tcell(2), NK + Tcell(2), NK + Tcell(2), NK + Tcell(2), NK + Tcell(2), NK + Tcell(2), NK + Tcell(2), NK + Tcell(2), NK + Tcell(2), NK + Tcell(2), NK + Tcell(2), NK + Tcell(2), NK + Tcell(2), NK + Tcell(2), NK + Tcell(2), NK + Tcell(2), NK + Tcell(2), NK + Tcell(2), NK + Tcell(2), NK + Tcell(2), NK + Tcell(2), NK + Tcell(2), NK + Tcell(2), NK + Tcell(2), NK + Tcell(2), NK + Tcell(2), NK + Tcell(2)"	"enriched in NK cells (I) (M7.2), enriched in NK cells (I) (M7.2), enriched in NK cells (I) (M7.2), enriched in NK cells (I) (M7.2), enriched in NK cells (I) (M7.2), enriched in NK cells (I) (M7.2), enriched in NK cells (I) (M7.2), NK cell surface signature (S1), enriched in NK cells (I) (M7.2), enriched in NK cells (I) (M7.2), enriched in NK cells (I) (M7.2), enriched in NK cells (I) (M7.2), enriched in NK cells (I) (M7.2), enriched in NK cells (I) (M7.2), enriched in NK cells (I) (M7.2), enriched in NK cells (I) (M7.2), enriched in NK cells (I) (M7.2), enriched in NK cells (I) (M7.2), enriched in NK cells (I) (M7.2), enriched in NK cells (I) (M7.2), enriched in NK cells (I) (M7.2), enriched in NK cells (I) (M7.2), enriched in NK cells (I) (M7.2), enriched in NK cells (I) (M7.2), enriched in NK cells (I) (M7.2), enriched in NK cells (I) (M7.2), enriched in NK cells (I) (M7.2), enriched in NK cells (I) (M7.2), enriched in NK cells (I) (M7.2), enriched in NK cells (I) (M7.2), enriched in NK cells (I) (M7.2), enriched in NK cells (I) (M7.2), enriched in NK cells (I) (M7.2), enriched in NK cells (I) (M7.2), enriched in NK cells (I) (M7.2), enriched in NK cells (I) (M7.2), enriched in NK cells (I) (M7.2)"
3	B cell	"BTLA.mod, CD19.mod, CD200.mod, CD22.mod, CD37.mod, CD40.mod, CD72.mod, CD79A.mod, CD79B.mod, CR2.mod, CXCR5.mod, DDR1.mod, FAM3C.mod, FCER2.mod, FCRL1.mod, FCRL2.mod, FCRL5.mod, IL7.mod, IL9R.mod, L1CAM.mod, MS4A1.mod, NT5E.mod, PNOC.mod, RABEP1.mod, RABEP2.mod, TNFRSF13C.mod"	"NS, B_CELL_DIFFERENTIATION, NS, B_CELL_DIFFERENTIATION, B_CELL_DIFFERENTIATION, B_CELL_DIFFERENTIATION, B_CELL_DIFFERENTIATION, B_CELL_DIFFERENTIATION, B_CELL_ACTIVATION, NS, NS, NS, B_CELL_DIFFERENTIATION, B_CELL_DIFFERENTIATION, UNFOLDED_PROTEIN_RESPONSE, B_CELL_DIFFERENTIATION, NS, B_CELL_ACTIVATION, NS, NS, B_CELL_DIFFERENTIATION, NS, B_CELL_ACTIVATION, NS, B_CELL_DIFFERENTIATION, UNFOLDED_PROTEIN_RESPONSE"	"BCELL, BCELL, BCELL, BCELL, BCELL, BCELL, BCELL, BCELL, BCELL, BCELL, BCELL, BCELL, BCELL, BCELL, BCELL, BCELL, BCELL, BCELL, BCELL, BCELL, BCELL, BCELL, BCELL, BCELL, BCELL, BCELL"	"enriched in B cells (I) (M47.0), enriched in B cells (I) (M47.0), enriched in B cells (I) (M47.0), enriched in B cells (I) (M47.0), enriched in B cells (I) (M47.0), enriched in B cells (I) (M47.0), enriched in B cells (I) (M47.0), enriched in B cells (I) (M47.0), enriched in B cells (I) (M47.0), enriched in B cells (I) (M47.0), enriched in B cells (I) (M47.0), enriched in B cells (I) (M47.0), enriched in B cells (I) (M47.0), enriched in B cells (I) (M47.0), enriched in B cells (I) (M47.0), enriched in B cells (I) (M47.0), enriched in B cells (I) (M47.0), enriched in B cells (I) (M47.0), enriched in B cells (I) (M47.0), enriched in B cells (I) (M47.0), enriched in B cells (I) (M47.0), enriched in B cells (I) (M47.0), enriched in B cells (I) (M47.0), enriched in B cells (I) (M47.0), enriched in B cells (I) (M47.0), enriched in B cells (I) (M47.0)"
4	B cell	"CD1C.mod, CD70.mod, CD80.mod, CXCR4.mod, EBI3.mod, FCRL3.mod, GDF7.mod, ICOSLG.mod, IL12A.mod, IL6.mod, IRF8.mod, LY9.mod, NCOA3.mod, SEMA7A.mod, SIGLEC6.mod, TNFRSF13B.mod"	"B_CELL_ACTIVATION, LYMPHOCYTE_DIFFERENTIATION, NS, NS, NS, NS, IMMUNE_RESPONSE, UNFOLDED_PROTEIN_RESPONSE, UNFOLDED_PROTEIN_RESPONSE, NS, UNFOLDED_PROTEIN_RESPONSE, NS, NS, NS, NS, B_CELL_ACTIVATION"	"BCELL, BCELL, BCELL, T/B-cell, BCELL, BCELL, BCELL, BCELL, BCELL, BCELL, BCELL, T/B-cell, BCELL, BCELL, BCELL, BCELL"	"enriched in B cells (I) (M47.0), enriched in B cells (I) (M47.0), enriched in B cells (II) (M47.1), enriched in B cells (I) (M47.0), enriched in B cells (I) (M47.0), enriched in B cells (II) (M47.1), enriched in B cells (I) (M47.0), enriched in B cells (I) (M47.0), enriched in B cells (I) (M47.0), enriched in B cells (I) (M47.0), enriched in B cells (I) (M47.0), enriched in B cells (II) (M47.1), enriched in B cells (I) (M47.0), enriched in B cells (II) (M47.1), enriched in B cells (II) (M47.1), enriched in B cells (II) (M47.1)"
5	Myeloid	"ATP1B3.mod, CCL3.mod, CD101.mod, CD1D.mod, CD300C.mod, CD300E.mod, CD33.mod, CD36.mod, CD4.mod, CD68.mod, CD86.mod, CECR1.mod, CLEC10A.mod, CLEC11A.mod, CMTM4.mod, CSF1R.mod, ENG.mod, EREG.mod, FLT3.mod, FUT4.mod, HBEGF.mod, ICAM4.mod, IL15RA.mod, IL18.mod, IL1B.mod, INSR.mod, KIAA1522.mod, LILRB1.mod, LILRB4.mod, LRP1.mod, MSR1.mod, NRG1.mod, PTGFRN.mod, PVR.mod, SLC44A1.mod, TNFRSF10D.mod, TNFSF13.mod, VEGFA.mod"	"OLIGOSACCHARYL_TRANSFERASE_COMPLEX, INFLAMMATORY_RESPONSE, NS, NS, NS, LAMELLIPODIUM, NS, NS, NS, NS, NS, LAMELLIPODIUM, NS, NS, NS, NS, NS, POSITIVE_REGULATION_OF_CELL_PROLIFERATION, NS, LAMELLIPODIUM, POSITIVE_REGULATION_OF_CELL_PROLIFERATION, NS, ORGANELLE_INNER_MEMBRANE, NS, NS, LAMELLIPODIUM, LAMELLIPODIUM, LAMELLIPODIUM, NS, LAMELLIPODIUM, NS, NS, NS, NS, NS, NS, NS, EXTRACELLULAR_SPACE"	"HSE + Early Mye, Late MYE+DCs, Late MYE, Late MYE+DCs, Late MYE, Late MYE+DCs, Late MYE, Late MYE, Late MYE+DCs, Late MYE, Late MYE, Late MYE+DCs, Late MYE, HSE + Early Mye, Late MYE, Late MYE, Late MYE, Late MYE+DCs, HSE + Early Mye, Late MYE+DCs, Late MYE+DCs, Late MYE, Late MYE, Late MYE, Late MYE+DCs, Late MYE+DCs, Late MYE+DCs, Late MYE+DCs, Late MYE+DCs, Late MYE+DCs, Late MYE, Late MYE, HSE + Early Mye, Late MYE, Late MYE, HSE + Early Mye, Late MYE, Late MYE+DCs"	"respiratory electron transport chain (mitochondrion) (M231), enriched in monocytes (II) (M11.0), enriched in monocytes (II) (M11.0), enriched in monocytes (II) (M11.0), enriched in monocytes (II) (M11.0), enriched in monocytes (II) (M11.0), enriched in monocytes (II) (M11.0), enriched in monocytes (II) (M11.0), enriched in monocytes (II) (M11.0), enriched in monocytes (II) (M11.0), enriched in monocytes (II) (M11.0), enriched in monocytes (II) (M11.0), enriched in monocytes (II) (M11.0), enriched in monocytes (II) (M11.0), enriched in monocytes (II) (M11.0), enriched in monocytes (II) (M11.0), enriched in monocytes (II) (M11.0), enriched in monocytes (II) (M11.0), enriched in monocytes (II) (M11.0), enriched in monocytes (II) (M11.0), enriched in monocytes (II) (M11.0), enriched in monocytes (II) (M11.0), enriched in monocytes (II) (M11.0), enriched in monocytes (II) (M11.0), enriched in monocytes (II) (M11.0), enriched in monocytes (II) (M11.0), enriched in monocytes (II) (M11.0), enriched in monocytes (II) (M11.0), enriched in monocytes (II) (M11.0), enriched in monocytes (II) (M11.0), enriched in monocytes (II) (M11.0), enriched in monocytes (II) (M11.0), enriched in monocytes (II) (M11.0), enriched in monocytes (II) (M11.0), enriched in monocytes (II) (M11.0), enriched in monocytes (II) (M11.0), enriched in monocytes (II) (M11.0), enriched in monocytes (II) (M11.0)"
6	Myeloid	"ADAM8.mod, CD46.mod, CSF1.mod, CSF2RB.mod, CXCR2.mod, EVI2B.mod, F11R.mod, FAS.mod, FLI1.mod, IL13RA1.mod, LAMP2.mod, NAB1.mod, SEMA4D.mod, SP1.mod, STAT3.mod, TLR1.mod, TLR4.mod, TLR6.mod, TNFRSF10C.mod"	"SUPEROXIDE_METABOLIC_PROCESS, FOCAL_ADHESION_FORMATION, NS, FOCAL_ADHESION_FORMATION, FOCAL_ADHESION_FORMATION, LATE_ENDOSOME, SUPEROXIDE_METABOLIC_PROCESS, NUCLEAR_SPECK, FOCAL_ADHESION_FORMATION, NS, LATE_ENDOSOME, NS, NS, FOCAL_ADHESION_FORMATION, FOCAL_ADHESION_FORMATION, FOCAL_ADHESION_FORMATION, NS, NS, NS"	"T/B-cell, T/B-cell, T/B-cell, T/B-cell, T/B-cell, Late MYE, Early Mye + T/B-cell + GRAN, T/B-cell, Late Ery + T/B-cell + GRAN, Late Ery + T/B-cell + GRAN, Late Ery + T/B-cell + GRAN, Late Ery + T/B-cell + GRAN, T/B-cell, Early Mye + T/B-cell + GRAN, Late Ery + T/B-cell + GRAN, Late Ery + T/B-cell + GRAN, Early Mye + T/B-cell + GRAN, T/B-cell, T/B-cell"	"TBA (M198), TBA (M198), platelet activation (III) (M42), TBA (M198), enriched in neutrophils (I) (M37.1), formyl peptide receptor mediated neutrophil response (M11.2), formyl peptide receptor mediated neutrophil response (M11.2), regulation of antigen presentation and immune response (M5.0), formyl peptide receptor mediated neutrophil response (M11.2), enriched in monocytes (II) (M11.0), enriched in monocytes (II) (M11.0), formyl peptide receptor mediated neutrophil response (M11.2), enriched in neutrophils (I) (M37.1), enriched in neutrophils (I) (M37.1), enriched in neutrophils (I) (M37.1), TLR and inflammatory signaling (M16), formyl peptide receptor mediated neutrophil response (M11.2), enriched in neutrophils (I) (M37.1), enriched in neutrophils (I) (M37.1)"
7	Myeloid	"C5AR1.mod, CBX1.mod, CCR3.mod, CDH2.mod, CLEC4C.mod, CXCL1.mod, CXCL6.mod, ENTPD1.mod, FOS.mod, FOXO3.mod, IGF1R.mod, IGF2R.mod, IL16.mod, IL6R.mod, IL8.mod, INHBB.mod, ITGA5.mod, JUNB.mod, LY75.mod, MME.mod, NOV.mod, OSM.mod, PBX2.mod, RHD.mod, SDC2.mod, SPP1.mod, STAT6.mod, TEK.mod, THBD.mod, TNFRSF9.mod, TNFSF14.mod, TREM1.mod"	"LATE_ENDOSOME, NS, NS, NS, NS, NS, NS, LATE_ENDOSOME, NEGATIVE_REGULATION_OF_CELLULAR_BIOSYNTHETIC_PROCESS, HOMEOSTASIS_OF_NUMBER_OF_CELLS, FOCAL_ADHESION, NS, NS, REGULATION_OF_RAS_PROTEIN_SIGNAL_TRANSDUCTION, NEGATIVE_REGULATION_OF_CELLULAR_BIOSYNTHETIC_PROCESS, SUPEROXIDE_METABOLIC_PROCESS, REGULATION_OF_RAS_PROTEIN_SIGNAL_TRANSDUCTION, NS, NS, SUPEROXIDE_METABOLIC_PROCESS, NS, NEGATIVE_REGULATION_OF_CELLULAR_BIOSYNTHETIC_PROCESS, SUPEROXIDE_METABOLIC_PROCESS, NS, NS, NUCLEAR_SPECK, REGULATION_OF_RAS_PROTEIN_SIGNAL_TRANSDUCTION, NS, LATE_ENDOSOME, INSULIN_RECEPTOR_SIGNALING_PATHWAY, NS, RNA_ELONGATION"	"Late Ery + T/B-cell + GRAN, T/B-cell, Late MYE, T/B-cell, Late MYE, Late MYE, NS, Early Mye + T/B-cell + GRAN, Late MYE, Early Mye + T/B-cell + GRAN, T/B-cell, T/B-cell, T/B-cell, Late MYE, Late MYE, NS, Late MYE, T/B-cell, NS, T/B-cell, T/B-cell, Late MYE, Early Mye + T/B-cell + GRAN, NS, NS, T/B-cell, T/B-cell, T/B-cell, HSE + Early Mye, T/B-cell, NS, Late Ery + T/B-cell + GRAN"	"TBA (M55), enriched in neutrophils (I) (M37.1), small GTPase mediated signal transduction (M215), enriched in neutrophils (I) (M37.1), enriched in neutrophils (I) (M37.1), enriched in activated dendritic cells/monocytes (M64), TBA (M198), enriched in monocytes (II) (M11.0), cell cycle and growth arrest (M31), enriched in monocytes (II) (M11.0), enriched in neutrophils (I) (M37.1), enriched in neutrophils (I) (M37.1), enriched in neutrophils (I) (M37.1), myeloid cell enriched receptors and transporters (M4.3), cell cycle and growth arrest (M31), TBA (M198), myeloid cell enriched receptors and transporters (M4.3), enriched in neutrophils (I) (M37.1), small GTPase mediated signal transduction (M215), enriched in neutrophils (I) (M37.1), enriched in neutrophils (I) (M37.1), cell cycle and growth arrest (M31), enriched in neutrophils (I) (M37.1), small GTPase mediated signal transduction (M215), enriched in monocytes (II) (M11.0), enriched in neutrophils (I) (M37.1), enriched in neutrophils (II) (M163), NS, enriched in monocytes (II) (M11.0), TBA (M198), enriched in neutrophils (I) (M37.1), TBA (M198)"
8	Myeloid	"ADM.mod, AZU1.mod, CAMP.mod, CD300A.mod, CD53.mod, CEACAM3.mod, CEACAM6.mod, CEACAM8.mod, CKLF.mod, CMTM2.mod, CTSG.mod, CXCR1.mod, DEFA3.mod, FCGR3A.mod, FCGR3B.mod, FGF13.mod, GHRL.mod, ICAM3.mod, NAMPT.mod, PI3.mod, PROK2.mod, SECTM1.mod, SELL.mod, SEMA3B.mod, SIGLEC5.mod, TNFRSF14.mod, TNFRSF1A.mod"	"NS, RESPONSE_TO_BACTERIUM, RESPONSE_TO_BACTERIUM, DEFENSE_RESPONSE, ACTIN_CYTOSKELETON, NS, RESPONSE_TO_BACTERIUM, RESPONSE_TO_BACTERIUM, NS, NS, RESPONSE_TO_BACTERIUM, FOCAL_ADHESION_FORMATION, RESPONSE_TO_BACTERIUM, NS, NS, PROTEIN_MATURATION, DEFENSE_RESPONSE, NS, FOCAL_ADHESION_FORMATION, NS, PROTEIN_KINASE_CASCADE, ACTIN_CYTOSKELETON, NS, NS, FOCAL_ADHESION_FORMATION, NS, HEMOPOIESIS"	"Late MYE, Late MYE, Late MYE, Late MYE, HSE + Early Mye, T/B-cell, Late MYE, Late MYE, Late MYE, NS, Late MYE, T/B-cell, Late MYE, T/B-cell, Early Mye + T/B-cell + GRAN, Late MYE, HSE + Early Mye, T/B-cell, Late MYE, Late MYE, Late MYE+DCs, Late MYE, T/B-cell, Late MYE, T/B-cell, Late MYE, T/B-cell"	"enriched in neutrophils (I) (M37.1), immune activation - generic cluster (M37.0), immune activation - generic cluster (M37.0), small GTPase mediated signal transduction (M215), formyl peptide receptor mediated neutrophil response (M11.2), enriched in neutrophils (I) (M37.1), immune activation - generic cluster (M37.0), immune activation - generic cluster (M37.0), enriched in neutrophils (I) (M37.1), TBA (M198), immune activation - generic cluster (M37.0), enriched in neutrophils (I) (M37.1), immune activation - generic cluster (M37.0), enriched in neutrophils (I) (M37.1), enriched in neutrophils (I) (M37.1), enriched in neutrophils (I) (M37.1), enriched in neutrophils (I) (M37.1), TBA (M198), enriched in neutrophils (I) (M37.1), enriched in neutrophils (I) (M37.1), enriched in neutrophils (I) (M37.1), formyl peptide receptor mediated neutrophil response (M11.2), B cell development (M9), enriched in neutrophils (I) (M37.1), formyl peptide receptor mediated neutrophil response (M11.2), TBA (M55), TBA (M55)"
9	Myeloid	"ANPEP.mod, CD55.mod, CD58.mod, CD97.mod, CMTM1.mod, CMTM6.mod, CSF2RA.mod, CSF3R.mod, EMR2.mod, FCGR2A.mod, IFNGR1.mod, IL17RA.mod, IL1R1.mod, ITGA1.mod, ITGAX.mod, LILRA2.mod, LILRB3.mod, LILRP1.mod, PLXNC1.mod, PTPRC.mod, PTPRJ.mod, SIRPA.mod, SIRPB1.mod, SOCS3.mod, STAT5B.mod, TG.mod, TGFA.mod, TLR2.mod, TLR8.mod, ZBTB7B.mod"	"HEMOPOIESIS, NEGATIVE_REGULATION_OF_NUCLEOBASENUCLEOSIDENUCLEOTIDE_AND_NUCLEIC_ACID_METABOLIC_PROCESS, NS, REGULATION_OF_RAS_PROTEIN_SIGNAL_TRANSDUCTION, JAK_STAT_CASCADE, LATE_ENDOSOME, HEMOPOIESIS, NS, RESPONSE_TO_VIRUS, FOCAL_ADHESION_FORMATION, MYELOID_CELL_DIFFERENTIATION, INTERLEUKIN_8_BIOSYNTHETIC_PROCESS, NS, NS, NS, HEMOPOIESIS, REGULATION_OF_RAS_PROTEIN_SIGNAL_TRANSDUCTION, NS, JAK_STAT_CASCADE, CELL_MATRIX_JUNCTION, JAK_STAT_CASCADE, ACTIN_CYTOSKELETON, MYELOID_CELL_DIFFERENTIATION, FOCAL_ADHESION, FOCAL_ADHESION, GLUCAN_METABOLIC_PROCESS, FOCAL_ADHESION, ACTIN_CYTOSKELETON, RESPONSE_TO_VIRUS, MYELOID_CELL_DIFFERENTIATION"	"Early Mye + T/B-cell + GRAN, Late MYE, Late MYE, T/B-cell, Late MYE, Late Ery + T/B-cell + GRAN, Late MYE, T/B-cell, Late MYE, T/B-cell, Late Ery + T/B-cell + GRAN, Early Mye + T/B-cell + GRAN, Late MYE, Late MYE+DCs, Early Mye + T/B-cell + GRAN, Late MYE, Late MYE, Late MYE, Late MYE, Late Ery + T/B-cell + GRAN, Early Mye + T/B-cell + GRAN, Late MYE, Late MYE, T/B-cell, T/B-cell, Late MYE+DCs, T/B-cell, Early Mye + T/B-cell + GRAN, Late MYE, Early Mye + T/B-cell + GRAN"	"enriched in monocytes (II) (M11.0), enriched in monocytes (II) (M11.0), enriched in monocytes (II) (M11.0), TBA (M55), enriched in neutrophils (I) (M37.1), enriched in monocytes (II) (M11.0), enriched in monocytes (II) (M11.0), TBA (M55), enriched in monocytes (II) (M11.0), enriched in neutrophils (I) (M37.1), enriched in monocytes (II) (M11.0), enriched in monocytes (II) (M11.0), enriched in neutrophils (I) (M37.1), enriched in neutrophils (I) (M37.1), enriched in neutrophils (I) (M37.1), enriched in monocytes (II) (M11.0), TBA (M55), TLR and inflammatory signaling (M16), TLR and inflammatory signaling (M16), TBA (M72.1), enriched in monocytes (II) (M11.0), enriched in monocytes (II) (M11.0), enriched in monocytes (II) (M11.0), TBA (M198), enriched in neutrophils (I) (M37.1), enriched in neutrophils (I) (M37.1), immune activation - generic cluster (M37.0), enriched in monocytes (II) (M11.0), TLR and inflammatory signaling (M16), enriched in monocytes (II) (M11.0)"
10	T cell	"CD2.mod, CD27.mod, CD3D.mod, CD3E.mod, CD3G.mod, IL32.mod, PDCD1.mod, PDGFB.mod, RORC.mod, SIRPG.mod"	"CELL_ACTIVATION, LEUKOCYTE_ACTIVATION, REGULATION_OF_ACTION_POTENTIAL, CELL_ACTIVATION, CELL_ACTIVATION, CELL_ACTIVATION, CELL_ACTIVATION, CELL_ACTIVATION, CELL_ACTIVATION, CELL_ACTIVATION"	"Tcell + NK, Tcell + NK, Tcell + NK, Tcell + NK, Tcell + NK, Tcell + NK, Tcell + NK, Tcell + NK, Tcell + NK, Tcell + NK"	"enriched in T cells (I) (M7.0), enriched in T cells (I) (M7.0), enriched in T cells (I) (M7.0), enriched in T cells (I) (M7.0), enriched in T cells (I) (M7.0), enriched in T cells (I) (M7.0), enriched in T cells (I) (M7.0), enriched in T cells (I) (M7.0), enriched in T cells (I) (M7.0), enriched in T cells (I) (M7.0)"
11	T cell	"ACE.mod, CCR4.mod, CD28.mod, CD40LG.mod, CD5.mod, CD6.mod, CHD3.mod, CMTM8.mod, CTLA4.mod, DPP4.mod, FLT3LG.mod, FOXP3.mod, GP5.mod, GREM2.mod, ICOS.mod, IL2RA.mod, IL6ST.mod, IL7R.mod, ITGA6.mod, LTBP3.mod, MAF.mod, MRC2.mod, MUC1.mod, S1PR1.mod, SEMA3G.mod, SEMA6C.mod, TCF7.mod, TNFRSF4.mod, TNFSF8.mod"	"NS, IMMUNE_RESPONSE, NS, IMMUNE_RESPONSE, CELL_ACTIVATION, REGULATION_OF_T_CELL_ACTIVATION, NS, IMMUNE_RESPONSE, IMMUNE_RESPONSE, NS, EXTERNAL_SIDE_OF_PLASMA_MEMBRANE, IMMUNE_RESPONSE, NS, IMMUNE_RESPONSE, INTERLEUKIN_2_PRODUCTION, IMMUNE_RESPONSE, NS, POSITIVE_REGULATION_OF_IMMUNE_SYSTEM_PROCESS, NS, NUCLEOSOME_ASSEMBLY, IMMUNE_RESPONSE, REGULATION_OF_T_CELL_ACTIVATION, IMMUNE_RESPONSE, NUCLEOSOME_ASSEMBLY, IMMUNE_RESPONSE, REGULATION_OF_T_CELL_ACTIVATION, REGULATION_OF_T_CELL_ACTIVATION, IMMUNE_RESPONSE, NS"	"Tcell + NK, Tcell + NK, Tcell + NK, Tcell + NK, Tcell + NK, Tcell + NK, Tcell + NK, Tcell + NK, Tcell + NK, Tcell + NK, Tcell + NK, Tcell + NK, Tcell + NK, Tcell + NK, Tcell + NK, Tcell + NK, Tcell + NK, Tcell + NK, Tcell + NK, Tcell + NK, Tcell + NK, Tcell + NK, Tcell + NK, Tcell + NK, Tcell + NK, Tcell + NK, Tcell + NK, Tcell + NK, Tcell + NK"	"T cell activation (I) (M7.1), T cell activation (I) (M7.1), enriched in T cells (I) (M7.0), enriched in T cells (I) (M7.0), enriched in T cells (I) (M7.0), enriched in T cells (I) (M7.0), T cell activation (III) (M7.4), enriched in T cells (I) (M7.0), T cell differentiation (M14), T cell differentiation (M14), enriched in T cells (I) (M7.0), T cell activation (I) (M7.1), T cell differentiation (M14), T cell surface signature (S0), enriched in T cells (I) (M7.0), T cell differentiation (Th2) (M19), T cell differentiation (M14), enriched in T cells (I) (M7.0), enriched in T cells (I) (M7.0), T cell activation (III) (M7.4), enriched in T cells (I) (M7.0), T cell activation (I) (M7.1), enriched in T cells (I) (M7.0), enriched in T cells (I) (M7.0), T cell differentiation (Th2) (M19), T cell activation (I) (M7.1), T cell activation (I) (M7.1), enriched in T cells (I) (M7.0), T cell activation (I) (M7.1)"
12	Myeloid	"CMTM5.mod, CXCL5.mod, GP9.mod, GYPC.mod, ITGA2B.mod, ITGB3.mod, KLF1.mod, LTBP1.mod, PF4.mod, PF4V1.mod, PPBP.mod, PTGDR2.mod, SLC4A1.mod, TNFSF4.mod"	"CYTOSOLIC_PART, NS, CYTOSOLIC_PART, NS, CYTOSOLIC_PART, NS, NS, NS, CYTOSOLIC_PART, CYTOSKELETON, CYTOSOLIC_PART, NS, HEME_BIOSYNTHETIC_PROCESS, NS"	"Mye, Mye, Mye, Late Ery, Mye, Mye, Late Ery, Mye, Mye, Mye, Mye, Mye, Late Ery, Mye"	"TBA (M131), TBA (M131), TBA (M131), TBA (M131), platelet activation - actin binding (M196), TBA (M131), TBA (M131), TBA (M131), TBA (M131), TBA (M131), platelet activation - actin binding (M196), TBA (M131), heme biosynthesis (I) (M171), TBA (M131)"
13	Interferon response	"BST2.mod, CD274.mod, CEACAM1.mod, IFITM1.mod, IL1RN.mod, IRF7.mod, LAMP3.mod, MDK.mod, STAT1.mod, STAT2.mod, TNFSF10.mod, TNFSF13B.mod"	"NS, RESPONSE_TO_VIRUS, NS, NS, RESPONSE_TO_VIRUS, RESPONSE_TO_VIRUS, RESPONSE_TO_VIRUS, RESPONSE_TO_VIRUS, NS, RESPONSE_TO_VIRUS, RESPONSE_TO_VIRUS, RESPONSE_TO_VIRUS"	"Early Mye + T/B-cell + GRAN, T/B-cell, NS, T/B-cell, T/B-cell, T/B-cell, T/B-cell, T/B-cell, T/B-cell, T/B-cell, T/B-cell, T/B-cell"	"antiviral IFN signature (M75), type I interferon response (M127), enriched in activated dendritic cells (II) (M165), type I interferon response (M127), type I interferon response (M127), antiviral IFN signature (M75), antiviral IFN signature (M75), antiviral IFN signature (M75), innate antiviral response (M150), antiviral IFN signature (M75), antiviral IFN signature (M75), type I interferon response (M127)"
14	Myeloid	"ADAM10.mod, ADAM17.mod, ALCAM.mod, BSG.mod, BST1.mod, C3.mod, CAT.mod, CBX3.mod, CCL3L3.mod, CCL4L2.mod, CCR1.mod, CD302.mod, CD63.mod, CD93.mod, CR1.mod, CXCL16.mod, ELF4.mod, ETF1.mod, ETS2.mod, FCAR.mod, HAT1.mod, HDAC4.mod, HIF1A.mod, ICAM1.mod, IL18R1.mod, IL18RAP.mod, IL27.mod, ITGAM.mod, ITGB2.mod, ITGB4.mod, LAMP1.mod, LILRA1.mod, LILRA3.mod, LILRB2.mod, LTBP2.mod, MEF2A.mod, PLAU.mod, PLAUR.mod, PVRL1.mod, PVRL2.mod, S100A6.mod, SIGLEC7.mod, TGFB1.mod, TNFRSF10B.mod, TNFRSF12A.mod, TNFRSF1B.mod, TNFRSF8.mod, TYMP.mod"	"NS, NS, GLYCOPROTEIN_CATABOLIC_PROCESS, ACTIN_CYTOSKELETON, GLYCOPROTEIN_CATABOLIC_PROCESS, LIPID_TRANSPORT, NS, NADH_DEHYDROGENASE_COMPLEX, LOCOMOTORY_BEHAVIOR, RESPONSE_TO_VIRUS, RESPONSE_TO_BIOTIC_STIMULUS, REGULATION_OF_ANATOMICAL_STRUCTURE_MORPHOGENESIS, LYTIC_VACUOLE, LYSOSOME_ORGANIZATION_AND_BIOGENESIS, NS, NS, NS, TRANSCRIPTION_FACTOR_COMPLEX, NS, LYSOSOME_ORGANIZATION_AND_BIOGENESIS, ACTIN_CYTOSKELETON, INTEGRIN_COMPLEX, NS, INTERLEUKIN_8_BIOSYNTHETIC_PROCESS, NS, MICROTUBULE_ASSOCIATED_COMPLEX, NS, NS, LYTIC_VACUOLE, INTEGRIN_COMPLEX, LYTIC_VACUOLE, NS, PROTEIN_MATURATION, REGULATION_OF_ANATOMICAL_STRUCTURE_MORPHOGENESIS, TRANS_GOLGI_NETWORK_TRANSPORT_VESICLE, NS, NS, SARCOMERE, NS, NS, RUFFLE, GLUCOSE_METABOLIC_PROCESS, CYTOSKELETON, NS, NS, NS, NS, POSITIVE_REGULATION_OF_I_KAPPAB_KINASE_NF_KAPPAB_CASCADE"	"HSE + Early Mye, Early Mye + T/B-cell + GRAN, Early Mye + T/B-cell + GRAN, HSE + Early Mye, Late MYE, Late MYE, Late MYE, Late Ery + T/B-cell + GRAN, Late MYE+DCs, NS, Late MYE, Early Mye + T/B-cell + GRAN, HSE + Early Mye, Early Mye + T/B-cell + GRAN, Late MYE, Late MYE, Late MYE, Late MYE, HSE + Early Mye, Early Mye + T/B-cell + GRAN, HSE + Early Mye, NK + Tcell(2), Early Mye + T/B-cell + GRAN, Late MYE, NK + Tcell(2), NK + Tcell(2), Late MYE, Late MYE, HSE + Early Mye, Late MYE, HSE + Early Mye, HSE + Early Mye, HSE + Early Mye, HSE + Early Mye, NK + Tcell(2), Early Mye + T/B-cell + GRAN, Late MYE, Late MYE, T/B-cell, HSE + Early Mye, HSE + Early Mye, HSE + Early Mye, Late MYE, Late MYE, Late MYE, Late MYE, HSE + Early Mye, Late MYE"	"TBA (M180), enriched in monocytes (III) (M73), enriched in monocytes (III) (M73), platelet activation (I) (M32.0), enriched in monocytes (II) (M11.0), enriched in monocytes (II) (M11.0), enriched in monocytes (II) (M11.0), respiratory electron transport chain (mitochondrion) (M231), myeloid, dendritic cell activation via NFkB (I) (M43.0), enriched in activated dendritic cells (II) (M165), innate antiviral response (M150), enriched in monocytes (II) (M11.0), enriched in monocytes (II) (M11.0), enriched in monocytes (II) (M11.0), TLR and inflammatory signaling (M16), enriched in monocytes (II) (M11.0), platelet activation (I) (M32.0), inflammasome receptors and signaling (M53), enriched in monocytes (II) (M11.0), Monocyte surface signature (S4), TLR8-BAFF network (M25), enriched in monocytes (II) (M11.0), myeloid, dendritic cell activation via NFkB (I) (M43.0), myeloid, dendritic cell activation via NFkB (I) (M43.0), immune activation - generic cluster (M37.0), NK cell surface signature (S1), enriched in monocytes (II) (M11.0), enriched in monocytes (II) (M11.0), enriched in monocytes (II) (M11.0), enriched in neutrophils (I) (M37.1), enriched in monocytes (II) (M11.0), enriched in monocytes (II) (M11.0), lysosomal/endosomal proteins (M139), enriched in monocytes (II) (M11.0), platelet activation (II) (M32.1), blood coagulation (M11.1), myeloid, dendritic cell activation via NFkB (I) (M43.0), CCR1, 7 and cell signaling (M59), platelet activation (II) (M32.1), enriched in monocytes (II) (M11.0), enriched in monocytes (II) (M11.0), enriched in monocytes (II) (M11.0), platelet activation (I) (M32.0), enriched in monocytes (II) (M11.0), enriched in monocytes (II) (M11.0), enriched in monocytes (II) (M11.0), Monocyte surface signature (S4), enriched in monocytes (II) (M11.0)"
15	Myeloid	"CD163.mod, CD177.mod, GALNT14.mod, IL1R2.mod, LAIR1.mod, PDGFC.mod, RETN.mod, SEMA6B.mod"	"NS, NS, NS, NS, NS, NS, NS, NS"	"Late MYE+DCs, Mye, Late MYE, Late MYE, Late MYE+DCs, Late MYE+DCs, Mye, Late MYE+DCs"	"complement activation (I) (M112.0), immune activation - generic cluster (M37.0), immune activation - generic cluster (M37.0), immune activation - generic cluster (M37.0), immune activation - generic cluster (M37.0), enriched in monocytes (II) (M11.0), immune activation - generic cluster (M37.0), immune activation - generic cluster (M37.0)"
16	Myeloid	"ALPL.mod, ANXA3.mod, CD59.mod, CD82.mod, FCGR1A.mod, GGT1.mod, GMFG.mod, IL10RB.mod, INSL3.mod, LILRA5.mod, LILRA6.mod, LILRB5.mod, LRSAM1.mod, OSGIN1.mod, PKNOX1.mod, SELPLG.mod, SEMA4A.mod, SIGLEC9.mod"	"NS, NS, NS, NS, NS, GLUCOSE_METABOLIC_PROCESS, NS, ACTIN_CYTOSKELETON, NS, NS, NS, ENDOSOME, NS, NS, NS, NS, NS, NS"	"Late MYE, Late MYE, Late MYE+DCs, Late MYE, Mye, HSE + Early Mye, Late MYE, HSE + Early Mye, T/B-cell, Mye, Late MYE, HSE + Early Mye, NS, HSE + Early Mye, T/B-cell, Late MYE, Late MYE, Late MYE"	"enriched in neutrophils (I) (M37.1), enriched in neutrophils (I) (M37.1), enriched in neutrophils (I) (M37.1), enriched in neutrophils (I) (M37.1), enriched in monocytes (II) (M11.0), enriched in monocytes (II) (M11.0), enriched in neutrophils (I) (M37.1), enriched in monocytes (II) (M11.0), enriched in neutrophils (I) (M37.1), enriched in monocytes (II) (M11.0), enriched in monocytes (II) (M11.0), enriched in monocytes (II) (M11.0), enriched in monocytes (II) (M11.0), enriched in monocytes (II) (M11.0), enriched in neutrophils (I) (M37.1), TBA (M55), enriched in monocytes (II) (M11.0), enriched in monocytes (II) (M11.0)"
17	Not determined	"AIMP1.mod, BCLAF1.mod, BMP1.mod, BMP6.mod, BMP8B.mod, BMPR1A.mod, BTAF1.mod, BTN3A1.mod, C19orf10.mod, C5.mod, CBFB.mod, CBX5.mod, CCL20.mod, CCL28.mod, CCNT2.mod, CCR2.mod, CCR5.mod, CCR6.mod, CCR7.mod, CD164.mod, CD180.mod, CD248.mod, CD320.mod, CD47.mod, CD48.mod, CD52.mod, CD69.mod, CD74.mod, CD81.mod, CD83.mod, CD84.mod, CD8A.mod, CD8B.mod, CD9.mod, CD96.mod, CD99.mod, CLCF1.mod, COPS2.mod, CRTAM.mod, CXCR3.mod, CXCR6.mod, EED.mod, FAM3B.mod, FCGR2B.mod, FGFR1.mod, FOXJ2.mod, FUBP1.mod, FUS.mod, GATA3.mod, GDF11.mod, GMFB.mod, GP1BA.mod, GPI.mod, HBP1.mod, HDAC2.mod, ICAM2.mod, IGSF8.mod, IKZF1.mod, IL10RA.mod, IL21R.mod, IL23A.mod, IL24.mod, IL2RG.mod, IL3RA.mod, IL4R.mod, ITGA3.mod, ITGA4.mod, ITGAE.mod, ITGAV.mod, ITGB1.mod, LAG3.mod, LILRA4.mod, LTA.mod, LTB.mod, LTBP4.mod, MANF.mod, MIF.mod, MLL.mod, MORF4L2.mod, MTA1.mod, NENF.mod, NFATC3.mod, NFKB1.mod, NPFF.mod, PATZ1.mod, PHF1.mod, PNN.mod, PRNP.mod, RBBP7.mod, RBL2.mod, RUNX1.mod, SBDS.mod, SCGB3A1.mod, SELP.mod, SEMA4B.mod, SEMA4F.mod, SKIL.mod, SLAMF1.mod, SLAMF6.mod, SLAMF8.mod, SLC7A5.mod, SMAD3.mod, SMARCC1.mod, SMARCD2.mod, TAF2.mod, TAF9.mod, TCF12.mod, TFAM.mod, TFRC.mod, TGFB3.mod, TLR10.mod, TNFRSF10A.mod, TNFRSF17.mod, TNFSF9.mod, TXLNA.mod, UTS2.mod, VEGFB.mod, WHSC1L1.mod, YY1.mod"	"CELLULAR_BIOSYNTHETIC_PROCESS, REGULATION_OF_PROTEIN_POLYMERIZATION, ENDOPLASMIC_RETICULUM, NS, NS, NS, NS, NS, MITOCHONDRION, NS, VIRAL_INFECTIOUS_CYCLE, NS, NS, NS, PROTEIN_AUTOPROCESSING, NS, MITOCHONDRIAL_MATRIX, NS, CELLULAR_BIOSYNTHETIC_PROCESS, NS, NS, NS, NS, NS, MITOCHONDRIAL_MEMBRANE_PART, CELLULAR_BIOSYNTHETIC_PROCESS, NS, NS, NS, NS, NS, NS, NS, NS, IMMUNOLOGICAL_SYNAPSE, PROTEASOME_COMPLEX, REGULATION_OF_TYROSINE_PHOSPHORYLATION_OF_STAT_PROTEIN, NS, NS, CELL_ACTIVATION, NS, NS, NS, NS, IMMUNOLOGICAL_SYNAPSE, NS, NS, RNA_PROCESSING, NUCLEOSOME_ASSEMBLY, NS, NS, HEMOSTASIS, MITOCHONDRION, NUCLEOPLASM, PROTEASOME_COMPLEX, PROTEIN_FOLDING, NS, NS, ENDOPLASMIC_RETICULUM, NS, CELLULAR_BIOSYNTHETIC_PROCESS, NS, NS, NS, NS, NS, MITOCHONDRIAL_MEMBRANE_ORGANIZATION_AND_BIOGENESIS, RIBOSOME, ENDOPLASMIC_RETICULUM, CYTOPLASMIC_PART, MYOSIN_COMPLEX, CYTOSOLIC_PART, POSITIVE_REGULATION_OF_MULTICELLULAR_ORGANISMAL_PROCESS, NS, NS, NADH_DEHYDROGENASE_COMPLEX, RIBONUCLEOPROTEIN_COMPLEX, NS, NS, NS, MITOCHONDRIAL_PART, NS, POSITIVE_REGULATION_OF_DEFENSE_RESPONSE, NS, NS, NS, NS, ENDOPLASMIC_RETICULUM, DNA_INTEGRITY_CHECKPOINT, NS, NS, NUCLEOLUS, NS, NS, NS, NS, NS, NS, NS, CELLULAR_CATABOLIC_PROCESS, NS, NS, POSITIVE_REGULATION_OF_TRANSCRIPTIONDNA_DEPENDENT, NS, NS, MITOCHONDRIAL_PART, NS, TRANSLATIONAL_INITIATION, MITOCHONDRIAL_MEMBRANE_ORGANIZATION_AND_BIOGENESIS, NS, NS, NS, NS, NS, OLIGOSACCHARYL_TRANSFERASE_COMPLEX, NS, NS, CHROMATIN_REMODELING, PROTEIN_AUTOPROCESSING"	"Early Mye + T/B-cell + GRAN, NS, NS, Late Ery + T/B-cell + GRAN, NS, Tcell + NK, T/B-cell, T/B-cell, HSE + Early Mye, BCELL, Early Mye + T/B-cell + GRAN, Early Mye + T/B-cell + GRAN, NK + Tcell(2), NS, Early Mye + T/B-cell + GRAN, Late Ery + T/B-cell + GRAN, HSE + Early Mye, BCELL, Early Mye + T/B-cell + GRAN, Late MYE, NS, Tcell + NK, Tcell + NK, T/B-cell, Early Mye + T/B-cell + GRAN, Early Mye + T/B-cell + GRAN, T/B-cell, BCELL, NS, BCELL, Tcell + NK, NK + Tcell(2), NK + Tcell(2), Late Ery + T/B-cell + GRAN, Tcell + NK, Early Mye + T/B-cell + GRAN, BCELL, Early Mye + T/B-cell + GRAN, NK + Tcell(2), Tcell + NK, Tcell + NK, Early Mye + T/B-cell + GRAN, NS, NS, Tcell + NK, T/B-cell, NS, T/B-cell, Tcell + NK, Early Mye + T/B-cell + GRAN, BCELL, Mye, Late Ery + T/B-cell + GRAN, Late Ery + T/B-cell + GRAN, Early Mye + T/B-cell + GRAN, Early Mye + T/B-cell + GRAN, NS, T/B-cell, Early Mye + T/B-cell + GRAN, Early Mye + T/B-cell + GRAN, Early Mye + T/B-cell + GRAN, T/B-cell, Late Ery + T/B-cell + GRAN, NS, BCELL, Tcell + NK, Early Mye + T/B-cell + GRAN, Early Mye + T/B-cell + GRAN, HSE + Early Mye, Tcell + NK, Tcell + NK, Mye, Tcell + NK, T/B-cell, Tcell + NK, NS, Early Mye + T/B-cell + GRAN, T/B-cell, T/B-cell, NS, Early Mye + T/B-cell + GRAN, NS, NS, Late Ery, Early Mye + T/B-cell + GRAN, T/B-cell, NS, Early Mye + T/B-cell + GRAN, NS, T/B-cell, HSE + Early Mye, T/B-cell, Tcell + NK, Mye, T/B-cell, Tcell + NK, T/B-cell, Tcell + NK, Early Mye + T/B-cell + GRAN, HSE + Early Mye, NS, T/B-cell, Early Mye + T/B-cell + GRAN, NS, T/B-cell, Early Mye + T/B-cell + GRAN, Early Mye + T/B-cell + GRAN, Early Mye + T/B-cell + GRAN, NS, NS, BCELL, NS, NS, NS, HSE + Early Mye, NK + Tcell(2), T/B-cell, NS, Late Ery + T/B-cell + GRAN"	"spliceosome (M250), TBA (M128), G protein mediated calcium signaling (M159), NS, nuclear pore, transport; mRNA splicing, processing (M143), T cell activation (III) (M7.4), TBA (M241), type I interferon response (M127), respiratory electron transport chain (mitochondrion) (M231), antigen processing and presentation (M200), TBA (M211), nuclear pore, transport; mRNA splicing, processing (M143), putative targets of PAX3 (M89.1), NS, regulation of transcription, transcription factors (M213), translation initiation (M227), translation initiation (M227), enriched in B cells (I) (M47.0), T cell differentiation (M14), TBA (M72.1), plasma cells & B cells, immunoglobulins (M156.0), T cell activation (I) (M7.1), enriched in T cells (I) (M7.0), NS, respiratory electron transport chain (mitochondrion) (M219), translation initiation factor 3 complex (M245), NS, regulation of antigen presentation and immune response (M5.0), NS, enriched in antigen presentation (I) (M71), T cell activation (III) (M7.4), T cell activation (I) (M7.1), T cell activation (I) (M7.1), DC surface signature (S5), enriched in T cells (I) (M7.0), TBA (M243), antigen processing and presentation (M200), TBA (M174), NS, enriched in T cells (I) (M7.0), enriched in T cells (I) (M7.0), TBA (M203), enriched in antigen presentation (III) (M95.1), innate activation by cytosolic DNA sensing (M13), enriched in T cells (I) (M7.0), TBA (M180), NS, NS, T cell activation (III) (M7.4), T cell activation (III) (M7.4), NS, cell adhesion (M51), TBA (M243), TBA (M72.2), enriched in monocytes (I) (M4.15), chaperonin mediated protein folding (II) (M204.1), NS, T cell activation (III) (M7.4), NS, TBA (M203), receptors, cell migration (M109), enriched in B cells (V) (M47.4), small GTPase mediated signal transduction (M215), NS, enriched in B cells (I) (M47.0), T cell differentiation via ITK and PKC (M18), TBA (M153), NS, NS, NS, enriched in T cells (I) (M7.0), TBA (M131), T cell surface signature (S0), T cell differentiation (Th2) (M19), T cell activation (III) (M7.4), enriched in NK cells (I) (M7.2), purine nucleotide biosynthesis (M212), NS, growth factor induced, enriched in nuclear receptor subfamily 4 (M94), NS, respiratory electron transport chain (mitochondrion) (M219), enriched for ubiquitination (M138), TLR and inflammatory signaling (M16), erythrocyte differentiation (M173), NS, NS, TBA (M241), NS, NS, T cell differentiation (M14), NS, NS, T cell surface signature (S0), TBA (M236), B cell development (M9), NS, myeloid, dendritic cell activation via NFkB (I) (M43.0), CD28 costimulation (M12), mismatch repair (II) (M22.1), translation initiation (M227), putative targets of PAX3 (M89.1), NS, TBA (M205), NS, enriched for ubiquitination (M138), translation initiation factor 3 complex (M245), TBA (M174), TBA (M174), NS, NS, B cell development (M9), NS, plasma cells, immunoglobulins (M156.1), putative targets of PAX3 (M89.1), NS, NS, enriched in B cells (V) (M47.4), NS, TBA (M72.1)"
18	Myeloid	"CCL2.mod, CCL3L1.mod, CCL7.mod, CD14.mod, CD151.mod, CD44.mod, CMTM3.mod, CMTM7.mod, CXCL10.mod, CXCL2.mod, CXCL3.mod, F3.mod, FCGR2C.mod, GRN.mod, HDGF.mod, HGF.mod, IL15.mod, JAG1.mod, LEPR.mod, RNASE2.mod, RREB1.mod, SEMA3C.mod, SIGLEC1.mod, TNF.mod, TNFRSF21.mod, TNFSF12.mod, TOR2A.mod"	"EXTRACELLULAR_SPACE, LIPID_TRANSPORT, LOCOMOTORY_BEHAVIOR, ALCOHOL_METABOLIC_PROCESS, ER_GOLGI_INTERMEDIATE_COMPARTMENT, NS, ER_GOLGI_INTERMEDIATE_COMPARTMENT, NS, NS, REGULATION_OF_ANGIOGENESIS, NS, LOCOMOTORY_BEHAVIOR, LIPID_TRANSPORT, NS, NS, INTEGRAL_TO_GOLGI_MEMBRANE, NS, NS, PURINE_NUCLEOTIDE_METABOLIC_PROCESS, NS, NS, NS, NS, INFLAMMATORY_RESPONSE, POSITIVE_REGULATION_OF_DEFENSE_RESPONSE, PROTON_TRANSPORTING_TWO_SECTOR_ATPASE_COMPLEX, NS"	"HSE + Early Mye, Late MYE, Late MYE+DCs, Late Ery, HSE + Early Mye, HSE + Early Mye, Late Ery + T/B-cell + GRAN, Late MYE, HSE + Early Mye, HSE + Early Mye, HSE + Early Mye, HSE + Early Mye, Late MYE, Late MYE, Late Ery + T/B-cell + GRAN, HSE + Early Mye, Late MYE+DCs, HSE + Early Mye, HSE + Early Mye, HSE + Early Mye, NS, HSE + Early Mye, Late MYE, Late MYE, Late MYE, HSE + Early Mye, Late Ery"	"enriched in activated dendritic cells (I) (M119), enriched in monocytes (II) (M11.0), TBA (M177.0), lysosomal/endosomal proteins (M139), enriched in monocytes (II) (M11.0), enriched in monocytes (IV) (M118.0), enriched in monocytes (II) (M11.0), enriched in monocytes (II) (M11.0), enriched in monocytes (II) (M11.0), enriched in monocytes (II) (M11.0), enriched in monocytes (II) (M11.0), putative targets of PAX3 (M89.0), enriched in monocytes (II) (M11.0), lysosomal/endosomal proteins (M139), TBA (M32.5), enriched in monocytes (II) (M11.0), enriched in monocytes (II) (M11.0), Monocyte surface signature (S4), golgi membrane (I) (M113), enriched in monocytes (II) (M11.0), NS, enriched in monocytes (IV) (M118.0), enriched in monocytes (II) (M11.0), enriched in monocytes (II) (M11.0), enriched in monocytes (II) (M11.0), enriched in monocytes (II) (M11.0), enriched in monocytes (II) (M11.0)"
