# Supplementary material for: The Relationship of Immune Cell Signatures to Patient Survival Varies within and between Tumor Types
Source: PLoS One. 2015 Sep 23;10(9):e0138726. doi: 10.1371/journal.pone.0138726 (PMC4580625; doi:10.1371/journal.pone.0138726)
Supplement: S3 Table — Immune molecular modules were scored for their ability to predict survival of different tumor types. Full_set, sheet showing p-values for survival curve differences for all tumor types partitioned by all modules; <5_year_survival, sheet showing survival curve differences for the subset of data showing < 5 years survival; Concordance, sheet showing Concordance index, a measure of prognostic value of signature scores [20,21] and p-values for survival curve differences for all tumor types partitioned by all modules. (XLSX) [file pone.0138726.s008.xlsx]

## Sheet: full_set
tumor	module	cluster	summary annotationterm	p-value
KIRC	INSL3.mod	16	Myeloid	9.09078e-09
KIRC	ALPL.mod	16	Myeloid	8.11802e-08
KIRC	LRSAM1.mod	16	Myeloid	1.11501e-07
KIRC	PKNOX1.mod	16	Myeloid	2.80893e-07
KIRC	CTSG.mod	8	Myeloid	6.79793e-07
KIRC	SELPLG.mod	16	Myeloid	9.04261e-07
KIRC	SIGLEC9.mod	16	Myeloid	3.07596e-06
KIRC	GMFG.mod	16	Myeloid	3.69286e-06
KIRC	IL1R2.mod	15	Myeloid	4.58295e-06
KIRC	GHRL.mod	8	Myeloid	6.40735e-06
SKCM	FCGR2B.mod	17	Not determined	1.13632e-05
KIRC	CXCL1.mod	7	Myeloid	1.9782e-05
KIRC	ITGB4.mod	14	Myeloid	2.22708e-05
BRCA	SCGB3A1.mod	17	Not determined	2.37455e-05
KIRC	IGSF8.mod	17	Not determined	2.44333e-05
KIRC	LILRA6.mod	16	Myeloid	3.16016e-05
HNSC	CCR5.mod	17	Not determined	3.37117e-05
SKCM	STAT2.mod	13	Interferon response	4.59856e-05
KIRC	TNFRSF14.mod	8	Myeloid	4.78642e-05
SKCM	SEMA3B.mod	8	Myeloid	5.30447e-05
KIRC	CEACAM3.mod	8	Myeloid	5.3177e-05
KIRC	ANXA3.mod	16	Myeloid	5.50726e-05
SKCM	ENPP3.mod	1	NK	5.84586e-05
KIRC	BST2.mod	13	Interferon response	7.12073e-05
KIRC	CD63.mod	14	Myeloid	7.45457e-05
KIRC	AZU1.mod	8	Myeloid	8.52948e-05
SKCM	TNFSF10.mod	13	Interferon response	9.83517e-05
KIRC	CMTM2.mod	8	Myeloid	0.000106189
KIRC	CD48.mod	17	Not determined	0.000107597
BRCA	IL23A.mod	17	Not determined	0.000115717
KIRC	PI3.mod	8	Myeloid	0.000117083
KIRC	TGFB1.mod	14	Myeloid	0.000119293
KIRC	CD82.mod	16	Myeloid	0.000124338
KIRC	CMTM4.mod	5	Myeloid	0.000162651
SKCM	IL1RN.mod	13	Interferon response	0.000166761
HNSC	TNFRSF9.mod	7	Myeloid	0.000169514
HNSC	RABEP1.mod	3	B cell	0.000192878
SKCM	LILRP1.mod	9	Myeloid	0.000202714
SKCM	BST2.mod	13	Interferon response	0.000235356
BRCA	CD63.mod	14	Myeloid	0.00024455
SKCM	CXCL10.mod	18	Myeloid	0.000249133
SKCM	CD274.mod	13	Interferon response	0.000260187
SKCM	CCL4.mod	2	NK	0.000261549
SKCM	FCGR3B.mod	8	Myeloid	0.000265878
SKCM	IFNG.mod	2	NK	0.000266469
KIRC	SEMA4A.mod	16	Myeloid	0.000271963
BRCA	DEFA3.mod	8	Myeloid	0.000284114
KIRC	SLC44A1.mod	5	Myeloid	0.000286049
SKCM	FLT3LG.mod	11	T cell	0.000300328
SKCM	TNFSF13B.mod	13	Interferon response	0.000302006
KIRC	ICAM2.mod	17	Not determined	0.00031241
SKCM	IRF7.mod	13	Interferon response	0.000317755
SKCM	TGFA.mod	9	Myeloid	0.000319201
SKCM	CCL4L2.mod	14	Myeloid	0.000327897
KIRC	SBDS.mod	17	Not determined	0.000328123
SKCM	CD55.mod	9	Myeloid	0.000355414
KIRC	OSGIN1.mod	16	Myeloid	0.000372186
HNSC	ATP1B3.mod	5	Myeloid	0.000377164
SKCM	IFITM1.mod	13	Interferon response	0.000378507
SKCM	CD59.mod	16	Myeloid	0.000383624
SKCM	STAT1.mod	13	Interferon response	0.000408826
KIRC	PLAUR.mod	14	Myeloid	0.000410921
KIRC	PLAU.mod	14	Myeloid	0.000416094
KIRC	LILRB5.mod	16	Myeloid	0.000442671
BLCA	FOXP3.mod	11	T cell	0.000456873
SKCM	MDK.mod	13	Interferon response	0.000467768
KIRC	CD300A.mod	8	Myeloid	0.000487474
HNSC	CCR2.mod	17	Not determined	0.000492307
KIRC	TFAM.mod	17	Not determined	0.00050327
SKCM	AREG.mod	1	NK	0.000506465
KIRC	SEMA6B.mod	15	Myeloid	0.000512231
KIRC	LAMP1.mod	14	Myeloid	0.000518226
SKCM	PLAU.mod	14	Myeloid	0.000527347
KIRC	GMFB.mod	17	Not determined	0.000539204
KIRC	CD59.mod	16	Myeloid	0.000556253
KIRC	CD97.mod	9	Myeloid	0.000572661
KIRC	BMP8B.mod	17	Not determined	0.000585129
SKCM	CCR1.mod	14	Myeloid	0.000593679
SKCM	TNFRSF11A.mod	2	NK	0.000594535
KIRC	PTPRC.mod	9	Myeloid	0.000598077
KIRC	E2F1.mod	1	NK	0.00064646
KIRC	LAIR2.mod	2	NK	0.000669915
HNSC	C5.mod	17	Not determined	0.00067262
KIRC	MANF.mod	17	Not determined	0.000673704
KIRC	S100A6.mod	14	Myeloid	0.000683423
SKCM	SIGLEC1.mod	18	Myeloid	0.000740801
KIRC	CCR1.mod	14	Myeloid	0.000752351
KIRC	CXCL16.mod	14	Myeloid	0.000757917
BRCA	ITGAV.mod	17	Not determined	0.000760182
KIRC	PVRL2.mod	14	Myeloid	0.000777439
BLCA	MAF.mod	11	T cell	0.000803948
KIRC	CD52.mod	17	Not determined	0.000826851
SKCM	IFNGR1.mod	9	Myeloid	0.000829653
SKCM	SIGLEC5.mod	8	Myeloid	0.000859919
SKCM	KIR3DL2.mod	2	NK	0.000868565
KIRC	CD320.mod	17	Not determined	0.000895222
SKCM	DPP4.mod	11	T cell	0.000911434
KIRC	CD53.mod	8	Myeloid	0.000941014
KIRC	LILRA3.mod	14	Myeloid	0.000944392
KIRC	IL18RAP.mod	14	Myeloid	0.000957256
SKCM	SELL.mod	8	Myeloid	0.000970026
BLCA	TG.mod	9	Myeloid	0.00098293
KIRC	GALNT14.mod	15	Myeloid	0.000988272
KIRC	KLRB1.mod	1	NK	0.00102394
KIRC	CD81.mod	17	Not determined	0.00105084
KIRC	CCL7.mod	18	Myeloid	0.00105391
BLCA	LTBP1.mod	12	Myeloid	0.00113624
LUSC	ITGAD.mod	1	NK	0.00114339
HNSC	TLR6.mod	6	Myeloid	0.001145
SKCM	NAMPT.mod	8	Myeloid	0.00115018
SKCM	MSR1.mod	5	Myeloid	0.00117753
KIRC	GGT1.mod	16	Myeloid	0.00117896
READ	MLL.mod	17	Not determined	0.00119375
HNSC	IL4R.mod	17	Not determined	0.00120978
KIRC	IL10RB.mod	16	Myeloid	0.00126991
KIRC	LILRA5.mod	16	Myeloid	0.00128547
KIRC	RETN.mod	15	Myeloid	0.00129652
GBM	TFAM.mod	17	Not determined	0.00130006
KIRC	CRTAM.mod	17	Not determined	0.00130773
BRCA	GGT1.mod	16	Myeloid	0.00132237
SKCM	TREM1.mod	7	Myeloid	0.00138595
KIRC	SECTM1.mod	8	Myeloid	0.00143369
KIRC	RREB1.mod	18	Myeloid	0.00144567
SKCM	CD28.mod	11	T cell	0.00146489
KIRC	FCGR1A.mod	16	Myeloid	0.00147309
SKCM	CSF2RA.mod	9	Myeloid	0.00151687
SKCM	S1PR1.mod	11	T cell	0.00153128
SKCM	ZBTB7B.mod	9	Myeloid	0.00168235
GBM	RORC.mod	10	T cell	0.00172107
SKCM	NCAM1.mod	2	NK	0.00174749
SKCM	TLR10.mod	17	Not determined	0.00176991
KIRC	RUNX1.mod	17	Not determined	0.00182862
SKCM	CD3G.mod	10	T cell	0.00185099
SKCM	PTPRJ.mod	9	Myeloid	0.00191944
KIRC	IL6R.mod	7	Myeloid	0.00194683
SKCM	TXLNA.mod	17	Not determined	0.00201723
KIRC	IL2RG.mod	17	Not determined	0.00201971
KIRC	ITGA4.mod	17	Not determined	0.00204402
KIRC	YY1.mod	17	Not determined	0.00211528
KIRC	TFRC.mod	17	Not determined	0.00213093
SKCM	XCL2.mod	2	NK	0.00213319
SKCM	CD163.mod	15	Myeloid	0.00215692
GBM	IL1R2.mod	15	Myeloid	0.00218409
KIRC	IL23A.mod	17	Not determined	0.00223386
SKCM	ANXA3.mod	16	Myeloid	0.00231372
SKCM	LAMP3.mod	13	Interferon response	0.00234592
GBM	TBX21.mod	2	NK	0.00235298
SKCM	TNFRSF4.mod	11	T cell	0.00237835
KIRC	SEMA4C.mod	1	NK	0.00241035
KIRC	SMARCD2.mod	17	Not determined	0.00243321
HNSC	PDCD1.mod	10	T cell	0.0024555
BRCA	CTSG.mod	8	Myeloid	0.00245741
HNSC	IGF1R.mod	7	Myeloid	0.0024662
KIRC	IL13RA1.mod	6	Myeloid	0.00247046
HNSC	SLAMF8.mod	17	Not determined	0.0025232
KIRC	CD8B.mod	17	Not determined	0.00252917
KIRC	LILRB2.mod	14	Myeloid	0.00254855
KIRC	CCL2.mod	18	Myeloid	0.00255812
KIRC	ICAM3.mod	8	Myeloid	0.00261703
SKCM	ICOS.mod	11	T cell	0.00262362
SKCM	CMTM8.mod	11	T cell	0.00265464
KIRC	DEFA3.mod	8	Myeloid	0.00268543
KIRC	BSG.mod	14	Myeloid	0.00277311
SKCM	SDC2.mod	7	Myeloid	0.00278594
KIRC	CCL20.mod	17	Not determined	0.00279793
SKCM	IL2RB.mod	2	NK	0.00283054
SKCM	SIRPB1.mod	9	Myeloid	0.0028338
KIRC	LILRA2.mod	9	Myeloid	0.00284412
BLCA	ALCAM.mod	14	Myeloid	0.00285108
SKCM	PDGFRB.mod	2	NK	0.00289979
HNSC	WHSC1L1.mod	17	Not determined	0.00290213
SKCM	LILRA6.mod	16	Myeloid	0.00297493
LUAD	GP1BA.mod	17	Not determined	0.00297582
SKCM	CEACAM1.mod	13	Interferon response	0.00298773
BLCA	ADAM17.mod	14	Myeloid	0.00299103
SKCM	CD6.mod	11	T cell	0.0030048
SKCM	FCGR2A.mod	9	Myeloid	0.00300767
HNSC	BTAF1.mod	17	Not determined	0.00303683
HNSC	CCR4.mod	11	T cell	0.00310591
HNSC	SEMA4B.mod	17	Not determined	0.00314508
SKCM	CCL5.mod	1	NK	0.00314851
SKCM	CEACAM3.mod	8	Myeloid	0.00315147
KIRC	WHSC1L1.mod	17	Not determined	0.00317765
HNSC	RBL2.mod	17	Not determined	0.00322897
KIRC	LY75.mod	7	Myeloid	0.00324588
READ	AZU1.mod	8	Myeloid	0.00332175
READ	CD84.mod	17	Not determined	0.00332175
BLCA	SEMA6C.mod	11	T cell	0.00337446
KIRC	CKLF.mod	8	Myeloid	0.00343724
KIRC	IL3RA.mod	17	Not determined	0.00345286
KIRC	CD7.mod	1	NK	0.00345689
KIRC	CAMP.mod	8	Myeloid	0.00346806
HNSC	GRN.mod	18	Myeloid	0.00347031
SKCM	XCL1.mod	2	NK	0.00347819
HNSC	CD83.mod	17	Not determined	0.00348199
SKCM	CCL3L3.mod	14	Myeloid	0.00348465
SKCM	KLRC2.mod	2	NK	0.00364537
LUAD	CD19.mod	3	B cell	0.00365901
LUSC	NCR1.mod	2	NK	0.00371218
KIRC	IGF2R.mod	7	Myeloid	0.00376805
HNSC	INSR.mod	5	Myeloid	0.00379963
KIRC	CCR4.mod	11	T cell	0.00384235
KIRC	CLEC11A.mod	5	Myeloid	0.00387298
LUAD	CD40LG.mod	11	T cell	0.0038798
SKCM	CXCL1.mod	7	Myeloid	0.00395357
HNSC	HDGF.mod	18	Myeloid	0.00399761
KIRC	IL27.mod	14	Myeloid	0.00401723
KIRC	PHF1.mod	17	Not determined	0.00408732
HNSC	EOMES.mod	1	NK	0.00410576
KIRC	CD40LG.mod	11	T cell	0.00414815
GBM	GGT1.mod	16	Myeloid	0.0042526
SKCM	EOMES.mod	1	NK	0.00427295
SKCM	EBI3.mod	4	B cell	0.00429057
HNSC	MUC1.mod	11	T cell	0.00432968
GBM	OSGIN1.mod	16	Myeloid	0.00433342
SKCM	DEFA3.mod	8	Myeloid	0.00437392
GBM	IL1B.mod	5	Myeloid	0.00441045
HNSC	SEMA3G.mod	11	T cell	0.00443803
HNSC	GPI.mod	17	Not determined	0.00446023
LUSC	FOXO3.mod	7	Myeloid	0.00453581
KIRC	CMTM7.mod	18	Myeloid	0.00457699
LUAD	CR2.mod	3	B cell	0.00458025
KIRC	RHD.mod	7	Myeloid	0.00462214
KIRC	KIR2DS4.mod	2	NK	0.00462759
HNSC	LAG3.mod	17	Not determined	0.00472258
SKCM	CXCR5.mod	3	B cell	0.00480199
SKCM	SIRPA.mod	9	Myeloid	0.00485451
LUAD	LILRA3.mod	14	Myeloid	0.00490545
KIRC	TLR6.mod	6	Myeloid	0.00498032
BLCA	ITGB3.mod	12	Myeloid	0.00501608
GBM	VEGFA.mod	5	Myeloid	0.00507183
HNSC	MME.mod	7	Myeloid	0.00514144
BLCA	PTGDR2.mod	12	Myeloid	0.005143
HNSC	AIMP1.mod	17	Not determined	0.00514573
KIRC	NPFF.mod	17	Not determined	0.00520787
BRCA	CD27.mod	10	T cell	0.0052665
HNSC	FCRL2.mod	3	B cell	0.00528072
BLCA	IL6ST.mod	11	T cell	0.00531158
LUSC	PVRL2.mod	14	Myeloid	0.00532338
KIRC	TCF12.mod	17	Not determined	0.00538517
KIRC	FGF13.mod	8	Myeloid	0.00539583
KIRC	ADAM10.mod	14	Myeloid	0.00555433
READ	PNN.mod	17	Not determined	0.0055746
KIRC	ENG.mod	5	Myeloid	0.00558988
KIRC	TNFSF12.mod	18	Myeloid	0.0056639
SKCM	PDGFC.mod	15	Myeloid	0.00571651
SKCM	ACE.mod	11	T cell	0.00573786
HNSC	ITGAL.mod	2	NK	0.00578503
BRCA	LRSAM1.mod	16	Myeloid	0.00579816
BLCA	TCF7.mod	11	T cell	0.00590694
SKCM	TCF7.mod	11	T cell	0.00594401
HNSC	TOR2A.mod	18	Myeloid	0.00601135
KIRC	LAIR1.mod	15	Myeloid	0.00605882
BLCA	CBX3.mod	14	Myeloid	0.00606703
HNSC	IL6ST.mod	11	T cell	0.00606792
KIRC	CCL3L1.mod	18	Myeloid	0.00613227
HNSC	COPS2.mod	17	Not determined	0.00631423
BLCA	CXCL5.mod	12	Myeloid	0.00632907
SKCM	PI3.mod	8	Myeloid	0.00635745
GBM	CD40LG.mod	11	T cell	0.00637272
SKCM	CD3E.mod	10	T cell	0.0063812
KIRC	ABCB1.mod	2	NK	0.00641289
SKCM	IL17RA.mod	9	Myeloid	0.00651411
KIRC	HBP1.mod	17	Not determined	0.0066292
BRCA	CD3D.mod	10	T cell	0.00663041
SKCM	LILRB3.mod	9	Myeloid	0.00665427
KIRC	TOR2A.mod	18	Myeloid	0.00668039
GBM	PLAU.mod	14	Myeloid	0.00672685
GBM	CD22.mod	3	B cell	0.00672791
KIRC	ADM.mod	8	Myeloid	0.00677219
GBM	SIRPG.mod	10	T cell	0.00681343
HNSC	IGF2R.mod	7	Myeloid	0.00687644
KIRC	CCL4L2.mod	14	Myeloid	0.00691097
OV	CCR5.mod	17	Not determined	0.00702262
SKCM	BTN3A1.mod	17	Not determined	0.00705488
UCEC	SCGB3A1.mod	17	Not determined	0.00706378
KIRC	EVI2B.mod	6	Myeloid	0.00712389
BRCA	AZU1.mod	8	Myeloid	0.00722945
BRCA	OSGIN1.mod	16	Myeloid	0.00725047
HNSC	CD5.mod	11	T cell	0.00732589
SKCM	CD300E.mod	5	Myeloid	0.00734269
HNSC	PDGFB.mod	10	T cell	0.00737567
SKCM	LAIR1.mod	15	Myeloid	0.00740257
KIRC	CXCR1.mod	8	Myeloid	0.00746889
KIRC	MIF.mod	17	Not determined	0.00762882
LUSC	PTGFRN.mod	5	Myeloid	0.00773704
KIRC	ITGAV.mod	17	Not determined	0.00776649
HNSC	CSF1.mod	6	Myeloid	0.00777668
SKCM	NCOA3.mod	4	B cell	0.00780484
HNSC	BMP1.mod	17	Not determined	0.00780925
GBM	NCR3.mod	2	NK	0.00784344
SKCM	IL1R1.mod	9	Myeloid	0.00789799
BRCA	CLEC11A.mod	5	Myeloid	0.00799581
SKCM	LAG3.mod	17	Not determined	0.00801393
GBM	SIGLEC5.mod	8	Myeloid	0.0080197
SKCM	SEMA7A.mod	4	B cell	0.00802779
SKCM	CXCR1.mod	8	Myeloid	0.00808695
KIRC	HDAC4.mod	14	Myeloid	0.00812666
HNSC	EBI3.mod	4	B cell	0.00815815
HNSC	CD47.mod	17	Not determined	0.00818021
HNSC	LRSAM1.mod	16	Myeloid	0.00818499
HNSC	CBX3.mod	14	Myeloid	0.00821038
BLCA	AZU1.mod	8	Myeloid	0.00831754
SKCM	TLR2.mod	9	Myeloid	0.00834088
HNSC	FCRL3.mod	4	B cell	0.0083496
BRCA	GMFG.mod	16	Myeloid	0.00845624
KIRC	CD36.mod	5	Myeloid	0.00848225
HNSC	ITGAE.mod	17	Not determined	0.00849372
KIRC	TLR1.mod	6	Myeloid	0.00849789
HNSC	CSF2RB.mod	6	Myeloid	0.00855164
LUAD	IL7R.mod	11	T cell	0.00861387
LUAD	DDR1.mod	3	B cell	0.00861559
GBM	NOV.mod	7	Myeloid	0.00862565
BRCA	TNFRSF1A.mod	8	Myeloid	0.00883143
HNSC	CD84.mod	17	Not determined	0.00891328
BRCA	ITGB1.mod	17	Not determined	0.00899666
SKCM	L1CAM.mod	3	B cell	0.00900892
SKCM	LILRB1.mod	5	Myeloid	0.00924338
BLCA	GP5.mod	11	T cell	0.00929958
LUAD	TNFRSF4.mod	11	T cell	0.00941121
HNSC	FOXP3.mod	11	T cell	0.00941816
SKCM	FCRL5.mod	3	B cell	0.00942941
BLCA	ANXA3.mod	16	Myeloid	0.00944826
KIRC	FLI1.mod	6	Myeloid	0.00954025
BRCA	CD3E.mod	10	T cell	0.00954971
HNSC	ICOS.mod	11	T cell	0.00961923
KIRC	NENF.mod	17	Not determined	0.00963226
SKCM	IL12RB1.mod	1	NK	0.00963563
HNSC	LTBP3.mod	11	T cell	0.00966527
HNSC	KLRC2.mod	2	NK	0.00968165
LUAD	SLAMF1.mod	17	Not determined	0.00974953
KIRC	ITGA1.mod	9	Myeloid	0.0097904
COAD	IL7.mod	3	B cell	0.0098224
READ	NFATC3.mod	17	Not determined	0.00982327
READ	CMTM7.mod	18	Myeloid	0.00982327
BLCA	TGFA.mod	9	Myeloid	0.00983682
KIRC	BST1.mod	14	Myeloid	0.00984276
KIRC	CD99.mod	17	Not determined	0.00985902
HNSC	CCNT2.mod	17	Not determined	0.00989471
KIRC	LAMP2.mod	6	Myeloid	0.0100378
LUSC	THBD.mod	7	Myeloid	0.010125
SKCM	IL13RA1.mod	6	Myeloid	0.0101828
BLCA	CCR6.mod	17	Not determined	0.0102749
LUAD	LY9.mod	4	B cell	0.0103179
GBM	TNF.mod	18	Myeloid	0.0103788
GBM	IL12RB1.mod	1	NK	0.0104881
GBM	CD82.mod	16	Myeloid	0.0105369
SKCM	LILRB2.mod	14	Myeloid	0.0105681
HNSC	TLR10.mod	17	Not determined	0.0105712
GBM	GREM2.mod	11	T cell	0.0105756
GBM	ALPL.mod	16	Myeloid	0.0106233
SKCM	KLRD1.mod	2	NK	0.01067
KIRC	CD163.mod	15	Myeloid	0.0106939
SKCM	RORC.mod	10	T cell	0.0107132
SKCM	IL4R.mod	17	Not determined	0.01078
HNSC	MAF.mod	11	T cell	0.0107941
BRCA	CD8B.mod	17	Not determined	0.0108716
KIRC	FOXP3.mod	11	T cell	0.0109052
HNSC	MRC2.mod	11	T cell	0.0109503
LUSC	ADAM10.mod	14	Myeloid	0.0109527
GBM	ITGB4.mod	14	Myeloid	0.0110006
HNSC	TAF9.mod	17	Not determined	0.0111245
HNSC	GP5.mod	11	T cell	0.0112135
KIRC	IL6.mod	4	B cell	0.0112253
SKCM	CCL2.mod	18	Myeloid	0.0112762
SKCM	TNFRSF13B.mod	4	B cell	0.0113223
HNSC	TG.mod	9	Myeloid	0.0115255
GBM	EOMES.mod	1	NK	0.011533
KIRC	LEPR.mod	18	Myeloid	0.0115636
SKCM	IL8.mod	7	Myeloid	0.0116409
SKCM	GREM2.mod	11	T cell	0.0116746
BLCA	EMR2.mod	9	Myeloid	0.0117304
SKCM	GALNT14.mod	15	Myeloid	0.0117486
LUAD	MAF.mod	11	T cell	0.0118158
GBM	SLC4A1.mod	12	Myeloid	0.0118349
READ	TNFSF9.mod	17	Not determined	0.0118463
GBM	EREG.mod	5	Myeloid	0.0118893
SKCM	ABCB1.mod	2	NK	0.0118947
KIRC	TEK.mod	7	Myeloid	0.0120394
BRCA	FASLG.mod	2	NK	0.0120967
GBM	RNASE2.mod	18	Myeloid	0.0120997
HNSC	CD3G.mod	10	T cell	0.0121243
LUSC	STAT3.mod	6	Myeloid	0.0121761
KIRC	GRN.mod	18	Myeloid	0.012185
GBM	CD247.mod	2	NK	0.0121927
SKCM	CD1C.mod	4	B cell	0.0122458
KIRC	NRG1.mod	5	Myeloid	0.0123022
SKCM	CD38.mod	2	NK	0.012411
SKCM	CD9.mod	17	Not determined	0.0125361
KIRC	COPS2.mod	17	Not determined	0.012572
KIRC	CD1C.mod	4	B cell	0.0126052
KIRC	TNFRSF10C.mod	6	Myeloid	0.0126641
KIRC	CSF2RB.mod	6	Myeloid	0.0127187
SKCM	CXCL2.mod	18	Myeloid	0.012838
SKCM	CD22.mod	3	B cell	0.0128998
GBM	LILRB5.mod	16	Myeloid	0.0129032
SKCM	UTS2.mod	17	Not determined	0.0129058
HNSC	CTLA4.mod	11	T cell	0.0130028
KIRC	CD44.mod	18	Myeloid	0.0130537
SKCM	TNFSF13.mod	5	Myeloid	0.0132379
SKCM	ADM.mod	8	Myeloid	0.0133015
BRCA	ADAM10.mod	14	Myeloid	0.0133082
KIRC	ITGA5.mod	7	Myeloid	0.0133758
HNSC	CLEC4C.mod	7	Myeloid	0.0134974
SKCM	CD37.mod	3	B cell	0.0135506
GBM	PTGDR2.mod	12	Myeloid	0.0136167
SKCM	FCRL2.mod	3	B cell	0.0136508
GBM	RETN.mod	15	Myeloid	0.0137756
KIRC	ALCAM.mod	14	Myeloid	0.0138093
HNSC	NCOA3.mod	4	B cell	0.0138147
HNSC	CD244.mod	2	NK	0.0139825
SKCM	NCR3.mod	2	NK	0.0139974
HNSC	ICAM1.mod	14	Myeloid	0.0140285
BLCA	CD44.mod	18	Myeloid	0.0140927
BRCA	CCL7.mod	18	Myeloid	0.0141059
KIRC	ATP1B3.mod	5	Myeloid	0.014157
BLCA	ITGA6.mod	11	T cell	0.0141599
SKCM	SLAMF7.mod	2	NK	0.0142107
HNSC	HAT1.mod	14	Myeloid	0.0142504
BRCA	BST1.mod	14	Myeloid	0.0142707
LUAD	FCRL3.mod	4	B cell	0.0143562
HNSC	CD8B.mod	17	Not determined	0.0144013
KIRC	CD9.mod	17	Not determined	0.0145195
HNSC	ICAM2.mod	17	Not determined	0.0145944
GBM	LILRA5.mod	16	Myeloid	0.0147004
KIRC	XCL1.mod	2	NK	0.01472
HNSC	GREM2.mod	11	T cell	0.0147287
LUAD	PDGFB.mod	10	T cell	0.0147326
KIRC	SP1.mod	6	Myeloid	0.0147426
BRCA	LILRA4.mod	17	Not determined	0.0147553
SKCM	CD4.mod	5	Myeloid	0.0147555
HNSC	NCR1.mod	2	NK	0.014812
SKCM	FGF13.mod	8	Myeloid	0.014828
GBM	TNFRSF14.mod	8	Myeloid	0.0148601
LUAD	B3GAT1.mod	2	NK	0.0148915
GBM	CR2.mod	3	B cell	0.0148967
SKCM	CD86.mod	5	Myeloid	0.0150644
LUSC	IL16.mod	7	Myeloid	0.015121
GBM	ICAM4.mod	5	Myeloid	0.0151765
LUAD	TXLNA.mod	17	Not determined	0.0151769
KIRC	CLCF1.mod	17	Not determined	0.015279
HNSC	SIRPG.mod	10	T cell	0.0155559
GBM	FCER2.mod	3	B cell	0.0156097
HNSC	CMTM1.mod	9	Myeloid	0.0156171
READ	SEMA4F.mod	17	Not determined	0.0157489
HNSC	TNFRSF8.mod	14	Myeloid	0.0158118
SKCM	IL7R.mod	11	T cell	0.0158574
LUAD	C5.mod	17	Not determined	0.0159027
BRCA	CCL3L3.mod	14	Myeloid	0.0159466
KIRC	SKIL.mod	17	Not determined	0.0160145
LUAD	FCRL5.mod	3	B cell	0.01613
HNSC	CD38.mod	2	NK	0.016139
SKCM	CD99.mod	17	Not determined	0.0161627
KIRC	FUT4.mod	5	Myeloid	0.0162842
HNSC	BOK.mod	2	NK	0.0162882
HNSC	MIF.mod	17	Not determined	0.0162999
GBM	CD177.mod	15	Myeloid	0.0163018
BLCA	RREB1.mod	18	Myeloid	0.0163717
HNSC	CCL5.mod	1	NK	0.0163774
KIRC	RNASE2.mod	18	Myeloid	0.016395
HNSC	TNFSF12.mod	18	Myeloid	0.0164205
SKCM	CHD3.mod	11	T cell	0.0164927
LUAD	CXCR5.mod	3	B cell	0.0165107
BRCA	CAMP.mod	8	Myeloid	0.0165213
LUAD	CD72.mod	3	B cell	0.0165332
BLCA	RUNX1.mod	17	Not determined	0.0165856
BLCA	SMAD7.mod	1	NK	0.0167835
SKCM	ERBB2.mod	2	NK	0.0168121
SKCM	SELP.mod	17	Not determined	0.0168529
SKCM	CXCR3.mod	17	Not determined	0.016898
HNSC	SEMA4D.mod	6	Myeloid	0.0169863
KIRC	CMTM3.mod	18	Myeloid	0.0170981
BLCA	FOXJ2.mod	17	Not determined	0.0171116
GBM	SIGLEC9.mod	16	Myeloid	0.0171147
SKCM	TNF.mod	18	Myeloid	0.0171257
SKCM	C5AR1.mod	7	Myeloid	0.0172106
LUAD	IL9R.mod	3	B cell	0.0172676
GBM	CLEC4C.mod	7	Myeloid	0.0172866
LUAD	GDF11.mod	17	Not determined	0.0172915
BLCA	C19orf10.mod	17	Not determined	0.0174973
SKCM	GATA3.mod	17	Not determined	0.0175027
LUSC	ICAM3.mod	8	Myeloid	0.0175427
BLCA	CD28.mod	11	T cell	0.0176052
LUSC	ITGA3.mod	17	Not determined	0.017629
SKCM	CD300A.mod	8	Myeloid	0.0176537
BRCA	S100A6.mod	14	Myeloid	0.0177369
HNSC	ENG.mod	5	Myeloid	0.0177555
HNSC	CD37.mod	3	B cell	0.0177591
KIRC	TNFRSF12A.mod	14	Myeloid	0.0178281
SKCM	FCGR3A.mod	8	Myeloid	0.017965
LUSC	SLAMF1.mod	17	Not determined	0.0180664
KIRC	ANPEP.mod	9	Myeloid	0.0181142
SKCM	CKLF.mod	8	Myeloid	0.0181148
KIRC	ITGB2.mod	14	Myeloid	0.0182653
HNSC	TNFRSF18.mod	2	NK	0.0183861
SKCM	RETN.mod	15	Myeloid	0.0183934
KIRC	TYMP.mod	14	Myeloid	0.0184574
KIRC	HDGF.mod	18	Myeloid	0.0186611
GBM	SEMA4A.mod	16	Myeloid	0.0187089
HNSC	KIR2DS4.mod	2	NK	0.0187256
KIRC	C5.mod	17	Not determined	0.0188026
HNSC	MANF.mod	17	Not determined	0.018962
SKCM	IL1B.mod	5	Myeloid	0.0189855
HNSC	CD99.mod	17	Not determined	0.0190652
SKCM	CD68.mod	5	Myeloid	0.019076
GBM	LRSAM1.mod	16	Myeloid	0.0191496
HNSC	IL2RB.mod	2	NK	0.019163
KIRC	FCGR2C.mod	18	Myeloid	0.0191947
GBM	KIR2DL3.mod	2	NK	0.0193249
KIRC	MME.mod	7	Myeloid	0.019334
BRCA	CD93.mod	14	Myeloid	0.0194113
UCEC	PNN.mod	17	Not determined	0.0195741
HNSC	HBP1.mod	17	Not determined	0.0196345
SKCM	CD70.mod	4	B cell	0.0196926
BRCA	CD320.mod	17	Not determined	0.0197557
HNSC	CHD3.mod	11	T cell	0.0198966
KIRC	ITGAX.mod	9	Myeloid	0.0199093
SKCM	ELF4.mod	14	Myeloid	0.0199589
KIRC	CCR6.mod	17	Not determined	0.0200032
HNSC	CMTM3.mod	18	Myeloid	0.0200715
SKCM	FASLG.mod	2	NK	0.0200756
READ	ITGB4.mod	14	Myeloid	0.0200983
HNSC	SMAD3.mod	17	Not determined	0.0201841
COAD	EREG.mod	5	Myeloid	0.0202634
LUAD	TLR6.mod	6	Myeloid	0.0206783
KIRC	PLXNC1.mod	9	Myeloid	0.0207053
SKCM	EVI2B.mod	6	Myeloid	0.0207164
BLCA	MUC1.mod	11	T cell	0.0208082
LUAD	CMTM8.mod	11	T cell	0.0208266
KIRC	TNFRSF8.mod	14	Myeloid	0.0210707
SKCM	KLRC1.mod	2	NK	0.0211013
SKCM	KIR2DL2.mod	2	NK	0.0211632
KIRC	FOXJ2.mod	17	Not determined	0.0211689
LUAD	NT5E.mod	3	B cell	0.0212213
HNSC	CR2.mod	3	B cell	0.0212319
SKCM	MS4A1.mod	3	B cell	0.0212786
BLCA	IL27.mod	14	Myeloid	0.0213439
UCEC	GDF11.mod	17	Not determined	0.0213845
SKCM	CD1D.mod	5	Myeloid	0.0214067
KIRC	KLF1.mod	12	Myeloid	0.0214289
HNSC	CD93.mod	14	Myeloid	0.0214449
GBM	FLT3.mod	5	Myeloid	0.0215035
KIRC	CD151.mod	18	Myeloid	0.0216364
LUAD	ENPP3.mod	1	NK	0.0216559
OV	GMFB.mod	17	Not determined	0.0216996
KIRC	CBX1.mod	7	Myeloid	0.0217027
SKCM	TLR8.mod	9	Myeloid	0.0218004
SKCM	CD82.mod	16	Myeloid	0.0218194
HNSC	CXCR5.mod	3	B cell	0.0219251
READ	CD300C.mod	5	Myeloid	0.0221371
HNSC	SLAMF7.mod	2	NK	0.0221882
SKCM	CD58.mod	9	Myeloid	0.0223765
HNSC	NFATC3.mod	17	Not determined	0.0224527
SKCM	NCR1.mod	2	NK	0.022457
HNSC	ITGA6.mod	11	T cell	0.0224924
HNSC	PTPRC.mod	9	Myeloid	0.0227793
LUSC	TNFRSF9.mod	7	Myeloid	0.0228147
HNSC	JUNB.mod	7	Myeloid	0.0228216
HNSC	FCRL1.mod	3	B cell	0.0228431
BRCA	ITGA5.mod	7	Myeloid	0.0228841
HNSC	FCGR3A.mod	8	Myeloid	0.0228962
KIRC	NT5E.mod	3	B cell	0.0229267
GBM	GP9.mod	12	Myeloid	0.02293
GBM	SLAMF7.mod	2	NK	0.0229358
SKCM	KLRB1.mod	1	NK	0.0229804
GBM	CECR1.mod	5	Myeloid	0.0230375
KIRC	CCL3L3.mod	14	Myeloid	0.0231448
KIRC	KIR2DL3.mod	2	NK	0.023217
LUSC	C5AR1.mod	7	Myeloid	0.023255
LUAD	ETF1.mod	14	Myeloid	0.023257
COAD	CD97.mod	9	Myeloid	0.0233731
SKCM	LAIR2.mod	2	NK	0.0234974
LUAD	CD28.mod	11	T cell	0.0235421
HNSC	CD74.mod	17	Not determined	0.023555
BRCA	TNFRSF14.mod	8	Myeloid	0.0235847
HNSC	IL7R.mod	11	T cell	0.0236356
HNSC	PDGFD.mod	2	NK	0.0236954
HNSC	CMTM7.mod	18	Myeloid	0.0238593
HNSC	IL18R1.mod	14	Myeloid	0.0239043
HNSC	CMTM8.mod	11	T cell	0.0239624
BRCA	ICAM3.mod	8	Myeloid	0.0239822
KIRC	CCL28.mod	17	Not determined	0.0239928
SKCM	MUC1.mod	11	T cell	0.024056
KIRC	SEMA3G.mod	11	T cell	0.0240622
LUAD	SEMA4D.mod	6	Myeloid	0.0241407
BRCA	KLRD1.mod	2	NK	0.0241554
SKCM	SCGB3A1.mod	17	Not determined	0.0242054
HNSC	TBX21.mod	2	NK	0.0242463
SKCM	CD36.mod	5	Myeloid	0.0242522
HNSC	CD6.mod	11	T cell	0.0243136
BRCA	SMAD3.mod	17	Not determined	0.024339
BLCA	ITGB1.mod	17	Not determined	0.0243488
KIRC	SEMA6C.mod	11	T cell	0.0244161
HNSC	CCR6.mod	17	Not determined	0.0244341
HNSC	B3GAT1.mod	2	NK	0.0245122
KIRC	IL8.mod	7	Myeloid	0.0246427
LUSC	SDC2.mod	7	Myeloid	0.024684
GBM	CD36.mod	5	Myeloid	0.0247436
LUSC	MTA1.mod	17	Not determined	0.024769
KIRC	LRP1.mod	5	Myeloid	0.0247718
KIRC	TNFRSF1B.mod	14	Myeloid	0.0248459
BRCA	SECTM1.mod	8	Myeloid	0.024852
LUAD	CSF1.mod	6	Myeloid	0.0250474
BLCA	SIRPA.mod	9	Myeloid	0.0250725
HNSC	CD9.mod	17	Not determined	0.0251213
KIRC	TNFSF13.mod	5	Myeloid	0.0251675
GBM	PVRL2.mod	14	Myeloid	0.0252041
COAD	C5AR1.mod	7	Myeloid	0.0252222
GBM	CCL4.mod	2	NK	0.0253949
SKCM	ITGAD.mod	1	NK	0.0254369
HNSC	CD1C.mod	4	B cell	0.0254378
OV	IL3RA.mod	17	Not determined	0.0256611
HNSC	FUT4.mod	5	Myeloid	0.025908
GBM	CMTM5.mod	12	Myeloid	0.02599
UCEC	TNFRSF13C.mod	3	B cell	0.0260735
KIRC	SMARCC1.mod	17	Not determined	0.0260748
BRCA	MANF.mod	17	Not determined	0.0260922
GBM	GP1BA.mod	17	Not determined	0.0261293
GBM	PTGFRN.mod	5	Myeloid	0.0261953
BRCA	MAF.mod	11	T cell	0.0262773
BRCA	ENG.mod	5	Myeloid	0.0263832
KIRC	CEACAM8.mod	8	Myeloid	0.0264585
KIRC	PROK2.mod	8	Myeloid	0.0264769
HNSC	IL12RB1.mod	1	NK	0.0265849
BLCA	CECR1.mod	5	Myeloid	0.0266347
BLCA	CCR4.mod	11	T cell	0.0267287
HNSC	SEMA3B.mod	8	Myeloid	0.0269438
KIRC	CCNT2.mod	17	Not determined	0.0271326
LUAD	CBX1.mod	7	Myeloid	0.0271473
SKCM	ITGAL.mod	2	NK	0.0272165
LUAD	FCER2.mod	3	B cell	0.0272392
BRCA	INHBB.mod	7	Myeloid	0.0273062
HNSC	CD151.mod	18	Myeloid	0.0273745
SKCM	NRG1.mod	5	Myeloid	0.0277005
LUSC	ICAM1.mod	14	Myeloid	0.0277664
BRCA	MRC2.mod	11	T cell	0.0277912
UCEC	PHF1.mod	17	Not determined	0.0278425
BLCA	CLCF1.mod	17	Not determined	0.0278927
READ	BMP8B.mod	17	Not determined	0.0279022
READ	PLAUR.mod	14	Myeloid	0.0279022
SKCM	PROK2.mod	8	Myeloid	0.0279198
HNSC	CD8A.mod	17	Not determined	0.0279269
SKCM	RABEP1.mod	3	B cell	0.027959
BLCA	ITGB4.mod	14	Myeloid	0.0279841
GBM	TLR2.mod	9	Myeloid	0.0280181
SKCM	ICOSLG.mod	4	B cell	0.0280402
HNSC	BTN3A1.mod	17	Not determined	0.0284556
GBM	CD4.mod	5	Myeloid	0.0284746
READ	IL1RN.mod	13	Interferon response	0.028548
READ	CD83.mod	17	Not determined	0.028548
READ	LAMP3.mod	13	Interferon response	0.028548
SKCM	TBX21.mod	2	NK	0.0286274
HNSC	IL2RA.mod	11	T cell	0.0286374
SKCM	SLC44A1.mod	5	Myeloid	0.0286608
SKCM	TEK.mod	7	Myeloid	0.0286799
HNSC	CD46.mod	6	Myeloid	0.0286957
OV	ITGAM.mod	14	Myeloid	0.0288973
KIRC	SIRPB1.mod	9	Myeloid	0.0289597
HNSC	DDR1.mod	3	B cell	0.0289671
HNSC	GATA3.mod	17	Not determined	0.029054
LUAD	RABEP2.mod	3	B cell	0.0291005
GBM	HBEGF.mod	5	Myeloid	0.0292615
READ	IL27.mod	14	Myeloid	0.0292983
READ	PI3.mod	8	Myeloid	0.0292983
READ	S100A6.mod	14	Myeloid	0.0292983
READ	SECTM1.mod	8	Myeloid	0.0292983
READ	SEMA6B.mod	15	Myeloid	0.0292983
KIRC	PATZ1.mod	17	Not determined	0.0293019
READ	ITGAM.mod	14	Myeloid	0.0293822
HNSC	PHF1.mod	17	Not determined	0.0294123
GBM	INSL3.mod	16	Myeloid	0.0294244
KIRC	IL24.mod	17	Not determined	0.0295332
LUSC	BMP1.mod	17	Not determined	0.029573
HNSC	ITGA1.mod	9	Myeloid	0.0296552
HNSC	TFAM.mod	17	Not determined	0.0297243
SKCM	BMPR1A.mod	17	Not determined	0.0297719
BLCA	GREM2.mod	11	T cell	0.0298975
BRCA	CBX5.mod	17	Not determined	0.0300388
LUSC	PVRL1.mod	14	Myeloid	0.0300605
COAD	STAT6.mod	7	Myeloid	0.0300806
BRCA	LTBP3.mod	11	T cell	0.0302128
GBM	XCL1.mod	2	NK	0.0302726
BRCA	GMFB.mod	17	Not determined	0.0302873
LUSC	ERBB2.mod	2	NK	0.0302982
KIRC	ICAM4.mod	5	Myeloid	0.0303462
GBM	PDGFD.mod	2	NK	0.0303612
KIRC	MRC2.mod	11	T cell	0.0303721
HNSC	PROK2.mod	8	Myeloid	0.0306453
HNSC	ITGAX.mod	9	Myeloid	0.0307113
BLCA	KLF1.mod	12	Myeloid	0.0307801
KIRC	DDR1.mod	3	B cell	0.0309078
HNSC	BSG.mod	14	Myeloid	0.0309779
KIRC	FOXO3.mod	7	Myeloid	0.0311277
KIRC	TGFB3.mod	17	Not determined	0.03117
SKCM	IL18R1.mod	14	Myeloid	0.0315124
GBM	GALNT14.mod	15	Myeloid	0.0317677
HNSC	NENF.mod	17	Not determined	0.0319393
COAD	IL15.mod	18	Myeloid	0.0320437
HNSC	CD69.mod	17	Not determined	0.0320582
READ	STAT2.mod	13	Interferon response	0.0321707
READ	TNFSF10.mod	13	Interferon response	0.0321707
KIRC	TNFRSF1A.mod	8	Myeloid	0.0322078
BRCA	CCR3.mod	7	Myeloid	0.0322896
HNSC	CD44.mod	18	Myeloid	0.0326466
HNSC	CBFB.mod	17	Not determined	0.0326733
KIRC	XCL2.mod	2	NK	0.0326896
LUAD	LY75.mod	7	Myeloid	0.032708
LUAD	CD6.mod	11	T cell	0.0329037
GBM	CEACAM8.mod	8	Myeloid	0.0329307
BLCA	CD83.mod	17	Not determined	0.0330026
KIRC	CD1D.mod	5	Myeloid	0.0330389
SKCM	PNOC.mod	3	B cell	0.0330801
LUSC	LAMP1.mod	14	Myeloid	0.0332167
SKCM	TNFRSF18.mod	2	NK	0.033223
BLCA	ITGA2B.mod	12	Myeloid	0.033259
LUAD	CD37.mod	3	B cell	0.0332638
KIRC	TOX.mod	2	NK	0.0332886
SKCM	CECR1.mod	5	Myeloid	0.0333842
BLCA	LAMP2.mod	6	Myeloid	0.0334106
BRCA	CLEC10A.mod	5	Myeloid	0.0334905
LUAD	MS4A1.mod	3	B cell	0.0335717
HNSC	TNFRSF10C.mod	6	Myeloid	0.0337244
SKCM	IL6ST.mod	11	T cell	0.0337942
SKCM	IL7.mod	3	B cell	0.0338109
HNSC	LTB.mod	17	Not determined	0.0338148
SKCM	HBEGF.mod	5	Myeloid	0.0338233
GBM	LAG3.mod	17	Not determined	0.0339179
HNSC	CD2.mod	10	T cell	0.0342848
SKCM	RABEP2.mod	3	B cell	0.0342884
KIRC	GP1BA.mod	17	Not determined	0.0343532
KIRC	ETF1.mod	14	Myeloid	0.0344808
BRCA	SMARCC1.mod	17	Not determined	0.034499
SKCM	LILRB4.mod	5	Myeloid	0.0345253
BRCA	TFAM.mod	17	Not determined	0.034644
GBM	CLEC10A.mod	5	Myeloid	0.0346627
KIRC	ITGAE.mod	17	Not determined	0.0347398
KIRC	STAT3.mod	6	Myeloid	0.0347401
HNSC	ITGAD.mod	1	NK	0.034742
KIRC	PVR.mod	5	Myeloid	0.0347696
READ	ETF1.mod	14	Myeloid	0.0348917
HNSC	ABCB1.mod	2	NK	0.0348994
HNSC	CD96.mod	17	Not determined	0.0349664
OV	ICOS.mod	11	T cell	0.0349799
KIRC	CD47.mod	17	Not determined	0.0350337
HNSC	CXCL3.mod	18	Myeloid	0.0350345
SKCM	IL18RAP.mod	14	Myeloid	0.0350829
SKCM	ICAM1.mod	14	Myeloid	0.0351066
HNSC	IL12A.mod	4	B cell	0.0351392
LUSC	ICOS.mod	11	T cell	0.035277
KIRC	EBI3.mod	4	B cell	0.0352833
SKCM	FAS.mod	6	Myeloid	0.0353075
BRCA	CD99.mod	17	Not determined	0.0353175
HNSC	ICOSLG.mod	4	B cell	0.0354357
SKCM	CSF1.mod	6	Myeloid	0.0355432
UCEC	GHRL.mod	8	Myeloid	0.0356016
HNSC	IRF8.mod	4	B cell	0.0356293
BLCA	NFKB1.mod	17	Not determined	0.0356328
READ	IRF7.mod	13	Interferon response	0.0356638
READ	TNFSF13B.mod	13	Interferon response	0.0356638
READ	LRSAM1.mod	16	Myeloid	0.0356638
HNSC	CLEC11A.mod	5	Myeloid	0.0356793
HNSC	PRNP.mod	17	Not determined	0.0357832
UCEC	CD8B.mod	17	Not determined	0.0358028
LUAD	LILRA4.mod	17	Not determined	0.0359269
LUSC	CD59.mod	16	Myeloid	0.0359595
BRCA	CSF2RB.mod	6	Myeloid	0.0360841
BLCA	CTSG.mod	8	Myeloid	0.0361479
BLCA	DEFA3.mod	8	Myeloid	0.036166
OV	IL21R.mod	17	Not determined	0.0361792
LUAD	CD22.mod	3	B cell	0.0362195
LUAD	FLT3LG.mod	11	T cell	0.0362229
BLCA	TNFSF4.mod	12	Myeloid	0.0362574
HNSC	KIR3DL1.mod	2	NK	0.0364751
BLCA	TGFB3.mod	17	Not determined	0.0365356
KIRC	ICAM1.mod	14	Myeloid	0.0367122
KIRC	CSF3R.mod	9	Myeloid	0.0367224
HNSC	KIR3DL2.mod	2	NK	0.0367365
GBM	FCRL1.mod	3	B cell	0.0368139
OV	MS4A1.mod	3	B cell	0.0368307
SKCM	CCR3.mod	7	Myeloid	0.036845
READ	CSF1.mod	6	Myeloid	0.0368785
GBM	CCL2.mod	18	Myeloid	0.0370638
READ	RREB1.mod	18	Myeloid	0.0372999
LUAD	RABEP1.mod	3	B cell	0.0373289
SKCM	FAM3B.mod	17	Not determined	0.0375153
READ	BTN3A1.mod	17	Not determined	0.0375189
READ	CD52.mod	17	Not determined	0.0375189
READ	LILRA2.mod	9	Myeloid	0.0375189
UCEC	CD47.mod	17	Not determined	0.0375379
BLCA	CD96.mod	17	Not determined	0.037575
GBM	KLRD1.mod	2	NK	0.0375905
HNSC	SP1.mod	6	Myeloid	0.0376565
SKCM	CD5.mod	11	T cell	0.0376582
BRCA	FUBP1.mod	17	Not determined	0.0376841
GBM	CCL20.mod	17	Not determined	0.037718
GBM	B3GAT1.mod	2	NK	0.0377726
KIRC	SLC4A1.mod	12	Myeloid	0.037778
GBM	PDGFC.mod	15	Myeloid	0.0378303
GBM	CCL5.mod	1	NK	0.0379545
BRCA	CRTAM.mod	17	Not determined	0.0379647
SKCM	HIF1A.mod	14	Myeloid	0.0379803
LUSC	SKIL.mod	17	Not determined	0.0381747
KIRC	C19orf10.mod	17	Not determined	0.0382067
LUSC	HDAC2.mod	17	Not determined	0.0382325
SKCM	SEMA4B.mod	17	Not determined	0.0382568
BLCA	PVR.mod	5	Myeloid	0.0383981
KIRC	IKZF1.mod	17	Not determined	0.0384347
LUAD	MRC2.mod	11	T cell	0.0384941
HNSC	NCAM1.mod	2	NK	0.0387589
BRCA	TNFRSF12A.mod	14	Myeloid	0.0388365
READ	IFNG.mod	2	NK	0.0389342
SKCM	FCER2.mod	3	B cell	0.0389641
SKCM	IL27.mod	14	Myeloid	0.0389781
COAD	PI3.mod	8	Myeloid	0.0390226
GBM	ANPEP.mod	9	Myeloid	0.0390614
BRCA	NFATC3.mod	17	Not determined	0.0391768
SKCM	C3.mod	14	Myeloid	0.0393161
SKCM	CD53.mod	8	Myeloid	0.0395094
KIRC	NAB1.mod	6	Myeloid	0.0395189
HNSC	TCF7.mod	11	T cell	0.0396231
BLCA	CTLA4.mod	11	T cell	0.0397572
BLCA	IL15.mod	18	Myeloid	0.0398111
LUSC	CSF3R.mod	9	Myeloid	0.0398128
BRCA	IL27.mod	14	Myeloid	0.0398421
UCEC	IL4R.mod	17	Not determined	0.0398728
HNSC	NAB1.mod	6	Myeloid	0.0399685
READ	ADAM8.mod	6	Myeloid	0.040073
SKCM	VEGFB.mod	17	Not determined	0.0401906
COAD	PLAUR.mod	14	Myeloid	0.0402207
HNSC	LY75.mod	7	Myeloid	0.0403065
LUSC	NCAM1.mod	2	NK	0.0403427
SKCM	GYPC.mod	12	Myeloid	0.0403461
LUAD	ICOSLG.mod	4	B cell	0.0403894
SKCM	EMR2.mod	9	Myeloid	0.0404572
SKCM	BOK.mod	2	NK	0.0406865
HNSC	PDGFRB.mod	2	NK	0.040817
KIRC	SIRPG.mod	10	T cell	0.0409704
BLCA	TNFSF8.mod	11	T cell	0.0409832
LUAD	TNFRSF10A.mod	17	Not determined	0.0410375
BLCA	IL18.mod	5	Myeloid	0.0411073
SKCM	FLI1.mod	6	Myeloid	0.0411886
KIRC	EOMES.mod	1	NK	0.0411933
SKCM	CD160.mod	2	NK	0.0412102
LUSC	CBFB.mod	17	Not determined	0.0413242
GBM	CMTM8.mod	11	T cell	0.0413488
UCEC	PKNOX1.mod	16	Myeloid	0.0414267
BLCA	CD59.mod	16	Myeloid	0.0415028
LUAD	IL6R.mod	7	Myeloid	0.0417437
GBM	CD101.mod	5	Myeloid	0.0417561
SKCM	FCRL1.mod	3	B cell	0.0419445
LUSC	TNFRSF10D.mod	5	Myeloid	0.0419525
BRCA	CD4.mod	5	Myeloid	0.0421423
BRCA	CD248.mod	17	Not determined	0.0423191
SKCM	CXCR2.mod	6	Myeloid	0.0423681
GBM	SEMA4C.mod	1	NK	0.042396
LUAD	TNFRSF13B.mod	4	B cell	0.0424111
BLCA	IL13RA1.mod	6	Myeloid	0.0424371
HNSC	CD40LG.mod	11	T cell	0.0425276
KIRC	MUC1.mod	11	T cell	0.0427853
GBM	CD226.mod	1	NK	0.0428427
LUSC	IL10RA.mod	17	Not determined	0.0429435
BRCA	INSL3.mod	16	Myeloid	0.0429838
LUSC	CEACAM8.mod	8	Myeloid	0.0429907
SKCM	PVRL2.mod	14	Myeloid	0.0430168
BRCA	RBL2.mod	17	Not determined	0.0430736
BRCA	KLRK1.mod	1	NK	0.043193
BLCA	TNFRSF12A.mod	14	Myeloid	0.0433873
LUSC	HBEGF.mod	5	Myeloid	0.0435553
KIRC	CD79B.mod	3	B cell	0.043603
SKCM	MAF.mod	11	T cell	0.0436929
UCEC	CCL5.mod	1	NK	0.0437665
LUAD	GDF7.mod	4	B cell	0.0442919
GBM	CD93.mod	14	Myeloid	0.0443927
HNSC	SEMA6C.mod	11	T cell	0.0444528
GBM	IL15.mod	18	Myeloid	0.0444772
LUAD	ITGAL.mod	2	NK	0.0444842
GBM	KLF1.mod	12	Myeloid	0.0445262
BLCA	MEF2A.mod	14	Myeloid	0.0446244
SKCM	SEMA6B.mod	15	Myeloid	0.0446388
KIRC	GYPC.mod	12	Myeloid	0.0446781
BRCA	CSF3R.mod	9	Myeloid	0.0447301
LUAD	FAM3C.mod	3	B cell	0.0451477
READ	CD8A.mod	17	Not determined	0.0452452
KIRC	VEGFB.mod	17	Not determined	0.0452538
BRCA	PRNP.mod	17	Not determined	0.0452906
LUSC	IL2RB.mod	2	NK	0.0454759
KIRC	KIR3DL2.mod	2	NK	0.0455287
HNSC	IL13RA1.mod	6	Myeloid	0.0455842
READ	RUNX3.mod	2	NK	0.0456995
READ	TGFB3.mod	17	Not determined	0.0456995
READ	ALCAM.mod	14	Myeloid	0.0456995
KIRC	FOS.mod	7	Myeloid	0.0458723
BLCA	SEMA3G.mod	11	T cell	0.0459286
HNSC	FLT3LG.mod	11	T cell	0.0460742
SKCM	PTGFRN.mod	5	Myeloid	0.0461897
HNSC	CD28.mod	11	T cell	0.0463441
LUAD	COPS2.mod	17	Not determined	0.046384
COAD	CEACAM6.mod	8	Myeloid	0.046429
BRCA	LILRA5.mod	16	Myeloid	0.0465091
BRCA	PTPRC.mod	9	Myeloid	0.0465814
LUSC	TGFB1.mod	14	Myeloid	0.046623
GBM	CD200.mod	3	B cell	0.046628
LUAD	CD27.mod	10	T cell	0.0467732
HNSC	RORC.mod	10	T cell	0.0468752
SKCM	ITGAX.mod	9	Myeloid	0.0473212
HNSC	GHRL.mod	8	Myeloid	0.0473553
BLCA	SLC4A1.mod	12	Myeloid	0.047413
KIRC	CD177.mod	15	Myeloid	0.0474301
BRCA	RHD.mod	7	Myeloid	0.0474805
SKCM	SP1.mod	6	Myeloid	0.0475762
GBM	ICAM1.mod	14	Myeloid	0.0478724
KIRC	UTS2.mod	17	Not determined	0.0479331
SKCM	SIRPG.mod	10	T cell	0.0479388
READ	CXCL16.mod	14	Myeloid	0.048142
READ	RETN.mod	15	Myeloid	0.048142
READ	GYPC.mod	12	Myeloid	0.048142
READ	TREM1.mod	7	Myeloid	0.048142
BRCA	NCR1.mod	2	NK	0.0482304
LUSC	CR1.mod	14	Myeloid	0.0482531
SKCM	GP5.mod	11	T cell	0.0483658
SKCM	CD164.mod	17	Not determined	0.0483684
GBM	CCR3.mod	7	Myeloid	0.0484218
GBM	CSF2RA.mod	9	Myeloid	0.0484665
GBM	SIGLEC1.mod	18	Myeloid	0.0485053
OV	STAT6.mod	7	Myeloid	0.0486891
HNSC	CBX5.mod	17	Not determined	0.0487592
BLCA	PPBP.mod	12	Myeloid	0.0489179
LUSC	IL18.mod	5	Myeloid	0.0489342
BRCA	TCF12.mod	17	Not determined	0.0490193
LUSC	FOXP3.mod	11	T cell	0.0490858
SKCM	IL2RA.mod	11	T cell	0.0491062
OV	LILRB2.mod	14	Myeloid	0.0491167
HNSC	KIT.mod	1	NK	0.0491398
GBM	TYMP.mod	14	Myeloid	0.0492127
KIRC	CCR7.mod	17	Not determined	0.0492759
BRCA	SLAMF1.mod	17	Not determined	0.0494261
OV	SP1.mod	6	Myeloid	0.0495283
GBM	SECTM1.mod	8	Myeloid	0.0498438
LUAD	LTBP2.mod	14	Myeloid	0.05001
HNSC	MEF2A.mod	14	Myeloid	0.0500874
HNSC	KIR2DL1.mod	2	NK	0.0501802
HNSC	CD63.mod	14	Myeloid	0.0502047
COAD	IL10RA.mod	17	Not determined	0.0502253
BRCA	LILRA6.mod	16	Myeloid	0.0502325
GBM	LILRB2.mod	14	Myeloid	0.050683
SKCM	SEMA6C.mod	11	T cell	0.0508805
LUAD	CRTAM.mod	17	Not determined	0.0510324
SKCM	PHF1.mod	17	Not determined	0.0511282
UCEC	CD247.mod	2	NK	0.0511625
BRCA	CD79B.mod	3	B cell	0.0512243
KIRC	SMAD3.mod	17	Not determined	0.051524
BRCA	TNFSF12.mod	18	Myeloid	0.0518599
GBM	RHD.mod	7	Myeloid	0.051906
SKCM	IL1R2.mod	15	Myeloid	0.0519714
LUSC	FOS.mod	7	Myeloid	0.0522517
SKCM	CD40.mod	3	B cell	0.0523076
SKCM	PDCD1.mod	10	T cell	0.0523715
SKCM	LY75.mod	7	Myeloid	0.0523755
BLCA	IL7R.mod	11	T cell	0.0524933
UCEC	ELF4.mod	14	Myeloid	0.0525966
LUAD	TNF.mod	18	Myeloid	0.0526433
LUSC	FCAR.mod	14	Myeloid	0.0526478
KIRC	CTLA4.mod	11	T cell	0.052986
UCEC	FUBP1.mod	17	Not determined	0.0530895
BRCA	TNFRSF1B.mod	14	Myeloid	0.0531282
KIRC	KLRK1.mod	1	NK	0.0533334
SKCM	OSM.mod	7	Myeloid	0.0534671
LUSC	IGF2R.mod	7	Myeloid	0.0535495
BLCA	ICOS.mod	11	T cell	0.0535716
BLCA	CD81.mod	17	Not determined	0.053647
GBM	CSF1R.mod	5	Myeloid	0.0536896
SKCM	CSF1R.mod	5	Myeloid	0.0539915
BLCA	CD58.mod	9	Myeloid	0.054128
LUSC	RNASE2.mod	18	Myeloid	0.054175
KIRC	TREM1.mod	7	Myeloid	0.05426
READ	IL18R1.mod	14	Myeloid	0.0543887
COAD	CEACAM8.mod	8	Myeloid	0.0547713
LUSC	IL6R.mod	7	Myeloid	0.0547878
SKCM	ITGB3.mod	12	Myeloid	0.0548813
SKCM	BMP1.mod	17	Not determined	0.0549552
HNSC	TNFRSF4.mod	11	T cell	0.05523
LUAD	SMAD7.mod	1	NK	0.0554314
KIRC	CD302.mod	14	Myeloid	0.0554845
GBM	TNFRSF13B.mod	4	B cell	0.0555672
COAD	IL8.mod	7	Myeloid	0.0556149
HNSC	TXLNA.mod	17	Not determined	0.0559261
UCEC	PDCD1.mod	10	T cell	0.0559569
SKCM	IL21R.mod	17	Not determined	0.055961
GBM	IL9R.mod	3	B cell	0.0560995
KIRC	CD46.mod	6	Myeloid	0.0561686
GBM	CD70.mod	4	B cell	0.056237
BRCA	CD79A.mod	3	B cell	0.0563201
COAD	IL1B.mod	5	Myeloid	0.0563441
LUAD	IL6ST.mod	11	T cell	0.0564229
SKCM	JAG2.mod	2	NK	0.0564877
GBM	SIRPA.mod	9	Myeloid	0.0565286
SKCM	PLAUR.mod	14	Myeloid	0.0567224
SKCM	CD19.mod	3	B cell	0.0567942
BRCA	SLAMF6.mod	17	Not determined	0.0570621
UCEC	CCNT2.mod	17	Not determined	0.0572985
UCEC	CCL28.mod	17	Not determined	0.0573565
GBM	KIT.mod	1	NK	0.0574102
HNSC	CD36.mod	5	Myeloid	0.057508
LUAD	TEK.mod	7	Myeloid	0.0575345
HNSC	FOXO3.mod	7	Myeloid	0.057538
LUAD	TNFRSF13C.mod	3	B cell	0.0575479
GBM	CD9.mod	17	Not determined	0.0577509
HNSC	NRG1.mod	5	Myeloid	0.0577674
READ	CMTM3.mod	18	Myeloid	0.0577796
READ	TNFSF12.mod	18	Myeloid	0.0577796
READ	CD53.mod	8	Myeloid	0.0577796
READ	CD63.mod	14	Myeloid	0.0577796
READ	LILRB5.mod	16	Myeloid	0.0577796
READ	SIRPB1.mod	9	Myeloid	0.0577796
READ	TNFRSF12A.mod	14	Myeloid	0.0577796
READ	BTAF1.mod	17	Not determined	0.0577796
READ	FUBP1.mod	17	Not determined	0.0577796
BRCA	TGFB1.mod	14	Myeloid	0.0578419
BLCA	CD3D.mod	10	T cell	0.0578965
LUSC	TNFSF8.mod	11	T cell	0.0580693
LUAD	S1PR1.mod	11	T cell	0.0581391
KIRC	ENTPD1.mod	7	Myeloid	0.0582063
GBM	TNFRSF1B.mod	14	Myeloid	0.0584858
BRCA	CD5.mod	11	T cell	0.0584921
BLCA	HIF1A.mod	14	Myeloid	0.0585556
GBM	FOXP3.mod	11	T cell	0.0585612
HNSC	CD248.mod	17	Not determined	0.0585753
OV	SEMA4F.mod	17	Not determined	0.058675
SKCM	FLT3.mod	5	Myeloid	0.0587794
SKCM	FUT4.mod	5	Myeloid	0.0588841
KIRC	LTBP4.mod	17	Not determined	0.0589789
LUSC	ADAM17.mod	14	Myeloid	0.0590618
HNSC	TNFRSF13B.mod	4	B cell	0.0591189
BLCA	CEACAM6.mod	8	Myeloid	0.0591349
HNSC	RNASE2.mod	18	Myeloid	0.0592975
LUSC	IRF8.mod	4	B cell	0.059405
HNSC	L1CAM.mod	3	B cell	0.0595585
READ	ETS2.mod	14	Myeloid	0.0595587
READ	TNFSF4.mod	12	Myeloid	0.0595587
READ	ITGA2B.mod	12	Myeloid	0.0595587
READ	PTGDR2.mod	12	Myeloid	0.0595587
SKCM	CR2.mod	3	B cell	0.0595596
HNSC	LTBP4.mod	17	Not determined	0.0596425
GBM	SEMA4B.mod	17	Not determined	0.0597626
UCEC	TNFRSF10A.mod	17	Not determined	0.0599177
LUAD	IKZF1.mod	17	Not determined	0.0599268
BRCA	IL7R.mod	11	T cell	0.0599585
LUAD	EREG.mod	5	Myeloid	0.0601283
BRCA	SMARCD2.mod	17	Not determined	0.0601506
UCEC	MAF.mod	11	T cell	0.0601626
BLCA	FLT3LG.mod	11	T cell	0.0602149
SKCM	ITGB4.mod	14	Myeloid	0.0602492
LUSC	PTPRJ.mod	9	Myeloid	0.0602623
LUSC	RHD.mod	7	Myeloid	0.060289
UCEC	BTAF1.mod	17	Not determined	0.0604507
KIRC	EED.mod	17	Not determined	0.0604791
HNSC	FGFR1.mod	17	Not determined	0.0605052
SKCM	LILRA4.mod	17	Not determined	0.0605675
LUSC	CD97.mod	9	Myeloid	0.0606343
COAD	CCL2.mod	18	Myeloid	0.0608387
LUSC	CCR4.mod	11	T cell	0.0608921
SKCM	LTBP3.mod	11	T cell	0.0612321
SKCM	ANPEP.mod	9	Myeloid	0.0612558
BLCA	CD3E.mod	10	T cell	0.0614533
GBM	IL2RG.mod	17	Not determined	0.0615304
BRCA	SEMA3B.mod	8	Myeloid	0.0615521
SKCM	CD96.mod	17	Not determined	0.0615865
HNSC	LY9.mod	4	B cell	0.061743
LUAD	CLCF1.mod	17	Not determined	0.06181
KIRC	TNFRSF4.mod	11	T cell	0.0618606
SKCM	CMTM5.mod	12	Myeloid	0.0624962
KIRC	ZBTB7B.mod	9	Myeloid	0.062654
SKCM	CD247.mod	2	NK	0.0631514
SKCM	KIR2DL3.mod	2	NK	0.0633176
UCEC	SELL.mod	8	Myeloid	0.0633818
GBM	CLEC11A.mod	5	Myeloid	0.0634118
LUSC	GGT1.mod	16	Myeloid	0.0635419
KIRC	TNFRSF10D.mod	5	Myeloid	0.0635859
SKCM	TLR4.mod	6	Myeloid	0.0636371
SKCM	CD72.mod	3	B cell	0.0636518
GBM	EBI3.mod	4	B cell	0.0636639
SKCM	RBBP7.mod	17	Not determined	0.0636956
KIRC	ADAM17.mod	14	Myeloid	0.0638289
READ	CD33.mod	5	Myeloid	0.0639946
HNSC	CCR7.mod	17	Not determined	0.0643376
BLCA	LILRA4.mod	17	Not determined	0.0643414
BRCA	HBP1.mod	17	Not determined	0.0644536
GBM	BST1.mod	14	Myeloid	0.0645355
LUSC	SEMA4A.mod	16	Myeloid	0.0645547
COAD	CXCR1.mod	8	Myeloid	0.0645562
UCEC	CD48.mod	17	Not determined	0.0647216
LUSC	CD4.mod	5	Myeloid	0.0647636
HNSC	CXCR3.mod	17	Not determined	0.0648677
GBM	CXCL2.mod	18	Myeloid	0.0649558
GBM	CD79A.mod	3	B cell	0.0650889
BRCA	CXCR1.mod	8	Myeloid	0.0652017
BLCA	GP9.mod	12	Myeloid	0.0655392
BLCA	SPP1.mod	7	Myeloid	0.0658448
GBM	SELP.mod	17	Not determined	0.0661599
GBM	FCRL5.mod	3	B cell	0.0662924
GBM	KLRB1.mod	1	NK	0.0663104
LUSC	HBP1.mod	17	Not determined	0.0663199
HNSC	TGFA.mod	9	Myeloid	0.0663702
LUAD	PTGFRN.mod	5	Myeloid	0.0664603
READ	NFKB1.mod	17	Not determined	0.0664646
SKCM	C19orf10.mod	17	Not determined	0.0664787
BRCA	ITGAE.mod	17	Not determined	0.0665137
READ	CD79B.mod	3	B cell	0.0667612
HNSC	GGT1.mod	16	Myeloid	0.0668022
LUSC	CXCR2.mod	6	Myeloid	0.0669359
UCEC	CTLA4.mod	11	T cell	0.0670115
SKCM	PTGDR2.mod	12	Myeloid	0.0670119
COAD	S100A6.mod	14	Myeloid	0.0670453
KIRC	CCL5.mod	1	NK	0.0671388
BRCA	FLT3LG.mod	11	T cell	0.0672973
KIRC	SEMA3B.mod	8	Myeloid	0.0673375
OV	FUBP1.mod	17	Not determined	0.0673901
LUAD	CD74.mod	17	Not determined	0.0674257
BRCA	TYMP.mod	14	Myeloid	0.0674321
COAD	SLAMF8.mod	17	Not determined	0.0676479
COAD	TREM1.mod	7	Myeloid	0.0678303
OV	CMTM8.mod	11	T cell	0.0678416
HNSC	GMFB.mod	17	Not determined	0.067951
HNSC	TNFRSF10B.mod	14	Myeloid	0.0680099
LUSC	PF4V1.mod	12	Myeloid	0.0680119
GBM	HDAC4.mod	14	Myeloid	0.0684177
LUAD	ZBTB7B.mod	9	Myeloid	0.0684231
HNSC	SEMA7A.mod	4	B cell	0.0686972
LUSC	TLR4.mod	6	Myeloid	0.068715
SKCM	TYMP.mod	14	Myeloid	0.0687527
KIRC	RBL2.mod	17	Not determined	0.0693654
SKCM	SECTM1.mod	8	Myeloid	0.0694697
READ	FCGR3A.mod	8	Myeloid	0.0695223
SKCM	FOS.mod	7	Myeloid	0.0696381
KIRC	LILRA1.mod	14	Myeloid	0.0697758
SKCM	DDR1.mod	3	B cell	0.0697966
GBM	PDCD1.mod	10	T cell	0.0698344
KIRC	TNFSF9.mod	17	Not determined	0.0700261
SKCM	VEGFA.mod	5	Myeloid	0.0700471
UCEC	CD6.mod	11	T cell	0.0700695
COAD	ITGB2.mod	14	Myeloid	0.0701475
LUSC	CBX5.mod	17	Not determined	0.070205
LUSC	CEACAM6.mod	8	Myeloid	0.0704955
UCEC	BTN3A1.mod	17	Not determined	0.0706875
SKCM	LILRA3.mod	14	Myeloid	0.0707389
HNSC	THBD.mod	7	Myeloid	0.0708604
LUAD	SEMA7A.mod	4	B cell	0.0708809
HNSC	ENPP3.mod	1	NK	0.0712547
LUSC	TFRC.mod	17	Not determined	0.071312
SKCM	CD40LG.mod	11	T cell	0.0713839
READ	TAF2.mod	17	Not determined	0.0715692
LUSC	TNFRSF10B.mod	14	Myeloid	0.0715734
LUAD	SIGLEC7.mod	14	Myeloid	0.0715837
HNSC	MS4A1.mod	3	B cell	0.0715998
HNSC	KIR2DL2.mod	2	NK	0.0716493
HNSC	LILRA3.mod	14	Myeloid	0.0717433
LUSC	IL18RAP.mod	14	Myeloid	0.0717886
COAD	FOXJ2.mod	17	Not determined	0.071795
SKCM	CR1.mod	14	Myeloid	0.0719537
SKCM	KIR2DL1.mod	2	NK	0.071956
LUSC	CAT.mod	14	Myeloid	0.0721836
LUAD	SIRPG.mod	10	T cell	0.0723947
BLCA	IL17RA.mod	9	Myeloid	0.0725159
SKCM	KIR2DS4.mod	2	NK	0.072584
UCEC	FCRL5.mod	3	B cell	0.0726379
READ	C5.mod	17	Not determined	0.0727097
READ	BMPR1A.mod	17	Not determined	0.0727097
READ	CEACAM1.mod	13	Interferon response	0.0727097
READ	S1PR1.mod	11	T cell	0.0727097
GBM	FCRL2.mod	3	B cell	0.0727845
SKCM	CD8A.mod	17	Not determined	0.0728825
BRCA	CMTM2.mod	8	Myeloid	0.07304
LUSC	CXCR5.mod	3	B cell	0.0730742
BRCA	CKLF.mod	8	Myeloid	0.0731164
HNSC	RHD.mod	7	Myeloid	0.0731293
LUAD	L1CAM.mod	3	B cell	0.073171
GBM	CKLF.mod	8	Myeloid	0.073185
LUAD	IL12RB1.mod	1	NK	0.0732604
KIRC	ICOS.mod	11	T cell	0.0732808
READ	ENPP3.mod	1	NK	0.0735668
LUAD	ITGB2.mod	14	Myeloid	0.0736511
LUAD	FOXP3.mod	11	T cell	0.073732
BRCA	BOK.mod	2	NK	0.0737361
BLCA	TLR1.mod	6	Myeloid	0.0738153
BLCA	CXCL6.mod	7	Myeloid	0.0738271
KIRC	PBX2.mod	7	Myeloid	0.0739165
BLCA	LTBP2.mod	14	Myeloid	0.0740639
SKCM	CD244.mod	2	NK	0.0742693
KIRC	CMTM8.mod	11	T cell	0.0743672
KIRC	KIR3DL1.mod	2	NK	0.0747216
HNSC	S100A6.mod	14	Myeloid	0.0747551
LUAD	IL1R1.mod	9	Myeloid	0.0749619
BRCA	CCR7.mod	17	Not determined	0.0752609
KIRC	NFATC3.mod	17	Not determined	0.0753076
HNSC	CD22.mod	3	B cell	0.0754141
LUAD	DPP4.mod	11	T cell	0.0754828
GBM	CXCL5.mod	12	Myeloid	0.0756098
HNSC	IKZF1.mod	17	Not determined	0.0759037
LUAD	IRF8.mod	4	B cell	0.0759104
SKCM	MTA1.mod	17	Not determined	0.0759251
OV	LTBP4.mod	17	Not determined	0.0760232
BRCA	LILRB5.mod	16	Myeloid	0.0760425
UCEC	CD274.mod	13	Interferon response	0.076044
BLCA	SIRPG.mod	10	T cell	0.0762134
GBM	LAIR2.mod	2	NK	0.0762536
GBM	CD302.mod	14	Myeloid	0.0765007
KIRC	CD200.mod	3	B cell	0.0765298
GBM	LILRA1.mod	14	Myeloid	0.0765666
LUAD	SOCS3.mod	9	Myeloid	0.0766028
SKCM	TNFRSF13C.mod	3	B cell	0.0767526
LUAD	NCOA3.mod	4	B cell	0.0767879
GBM	SEMA6B.mod	15	Myeloid	0.0768555
BLCA	CD1C.mod	4	B cell	0.0769286
HNSC	CD48.mod	17	Not determined	0.0770022
READ	HGF.mod	18	Myeloid	0.077062
GBM	CD244.mod	2	NK	0.0771474
HNSC	LAIR2.mod	2	NK	0.0771892
COAD	CXCL2.mod	18	Myeloid	0.0772982
SKCM	PDGFD.mod	2	NK	0.0773905
KIRC	TNFRSF13C.mod	3	B cell	0.0774198
SKCM	SPN.mod	1	NK	0.0775149
BLCA	SP1.mod	6	Myeloid	0.0777083
BLCA	JAG2.mod	2	NK	0.0777503
SKCM	CD79B.mod	3	B cell	0.0781036
HNSC	CSF3R.mod	9	Myeloid	0.0781847
LUAD	GP5.mod	11	T cell	0.0782421
COAD	PDGFD.mod	2	NK	0.0782473
GBM	CD163.mod	15	Myeloid	0.0783355
GBM	HBP1.mod	17	Not determined	0.0784385
SKCM	CEACAM6.mod	8	Myeloid	0.0785548
KIRC	LTBP3.mod	11	T cell	0.0786448
GBM	F3.mod	18	Myeloid	0.0787695
KIRC	CXCR5.mod	3	B cell	0.0789131
LUAD	CD40.mod	3	B cell	0.0791155
LUSC	MSR1.mod	5	Myeloid	0.0792496
LUSC	JAG2.mod	2	NK	0.0793319
LUAD	IL2RA.mod	11	T cell	0.0793605
LUSC	MEF2A.mod	14	Myeloid	0.0793807
BRCA	LTB.mod	17	Not determined	0.0795306
BLCA	IL2RA.mod	11	T cell	0.0796942
LUSC	CLCF1.mod	17	Not determined	0.0797862
BLCA	LILRA6.mod	16	Myeloid	0.0797995
LUAD	SEMA3G.mod	11	T cell	0.0799503
SKCM	IL32.mod	10	T cell	0.0800186
SKCM	CMTM6.mod	9	Myeloid	0.0800543
COAD	CD44.mod	18	Myeloid	0.0801227
SKCM	IL10RB.mod	16	Myeloid	0.0802462
LUSC	RREB1.mod	18	Myeloid	0.0803351
COAD	RORC.mod	10	T cell	0.0803966
LUAD	SLC7A5.mod	17	Not determined	0.0804583
HNSC	FAM3C.mod	3	B cell	0.080899
KIRC	CEACAM6.mod	8	Myeloid	0.0809098
LUAD	CD226.mod	1	NK	0.0810972
KIRC	RUNX3.mod	2	NK	0.0811859
SKCM	PF4.mod	12	Myeloid	0.0812594
KIRC	GDF7.mod	4	B cell	0.0814039
BLCA	ENTPD1.mod	7	Myeloid	0.0816307
SKCM	AIMP1.mod	17	Not determined	0.0818193
GBM	PNOC.mod	3	B cell	0.0818898
SKCM	SEMA3G.mod	11	T cell	0.0819157
GBM	TNFSF13.mod	5	Myeloid	0.0820852
BLCA	PF4V1.mod	12	Myeloid	0.0821969
SKCM	FCAR.mod	14	Myeloid	0.0822412
BRCA	PNOC.mod	3	B cell	0.0822681
SKCM	CEACAM8.mod	8	Myeloid	0.0823005
LUAD	FCGR2A.mod	9	Myeloid	0.0823508
SKCM	F3.mod	18	Myeloid	0.0823985
BRCA	NCAM1.mod	2	NK	0.0824091
UCEC	SELP.mod	17	Not determined	0.0824827
COAD	LY75.mod	7	Myeloid	0.0825717
KIRC	SIRPA.mod	9	Myeloid	0.0830649
BLCA	RORC.mod	10	T cell	0.0830942
OV	CD81.mod	17	Not determined	0.0833987
BRCA	SELPLG.mod	16	Myeloid	0.0834682
BLCA	GPI.mod	17	Not determined	0.0835273
KIRC	CSF1.mod	6	Myeloid	0.0838056
BLCA	CD48.mod	17	Not determined	0.083897
READ	RBBP7.mod	17	Not determined	0.0839888
KIRC	PF4V1.mod	12	Myeloid	0.0840246
KIRC	CMTM1.mod	9	Myeloid	0.0841162
COAD	ICAM1.mod	14	Myeloid	0.084204
BRCA	YY1.mod	17	Not determined	0.0844519
GBM	XCL2.mod	2	NK	0.0847063
GBM	C3.mod	14	Myeloid	0.084765
BRCA	F3.mod	18	Myeloid	0.0847828
LUSC	KIR3DL1.mod	2	NK	0.0848845
GBM	CMTM2.mod	8	Myeloid	0.0854282
SKCM	CCL7.mod	18	Myeloid	0.0854988
BRCA	LY75.mod	7	Myeloid	0.0855945
SKCM	SLC4A1.mod	12	Myeloid	0.085688
LUSC	ITGA5.mod	7	Myeloid	0.0857369
SKCM	CD7.mod	1	NK	0.0857525
KIRC	CD28.mod	11	T cell	0.0858399
READ	MEF2A.mod	14	Myeloid	0.085849
READ	TOX.mod	2	NK	0.085849
READ	SEMA3C.mod	18	Myeloid	0.085849
HNSC	CD79A.mod	3	B cell	0.0859135
OV	CCL20.mod	17	Not determined	0.0859868
KIRC	KIAA1522.mod	5	Myeloid	0.0860897
UCEC	CD2.mod	10	T cell	0.0862913
BRCA	SELP.mod	17	Not determined	0.0863162
OV	MME.mod	7	Myeloid	0.0863498
LUAD	CD84.mod	17	Not determined	0.0867006
LUSC	ITGAM.mod	14	Myeloid	0.0868211
HNSC	DPP4.mod	11	T cell	0.0868343
HNSC	LILRB3.mod	9	Myeloid	0.0869582
HNSC	FUS.mod	17	Not determined	0.0870308
GBM	FCGR1A.mod	16	Myeloid	0.0870315
HNSC	CD160.mod	2	NK	0.0872265
HNSC	CD14.mod	18	Myeloid	0.087322
LUAD	TNFRSF10C.mod	6	Myeloid	0.0873643
HNSC	CD81.mod	17	Not determined	0.0873855
HNSC	CD247.mod	2	NK	0.0874445
OV	HGF.mod	18	Myeloid	0.0875855
READ	FAM3C.mod	3	B cell	0.0875998
KIRC	TAF9.mod	17	Not determined	0.0876592
UCEC	IL12RB1.mod	1	NK	0.087753
GBM	CD59.mod	16	Myeloid	0.087796
BLCA	CMTM5.mod	12	Myeloid	0.0879116
GBM	LTBP1.mod	12	Myeloid	0.0879908
UCEC	CR2.mod	3	B cell	0.0882946
GBM	CD2.mod	10	T cell	0.0886015
GBM	CCL3.mod	5	Myeloid	0.0887777
LUAD	IL7.mod	3	B cell	0.0887809
COAD	ADAM8.mod	6	Myeloid	0.0890356
KIRC	IL12RB1.mod	1	NK	0.0892791
SKCM	CD79A.mod	3	B cell	0.0896569
BLCA	NCR3.mod	2	NK	0.089744
SKCM	JUNB.mod	7	Myeloid	0.0898443
LUAD	LTBP3.mod	11	T cell	0.0899764
SKCM	HGF.mod	18	Myeloid	0.0900096
GBM	CD300E.mod	5	Myeloid	0.0901423
SKCM	IL18.mod	5	Myeloid	0.0901761
BRCA	CD52.mod	17	Not determined	0.0902334
LUSC	CEACAM3.mod	8	Myeloid	0.0905477
HNSC	INHBB.mod	7	Myeloid	0.0906063
BLCA	CD6.mod	11	T cell	0.0908169
LUSC	ELF4.mod	14	Myeloid	0.0911535
LUSC	ITGAE.mod	17	Not determined	0.0912628
OV	CD22.mod	3	B cell	0.0915006
GBM	DEFA3.mod	8	Myeloid	0.0915054
LUSC	CSF1.mod	6	Myeloid	0.0916197
KIRC	CXCL10.mod	18	Myeloid	0.0917956
KIRC	CD8A.mod	17	Not determined	0.0919041
BLCA	LILRP1.mod	9	Myeloid	0.0919216
LUSC	SP1.mod	6	Myeloid	0.0920234
OV	SELL.mod	8	Myeloid	0.0921018
LUAD	EBI3.mod	4	B cell	0.0921136
GBM	CD300C.mod	5	Myeloid	0.0921351
BLCA	CD55.mod	9	Myeloid	0.0921384
KIRC	SIGLEC6.mod	4	B cell	0.0923203
READ	CAMP.mod	8	Myeloid	0.0923265
READ	GHRL.mod	8	Myeloid	0.0923265
READ	OSGIN1.mod	16	Myeloid	0.0923265
READ	ICAM2.mod	17	Not determined	0.0923265
READ	LILRA5.mod	16	Myeloid	0.0923265
READ	ITGA4.mod	17	Not determined	0.0923265
SKCM	IL15RA.mod	5	Myeloid	0.0924491
LUSC	IL10RB.mod	16	Myeloid	0.0925653
BLCA	GATA3.mod	17	Not determined	0.0925657
BLCA	ANPEP.mod	9	Myeloid	0.0927693
UCEC	CD74.mod	17	Not determined	0.0933823
LUSC	CCR6.mod	17	Not determined	0.0934521
BRCA	KLRC1.mod	2	NK	0.0936344
OV	TNFRSF14.mod	8	Myeloid	0.0936441
OV	PNOC.mod	3	B cell	0.0937284
OV	MEF2A.mod	14	Myeloid	0.0938433
LUSC	HIF1A.mod	14	Myeloid	0.0941235
LUSC	BMPR1A.mod	17	Not determined	0.0941838
OV	FCAR.mod	14	Myeloid	0.0944014
BRCA	TBX21.mod	2	NK	0.094504
LUAD	KLRK1.mod	1	NK	0.0945294
SKCM	ALCAM.mod	14	Myeloid	0.0945878
KIRC	INSR.mod	5	Myeloid	0.0946062
LUAD	PROK2.mod	8	Myeloid	0.0948018
COAD	CXCL10.mod	18	Myeloid	0.0948018
SKCM	GDF7.mod	4	B cell	0.0952243
OV	CD2.mod	10	T cell	0.0953273
LUAD	CD5.mod	11	T cell	0.095351
HNSC	SLC44A1.mod	5	Myeloid	0.0953937
SKCM	FAM3C.mod	3	B cell	0.0954462
HNSC	ENTPD1.mod	7	Myeloid	0.0957192
GBM	CD44.mod	18	Myeloid	0.0957342
READ	IL1B.mod	5	Myeloid	0.0957666
READ	CCR7.mod	17	Not determined	0.0957666
LUSC	IL23A.mod	17	Not determined	0.0958947
SKCM	IL9R.mod	3	B cell	0.0959489
OV	PROK2.mod	8	Myeloid	0.0961944
GBM	PKNOX1.mod	16	Myeloid	0.0964294
LUAD	FOXO3.mod	7	Myeloid	0.0965295
UCEC	IFNGR1.mod	9	Myeloid	0.0965846
LUAD	CSF2RB.mod	6	Myeloid	0.0965895
GBM	CTLA4.mod	11	T cell	0.0965954
SKCM	CD69.mod	17	Not determined	0.0966495
BRCA	MEF2A.mod	14	Myeloid	0.0971077
UCEC	KLRC2.mod	2	NK	0.0971354
LUSC	LAMP2.mod	6	Myeloid	0.0974228
HNSC	CXCR4.mod	4	B cell	0.0978683
LUSC	JUNB.mod	7	Myeloid	0.0979106
LUAD	BTLA.mod	3	B cell	0.0981303
UCEC	EREG.mod	5	Myeloid	0.0981505
GBM	SMAD7.mod	1	NK	0.0981851
BRCA	ZBTB7B.mod	9	Myeloid	0.0983003
SKCM	TNFSF8.mod	11	T cell	0.0983104
HNSC	GDF7.mod	4	B cell	0.0988672
GBM	CBX1.mod	7	Myeloid	0.0989405
SKCM	CD248.mod	17	Not determined	0.0990659
READ	GDF7.mod	4	B cell	0.0992526
OV	CBX1.mod	7	Myeloid	0.0992952
SKCM	CCR6.mod	17	Not determined	0.0993159
COAD	CD1C.mod	4	B cell	0.0994246
BLCA	PTGFRN.mod	5	Myeloid	0.0997164
LUSC	LILRA5.mod	16	Myeloid	0.0998645
GBM	AZU1.mod	8	Myeloid	0.100007
LUAD	BMPR1A.mod	17	Not determined	0.100083
BRCA	MLL.mod	17	Not determined	0.100324
LUAD	CD69.mod	17	Not determined	0.100595
SKCM	TLR1.mod	6	Myeloid	0.100626
LUSC	CCL2.mod	18	Myeloid	0.100948
LUSC	RUNX1.mod	17	Not determined	0.100973
UCEC	LTB.mod	17	Not determined	0.101906
BRCA	TAF2.mod	17	Not determined	0.101926
GBM	TNFSF4.mod	12	Myeloid	0.101988
SKCM	CD27.mod	10	T cell	0.102016
HNSC	CD300A.mod	8	Myeloid	0.102087
HNSC	TEK.mod	7	Myeloid	0.102251
COAD	LEPR.mod	18	Myeloid	0.102254
HNSC	LTBP2.mod	14	Myeloid	0.102295
BLCA	TNFRSF10B.mod	14	Myeloid	0.102391
COAD	NAMPT.mod	8	Myeloid	0.102435
BRCA	RUNX1.mod	17	Not determined	0.102458
SKCM	TNFRSF1A.mod	8	Myeloid	0.102483
BRCA	PVRL2.mod	14	Myeloid	0.102493
BRCA	KLF1.mod	12	Myeloid	0.102533
SKCM	F11R.mod	6	Myeloid	0.102768
KIRC	KLRC1.mod	2	NK	0.102791
KIRC	HGF.mod	18	Myeloid	0.103084
LUAD	ACE.mod	11	T cell	0.103119
LUAD	TCF7.mod	11	T cell	0.103256
KIRC	RABEP1.mod	3	B cell	0.104588
COAD	ITGAL.mod	2	NK	0.104593
LUSC	JAG1.mod	18	Myeloid	0.104733
COAD	CBX3.mod	14	Myeloid	0.104861
KIRC	CBFB.mod	17	Not determined	0.104873
UCEC	ADAM17.mod	14	Myeloid	0.105043
GBM	TOR2A.mod	18	Myeloid	0.105106
SKCM	CD80.mod	4	B cell	0.105244
GBM	CD40.mod	3	B cell	0.105259
LUSC	LILRA1.mod	14	Myeloid	0.105451
READ	CD274.mod	13	Interferon response	0.105536
GBM	PPBP.mod	12	Myeloid	0.105639
GBM	GATA3.mod	17	Not determined	0.105867
GBM	CD1C.mod	4	B cell	0.10595
UCEC	IL1R1.mod	9	Myeloid	0.106018
SKCM	LILRA1.mod	14	Myeloid	0.106068
BLCA	EED.mod	17	Not determined	0.106089
BLCA	CAT.mod	14	Myeloid	0.106191
KIRC	CLEC10A.mod	5	Myeloid	0.106244
HNSC	NCR3.mod	2	NK	0.106495
BRCA	CCL4.mod	2	NK	0.106594
BRCA	LILRA1.mod	14	Myeloid	0.106668
BRCA	CD200.mod	3	B cell	0.10678
BRCA	SIRPG.mod	10	T cell	0.106801
UCEC	FLI1.mod	6	Myeloid	0.106825
LUAD	E2F1.mod	1	NK	0.10685
KIRC	CD5.mod	11	T cell	0.107186
HNSC	TNFSF13.mod	5	Myeloid	0.107208
LUSC	CD55.mod	9	Myeloid	0.1073
HNSC	HDAC2.mod	17	Not determined	0.107551
OV	FAS.mod	6	Myeloid	0.107554
BRCA	CD28.mod	11	T cell	0.107705
UCEC	PVRL1.mod	14	Myeloid	0.107805
LUSC	BOK.mod	2	NK	0.107871
KIRC	FCGR3B.mod	8	Myeloid	0.108007
KIRC	PDGFB.mod	10	T cell	0.108062
LUAD	FCRL1.mod	3	B cell	0.108186
BLCA	NFATC3.mod	17	Not determined	0.108381
BRCA	TG.mod	9	Myeloid	0.108397
GBM	CD5.mod	11	T cell	0.108539
HNSC	HDAC4.mod	14	Myeloid	0.108608
KIRC	TLR4.mod	6	Myeloid	0.108886
GBM	ADM.mod	8	Myeloid	0.109193
BLCA	FOS.mod	7	Myeloid	0.109324
HNSC	IL32.mod	10	T cell	0.109429
HNSC	CCL7.mod	18	Myeloid	0.109453
UCEC	CD226.mod	1	NK	0.10955
HNSC	FLI1.mod	6	Myeloid	0.109724
OV	CCR3.mod	7	Myeloid	0.109942
SKCM	KIR3DL1.mod	2	NK	0.110017
COAD	CCL3.mod	5	Myeloid	0.110099
GBM	FOS.mod	7	Myeloid	0.110184
BRCA	STAT4.mod	1	NK	0.110322
BLCA	STAT6.mod	7	Myeloid	0.110477
HNSC	TNFRSF13C.mod	3	B cell	0.110626
BRCA	BMPR1A.mod	17	Not determined	0.11073
SKCM	CD8B.mod	17	Not determined	0.111087
BRCA	PI3.mod	8	Myeloid	0.111507
SKCM	TOX.mod	2	NK	0.111623
HNSC	CCL4.mod	2	NK	0.111711
LUAD	CD81.mod	17	Not determined	0.111771
KIRC	VEGFA.mod	5	Myeloid	0.111795
LUAD	CXCR2.mod	6	Myeloid	0.112015
OV	TAF9.mod	17	Not determined	0.112029
UCEC	TGFB3.mod	17	Not determined	0.112048
UCEC	CXCL2.mod	18	Myeloid	0.112094
SKCM	CD177.mod	15	Myeloid	0.112116
SKCM	CXCR4.mod	4	B cell	0.112291
LUSC	ANPEP.mod	9	Myeloid	0.112333
LUAD	IL4R.mod	17	Not determined	0.112334
KIRC	STAT4.mod	1	NK	0.112355
KIRC	TAF2.mod	17	Not determined	0.112418
LUSC	RBL2.mod	17	Not determined	0.112603
READ	E2F1.mod	1	NK	0.112674
READ	CCL28.mod	17	Not determined	0.112674
READ	TOR2A.mod	18	Myeloid	0.112674
READ	TNFRSF14.mod	8	Myeloid	0.112674
READ	SPN.mod	1	NK	0.112743
SKCM	CTLA4.mod	11	T cell	0.112836
COAD	CD33.mod	5	Myeloid	0.112853
BLCA	CD72.mod	3	B cell	0.112892
UCEC	TNFRSF18.mod	2	NK	0.113303
LUSC	CXCR6.mod	17	Not determined	0.11337
OV	CCL3.mod	5	Myeloid	0.113535
BLCA	CD52.mod	17	Not determined	0.113572
HNSC	CDH2.mod	7	Myeloid	0.113638
UCEC	ENTPD1.mod	7	Myeloid	0.11385
GBM	IL6.mod	4	B cell	0.113941
HNSC	STAT3.mod	6	Myeloid	0.113989
LUSC	IL8.mod	7	Myeloid	0.114192
SKCM	CAT.mod	14	Myeloid	0.114409
HNSC	PNOC.mod	3	B cell	0.114751
LUAD	CDH2.mod	7	Myeloid	0.114857
LUAD	RORC.mod	10	T cell	0.115253
OV	KLRC2.mod	2	NK	0.115372
BLCA	SLAMF1.mod	17	Not determined	0.115521
OV	IL6R.mod	7	Myeloid	0.115633
GBM	PI3.mod	8	Myeloid	0.115647
HNSC	IGSF8.mod	17	Not determined	0.115991
HNSC	FCGR3B.mod	8	Myeloid	0.115994
KIRC	LILRB3.mod	9	Myeloid	0.116001
SKCM	ENTPD1.mod	7	Myeloid	0.116041
BRCA	CEACAM3.mod	8	Myeloid	0.116285
LUSC	CD300C.mod	5	Myeloid	0.116316
BRCA	STAT3.mod	6	Myeloid	0.116476
COAD	SEMA4A.mod	16	Myeloid	0.117147
GBM	CSF3R.mod	9	Myeloid	0.118015
KIRC	CCR5.mod	17	Not determined	0.118694
BRCA	LTBP4.mod	17	Not determined	0.118706
BRCA	PVR.mod	5	Myeloid	0.118786
SKCM	SLAMF6.mod	17	Not determined	0.118803
SKCM	INSR.mod	5	Myeloid	0.11881
HNSC	TNFSF14.mod	7	Myeloid	0.118822
LUAD	BSG.mod	14	Myeloid	0.118852
HNSC	IL16.mod	7	Myeloid	0.118962
KIRC	NOV.mod	7	Myeloid	0.118972
COAD	ICAM2.mod	17	Not determined	0.119098
COAD	CXCL3.mod	18	Myeloid	0.119106
BRCA	ICOS.mod	11	T cell	0.119349
OV	ITGA3.mod	17	Not determined	0.119414
LUAD	LILRP1.mod	9	Myeloid	0.119748
LUAD	SEMA6C.mod	11	T cell	0.119765
BLCA	IL1R1.mod	9	Myeloid	0.120101
OV	FLT3LG.mod	11	T cell	0.12011
KIRC	IL7R.mod	11	T cell	0.120121
KIRC	CD86.mod	5	Myeloid	0.120656
HNSC	LAMP1.mod	14	Myeloid	0.120662
SKCM	CXCL16.mod	14	Myeloid	0.120886
COAD	CD1D.mod	5	Myeloid	0.121003
GBM	IL18RAP.mod	14	Myeloid	0.121043
HNSC	SELL.mod	8	Myeloid	0.121265
BRCA	SEMA4A.mod	16	Myeloid	0.121409
KIRC	SEMA4F.mod	17	Not determined	0.12164
GBM	SELPLG.mod	16	Myeloid	0.121733
OV	ADAM17.mod	14	Myeloid	0.121879
OV	XCL1.mod	2	NK	0.121961
HNSC	FCER2.mod	3	B cell	0.12205
HNSC	TNFRSF10A.mod	17	Not determined	0.122261
LUSC	IGF1R.mod	7	Myeloid	0.122305
LUSC	SEMA4D.mod	6	Myeloid	0.122515
KIRC	CSF2RA.mod	9	Myeloid	0.122964
LUSC	CD300E.mod	5	Myeloid	0.123097
SKCM	RUNX3.mod	2	NK	0.123184
GBM	BMP1.mod	17	Not determined	0.12342
LUAD	ABCB1.mod	2	NK	0.123563
UCEC	LAMP1.mod	14	Myeloid	0.12364
LUAD	SEMA4B.mod	17	Not determined	0.123717
LUAD	CTLA4.mod	11	T cell	0.124021
GBM	CD19.mod	3	B cell	0.12409
COAD	CCL3L1.mod	18	Myeloid	0.124236
LUSC	ITGB4.mod	14	Myeloid	0.124263
GBM	SEMA6C.mod	11	T cell	0.124458
GBM	CLCF1.mod	17	Not determined	0.124806
HNSC	CD177.mod	15	Myeloid	0.125265
KIRC	CCL4.mod	2	NK	0.125396
LUSC	TOR2A.mod	18	Myeloid	0.125491
SKCM	TNFRSF12A.mod	14	Myeloid	0.125517
LUSC	TLR10.mod	17	Not determined	0.12585
BRCA	GYPC.mod	12	Myeloid	0.126136
LUAD	CD63.mod	14	Myeloid	0.126213
HNSC	SPP1.mod	7	Myeloid	0.126234
SKCM	INSL3.mod	16	Myeloid	0.126676
BRCA	TNFRSF10A.mod	17	Not determined	0.126693
UCEC	SEMA3G.mod	11	T cell	0.12675
GBM	STAT4.mod	1	NK	0.126757
GBM	CEACAM6.mod	8	Myeloid	0.126836
SKCM	CD151.mod	18	Myeloid	0.126985
LUAD	PTPRJ.mod	9	Myeloid	0.127264
READ	CXCR3.mod	17	Not determined	0.127484
LUAD	RHD.mod	7	Myeloid	0.127516
BLCA	PTPRJ.mod	9	Myeloid	0.127882
OV	UTS2.mod	17	Not determined	0.127901
GBM	LAIR1.mod	15	Myeloid	0.127973
OV	BMP6.mod	17	Not determined	0.127985
OV	CD79B.mod	3	B cell	0.128012
GBM	TNFRSF18.mod	2	NK	0.128049
UCEC	NT5E.mod	3	B cell	0.128243
UCEC	CD8A.mod	17	Not determined	0.128321
BLCA	ITGAM.mod	14	Myeloid	0.128553
UCEC	AZU1.mod	8	Myeloid	0.128622
UCEC	IL3RA.mod	17	Not determined	0.128917
BLCA	CCL3L1.mod	18	Myeloid	0.129094
SKCM	YY1.mod	17	Not determined	0.129255
BRCA	TNFRSF17.mod	17	Not determined	0.129255
OV	CD27.mod	10	T cell	0.129271
HNSC	BCLAF1.mod	17	Not determined	0.129466
GBM	TNFSF14.mod	7	Myeloid	0.129501
GBM	FCGR3A.mod	8	Myeloid	0.129595
LUSC	CXCL2.mod	18	Myeloid	0.129753
LUSC	MME.mod	7	Myeloid	0.129814
GBM	TNFRSF21.mod	18	Myeloid	0.129906
COAD	CECR1.mod	5	Myeloid	0.130011
READ	CD302.mod	14	Myeloid	0.130016
READ	FUS.mod	17	Not determined	0.130016
OV	CCR2.mod	17	Not determined	0.130028
LUAD	TAF9.mod	17	Not determined	0.13005
BRCA	CCR6.mod	17	Not determined	0.130207
SKCM	CD180.mod	17	Not determined	0.130405
READ	IL3RA.mod	17	Not determined	0.13057
READ	TNFRSF8.mod	14	Myeloid	0.13057
LUAD	STAT5B.mod	9	Myeloid	0.130575
OV	CHD3.mod	11	T cell	0.131068
GBM	CD7.mod	1	NK	0.13142
SKCM	CCL3L1.mod	18	Myeloid	0.131626
UCEC	EOMES.mod	1	NK	0.13213
KIRC	TGFA.mod	9	Myeloid	0.13227
BRCA	GDF11.mod	17	Not determined	0.132438
UCEC	CD320.mod	17	Not determined	0.132459
OV	LTA.mod	17	Not determined	0.132464
BRCA	TLR6.mod	6	Myeloid	0.132542
SKCM	BMP6.mod	17	Not determined	0.132632
BRCA	MSR1.mod	5	Myeloid	0.132702
KIRC	ADAM8.mod	6	Myeloid	0.132747
HNSC	IL2RG.mod	17	Not determined	0.13281
KIRC	S1PR1.mod	11	T cell	0.133134
UCEC	TNFSF12.mod	18	Myeloid	0.133142
LUAD	FCGR3B.mod	8	Myeloid	0.133193
LUAD	CD160.mod	2	NK	0.133209
GBM	LILRA6.mod	16	Myeloid	0.133366
LUAD	LRSAM1.mod	16	Myeloid	0.133461
OV	FCER2.mod	3	B cell	0.133588
LUSC	TNFRSF14.mod	8	Myeloid	0.133789
GBM	NAMPT.mod	8	Myeloid	0.133857
GBM	CD8B.mod	17	Not determined	0.134208
KIRC	GREM2.mod	11	T cell	0.134416
COAD	GHRL.mod	8	Myeloid	0.134685
KIRC	MEF2A.mod	14	Myeloid	0.134717
SKCM	NT5E.mod	3	B cell	0.13516
HNSC	GP1BA.mod	17	Not determined	0.135323
BRCA	TLR1.mod	6	Myeloid	0.135445
GBM	MSR1.mod	5	Myeloid	0.13547
HNSC	HIF1A.mod	14	Myeloid	0.135689
HNSC	CBX1.mod	7	Myeloid	0.135959
HNSC	NPFF.mod	17	Not determined	0.135994
KIRC	NFKB1.mod	17	Not determined	0.136202
HNSC	F3.mod	18	Myeloid	0.136285
BLCA	ITGAV.mod	17	Not determined	0.136343
OV	NENF.mod	17	Not determined	0.136438
SKCM	CD3D.mod	10	T cell	0.136743
UCEC	NCR3.mod	2	NK	0.136744
HNSC	EVI2B.mod	6	Myeloid	0.136775
BLCA	MIF.mod	17	Not determined	0.136776
OV	SLAMF8.mod	17	Not determined	0.136937
LUSC	SIGLEC5.mod	8	Myeloid	0.137155
COAD	FAM3C.mod	3	B cell	0.137201
OV	SIRPB1.mod	9	Myeloid	0.137227
LUSC	ITGA1.mod	9	Myeloid	0.13735
SKCM	CD44.mod	18	Myeloid	0.137367
GBM	SIGLEC7.mod	14	Myeloid	0.137372
LUAD	CCR4.mod	11	T cell	0.137526
KIRC	EMR2.mod	9	Myeloid	0.138081
SKCM	HAT1.mod	14	Myeloid	0.138304
OV	CBX3.mod	14	Myeloid	0.138466
LUAD	PLAUR.mod	14	Myeloid	0.138532
KIRC	CXCR4.mod	4	B cell	0.138662
COAD	CD52.mod	17	Not determined	0.139258
GBM	CBFB.mod	17	Not determined	0.139297
READ	CD7.mod	1	NK	0.139298
READ	FCRL1.mod	3	B cell	0.139298
SKCM	PVR.mod	5	Myeloid	0.139373
LUSC	CTLA4.mod	11	T cell	0.139741
BRCA	SKIL.mod	17	Not determined	0.139748
OV	LTBP3.mod	11	T cell	0.14
LUSC	FCGR2B.mod	17	Not determined	0.140183
GBM	CCR4.mod	11	T cell	0.14019
SKCM	TNFSF14.mod	7	Myeloid	0.140236
LUAD	TNFRSF17.mod	17	Not determined	0.140326
SKCM	CCL20.mod	17	Not determined	0.140555
READ	LTA.mod	17	Not determined	0.140752
KIRC	LILRB1.mod	5	Myeloid	0.140825
BRCA	TXLNA.mod	17	Not determined	0.141194
LUAD	STAT4.mod	1	NK	0.141284
KIRC	CCR3.mod	7	Myeloid	0.141462
OV	EMR2.mod	9	Myeloid	0.141727
BLCA	CXCR3.mod	17	Not determined	0.141949
LUSC	FLT3.mod	5	Myeloid	0.142524
KIRC	CXCR3.mod	17	Not determined	0.142658
HNSC	NT5E.mod	3	B cell	0.14272
UCEC	CD69.mod	17	Not determined	0.14338
BLCA	CD164.mod	17	Not determined	0.143441
UCEC	CXCL16.mod	14	Myeloid	0.14345
BRCA	DPP4.mod	11	T cell	0.143496
COAD	CD300E.mod	5	Myeloid	0.143573
GBM	MEF2A.mod	14	Myeloid	0.143871
LUAD	AREG.mod	1	NK	0.144204
LUSC	ITGA4.mod	17	Not determined	0.144252
LUSC	PLAUR.mod	14	Myeloid	0.144487
BRCA	CXCL6.mod	7	Myeloid	0.14452
KIRC	CECR1.mod	5	Myeloid	0.145321
GBM	MS4A1.mod	3	B cell	0.146308
GBM	TREM1.mod	7	Myeloid	0.146751
BLCA	TNFRSF13B.mod	4	B cell	0.146929
HNSC	OSM.mod	7	Myeloid	0.147128
UCEC	CXCR1.mod	8	Myeloid	0.147216
BLCA	TLR8.mod	9	Myeloid	0.147268
UCEC	TLR6.mod	6	Myeloid	0.147593
READ	CD3D.mod	10	T cell	0.147642
READ	ICAM3.mod	8	Myeloid	0.147642
READ	LILRA4.mod	17	Not determined	0.147642
LUAD	CD79A.mod	3	B cell	0.147694
HNSC	IFNG.mod	2	NK	0.147792
LUSC	ETS2.mod	14	Myeloid	0.147926
COAD	STAT4.mod	1	NK	0.147947
HNSC	TNFRSF1A.mod	8	Myeloid	0.147976
HNSC	CD3E.mod	10	T cell	0.148013
LUAD	CCL28.mod	17	Not determined	0.148053
GBM	CD37.mod	3	B cell	0.148187
KIRC	IL10RA.mod	17	Not determined	0.148311
BLCA	SEMA7A.mod	4	B cell	0.14836
OV	ITGB1.mod	17	Not determined	0.148434
LUSC	C5.mod	17	Not determined	0.148468
BRCA	COPS2.mod	17	Not determined	0.148781
BRCA	ICAM4.mod	5	Myeloid	0.148989
SKCM	IGSF8.mod	17	Not determined	0.1492
BRCA	MME.mod	7	Myeloid	0.149653
KIRC	MLL.mod	17	Not determined	0.150344
BRCA	IGF2R.mod	7	Myeloid	0.150441
BLCA	MRC2.mod	11	T cell	0.150671
HNSC	XCL1.mod	2	NK	0.150721
BRCA	ETF1.mod	14	Myeloid	0.150904
BRCA	ERBB2.mod	2	NK	0.150968
HNSC	ITGAV.mod	17	Not determined	0.151165
COAD	BST1.mod	14	Myeloid	0.151207
HNSC	XCL2.mod	2	NK	0.151499
KIRC	SEMA7A.mod	4	B cell	0.151606
BRCA	CD70.mod	4	B cell	0.151732
READ	AIMP1.mod	17	Not determined	0.152013
READ	KLRB1.mod	1	NK	0.152013
LUSC	FGF13.mod	8	Myeloid	0.15206
BLCA	PLXNC1.mod	9	Myeloid	0.152342
HNSC	CCL28.mod	17	Not determined	0.152508
BLCA	HDAC4.mod	14	Myeloid	0.152562
HNSC	SELP.mod	17	Not determined	0.152655
HNSC	CD226.mod	1	NK	0.153301
UCEC	KLF1.mod	12	Myeloid	0.153425
UCEC	CCR7.mod	17	Not determined	0.153488
UCEC	KLRK1.mod	1	NK	0.153512
LUAD	CD83.mod	17	Not determined	0.153519
BRCA	SIGLEC7.mod	14	Myeloid	0.153646
SKCM	NFKB1.mod	17	Not determined	0.153999
COAD	CAMP.mod	8	Myeloid	0.154317
BLCA	IRF8.mod	4	B cell	0.154335
BRCA	LILRB4.mod	5	Myeloid	0.154483
BRCA	CD160.mod	2	NK	0.154596
UCEC	CXCR4.mod	4	B cell	0.154603
BRCA	LILRB2.mod	14	Myeloid	0.154685
LUSC	ETF1.mod	14	Myeloid	0.154868
GBM	ACE.mod	11	T cell	0.154973
KIRC	SLAMF8.mod	17	Not determined	0.155065
GBM	PATZ1.mod	17	Not determined	0.155251
BLCA	CD177.mod	15	Myeloid	0.155296
LUSC	CD9.mod	17	Not determined	0.155439
UCEC	CCL3.mod	5	Myeloid	0.155497
UCEC	CLEC4C.mod	7	Myeloid	0.155512
OV	ALCAM.mod	14	Myeloid	0.155607
OV	BST2.mod	13	Interferon response	0.15564
KIRC	GPI.mod	17	Not determined	0.155724
KIRC	KLRC2.mod	2	NK	0.155857
BLCA	LAG3.mod	17	Not determined	0.156152
HNSC	CD68.mod	5	Myeloid	0.156166
SKCM	ETF1.mod	14	Myeloid	0.156447
BLCA	FOXO3.mod	7	Myeloid	0.156457
BRCA	ALCAM.mod	14	Myeloid	0.156469
LUAD	LTB.mod	17	Not determined	0.156859
BRCA	LILRA2.mod	9	Myeloid	0.156871
GBM	BTLA.mod	3	B cell	0.15693
LUSC	BSG.mod	14	Myeloid	0.157336
SKCM	LRP1.mod	5	Myeloid	0.157485
KIRC	TNFRSF10B.mod	14	Myeloid	0.157816
GBM	TG.mod	9	Myeloid	0.157843
HNSC	KLRC1.mod	2	NK	0.157861
KIRC	PNN.mod	17	Not determined	0.158107
LUAD	BMP1.mod	17	Not determined	0.158567
LUSC	CCR2.mod	17	Not determined	0.158617
HNSC	KLRK1.mod	1	NK	0.158764
HNSC	TNFRSF11A.mod	2	NK	0.158828
HNSC	CD80.mod	4	B cell	0.159218
BLCA	CXCR6.mod	17	Not determined	0.159279
SKCM	CD200.mod	3	B cell	0.15945
KIRC	CD14.mod	18	Myeloid	0.159529
COAD	CMTM2.mod	8	Myeloid	0.159635
GBM	ITGB2.mod	14	Myeloid	0.159829
KIRC	TNFRSF18.mod	2	NK	0.159991
OV	TNFRSF21.mod	18	Myeloid	0.160044
GBM	PLAUR.mod	14	Myeloid	0.160379
COAD	CXCL6.mod	7	Myeloid	0.16043
BRCA	CD151.mod	18	Myeloid	0.161059
BRCA	IL10RB.mod	16	Myeloid	0.161084
LUAD	OSM.mod	7	Myeloid	0.161508
SKCM	ALPL.mod	16	Myeloid	0.161543
GBM	CD14.mod	18	Myeloid	0.162324
HNSC	IFNGR1.mod	9	Myeloid	0.162413
LUAD	BST2.mod	13	Interferon response	0.162609
COAD	CD27.mod	10	T cell	0.162617
GBM	LAMP3.mod	13	Interferon response	0.162676
LUSC	IL17RA.mod	9	Myeloid	0.16305
UCEC	S1PR1.mod	11	T cell	0.163608
SKCM	SIGLEC9.mod	16	Myeloid	0.163669
UCEC	TNFRSF10D.mod	5	Myeloid	0.1638
LUSC	FCRL2.mod	3	B cell	0.163815
COAD	SEMA6B.mod	15	Myeloid	0.164135
COAD	CAT.mod	14	Myeloid	0.164431
HNSC	ITGB1.mod	17	Not determined	0.164585
LUAD	CD200.mod	3	B cell	0.164711
COAD	LILRA3.mod	14	Myeloid	0.16494
BRCA	IL9R.mod	3	B cell	0.164968
UCEC	C5AR1.mod	7	Myeloid	0.165135
READ	BMP6.mod	17	Not determined	0.165427
READ	DEFA3.mod	8	Myeloid	0.165427
READ	SLAMF6.mod	17	Not determined	0.165427
LUSC	SECTM1.mod	8	Myeloid	0.165486
LUAD	ADAM17.mod	14	Myeloid	0.165668
BLCA	FCGR3A.mod	8	Myeloid	0.165711
BRCA	CCL2.mod	18	Myeloid	0.165999
OV	CD4.mod	5	Myeloid	0.166688
READ	PF4V1.mod	12	Myeloid	0.166713
READ	CD300A.mod	8	Myeloid	0.166713
COAD	ATP1B3.mod	5	Myeloid	0.167024
SKCM	INHBB.mod	7	Myeloid	0.167211
BRCA	CD97.mod	9	Myeloid	0.167401
BLCA	CD226.mod	1	NK	0.167546
GBM	IL1R1.mod	9	Myeloid	0.167582
BRCA	ITGB2.mod	14	Myeloid	0.16782
LUAD	CD2.mod	10	T cell	0.167858
GBM	NCAM1.mod	2	NK	0.167914
KIRC	AIMP1.mod	17	Not determined	0.167989
UCEC	MME.mod	7	Myeloid	0.168007
HNSC	SIGLEC6.mod	4	B cell	0.168024
COAD	IKZF1.mod	17	Not determined	0.168035
BLCA	PF4.mod	12	Myeloid	0.168317
LUSC	CD40.mod	3	B cell	0.168355
SKCM	BST1.mod	14	Myeloid	0.168377
HNSC	CD79B.mod	3	B cell	0.168511
GBM	LILRB3.mod	9	Myeloid	0.168542
LUSC	PKNOX1.mod	16	Myeloid	0.168719
KIRC	SIGLEC1.mod	18	Myeloid	0.168858
KIRC	CD226.mod	1	NK	0.168986
BRCA	GPI.mod	17	Not determined	0.169085
SKCM	CD83.mod	17	Not determined	0.169222
GBM	CD68.mod	5	Myeloid	0.169485
KIRC	SIGLEC7.mod	14	Myeloid	0.169621
SKCM	CD46.mod	6	Myeloid	0.16964
UCEC	PDGFD.mod	2	NK	0.170183
GBM	CEACAM3.mod	8	Myeloid	0.170298
HNSC	ALPL.mod	16	Myeloid	0.170456
GBM	ICAM3.mod	8	Myeloid	0.170472
LUAD	SP1.mod	6	Myeloid	0.17061
GBM	MUC1.mod	11	T cell	0.17067
READ	CEACAM8.mod	8	Myeloid	0.170904
SKCM	E2F1.mod	1	NK	0.170905
OV	SLC7A5.mod	17	Not determined	0.17137
READ	OSM.mod	7	Myeloid	0.1717
READ	PVR.mod	5	Myeloid	0.1717
READ	THBD.mod	7	Myeloid	0.1717
READ	NCOA3.mod	4	B cell	0.171729
READ	FCGR2B.mod	17	Not determined	0.171729
READ	ICAM4.mod	5	Myeloid	0.171729
READ	PTGFRN.mod	5	Myeloid	0.171729
READ	PTPRJ.mod	9	Myeloid	0.171729
GBM	BMP8B.mod	17	Not determined	0.171741
GBM	COPS2.mod	17	Not determined	0.171771
SKCM	CXCL3.mod	18	Myeloid	0.171906
SKCM	KIAA1522.mod	5	Myeloid	0.171927
OV	SIRPA.mod	9	Myeloid	0.17198
GBM	CD72.mod	3	B cell	0.172087
COAD	OSM.mod	7	Myeloid	0.172428
LUSC	EVI2B.mod	6	Myeloid	0.172473
OV	BMP1.mod	17	Not determined	0.172631
OV	IL24.mod	17	Not determined	0.172741
HNSC	IL10RA.mod	17	Not determined	0.172791
SKCM	TNFSF4.mod	12	Myeloid	0.173111
LUSC	PDGFD.mod	2	NK	0.173289
GBM	SLC44A1.mod	5	Myeloid	0.173593
LUSC	S1PR1.mod	11	T cell	0.173596
BRCA	FOXJ2.mod	17	Not determined	0.173681
GBM	RUNX1.mod	17	Not determined	0.173697
BRCA	FCER2.mod	3	B cell	0.173769
GBM	CD3D.mod	10	T cell	0.173935
OV	BST1.mod	14	Myeloid	0.173939
SKCM	CMTM2.mod	8	Myeloid	0.173962
GBM	GP5.mod	11	T cell	0.174332
BRCA	FCRL5.mod	3	B cell	0.174354
OV	IL12RB1.mod	1	NK	0.174664
LUSC	CD8A.mod	17	Not determined	0.174873
COAD	CCL28.mod	17	Not determined	0.175301
LUAD	C19orf10.mod	17	Not determined	0.175374
BLCA	CBX1.mod	7	Myeloid	0.175404
SKCM	AZU1.mod	8	Myeloid	0.175561
BRCA	ENTPD1.mod	7	Myeloid	0.175659
LUAD	CD3E.mod	10	T cell	0.175757
BLCA	CSF3R.mod	9	Myeloid	0.175878
BLCA	IKZF1.mod	17	Not determined	0.176038
BRCA	CD47.mod	17	Not determined	0.176157
KIRC	PVRL1.mod	14	Myeloid	0.176351
KIRC	FCGR3A.mod	8	Myeloid	0.176459
BLCA	CD93.mod	14	Myeloid	0.176631
LUAD	FLI1.mod	6	Myeloid	0.177088
UCEC	CD36.mod	5	Myeloid	0.177345
KIRC	BTAF1.mod	17	Not determined	0.177397
BRCA	TNFRSF18.mod	2	NK	0.177589
SKCM	RREB1.mod	18	Myeloid	0.177723
LUSC	ADM.mod	8	Myeloid	0.178237
LUAD	HBEGF.mod	5	Myeloid	0.178535
COAD	BST2.mod	13	Interferon response	0.178664
GBM	GYPC.mod	12	Myeloid	0.178686
UCEC	ITGA4.mod	17	Not determined	0.178916
SKCM	STAT5B.mod	9	Myeloid	0.178948
BLCA	TAF9.mod	17	Not determined	0.178991
BLCA	SMARCC1.mod	17	Not determined	0.178996
GBM	EED.mod	17	Not determined	0.179087
BRCA	STAT5B.mod	9	Myeloid	0.179106
LUAD	CD48.mod	17	Not determined	0.179311
OV	TG.mod	9	Myeloid	0.179325
GBM	CXCL3.mod	18	Myeloid	0.179398
GBM	LTBP2.mod	14	Myeloid	0.179604
UCEC	RNASE2.mod	18	Myeloid	0.179679
BLCA	VEGFB.mod	17	Not determined	0.179754
LUSC	IKZF1.mod	17	Not determined	0.179804
KIRC	SIGLEC5.mod	8	Myeloid	0.179855
HNSC	CD19.mod	3	B cell	0.180193
OV	CAT.mod	14	Myeloid	0.180242
LUAD	SIRPA.mod	9	Myeloid	0.180349
GBM	PVRL1.mod	14	Myeloid	0.180608
HNSC	SPN.mod	1	NK	0.180776
BLCA	ZBTB7B.mod	9	Myeloid	0.180895
SKCM	FCGR2C.mod	18	Myeloid	0.182141
LUSC	CD46.mod	6	Myeloid	0.182235
LUAD	TNFRSF9.mod	7	Myeloid	0.18251
OV	PVRL1.mod	14	Myeloid	0.182829
GBM	IL13RA1.mod	6	Myeloid	0.182994
OV	MDK.mod	13	Interferon response	0.183166
LUSC	HDAC4.mod	14	Myeloid	0.18371
SKCM	MIF.mod	17	Not determined	0.183806
HNSC	CXCL2.mod	18	Myeloid	0.184253
SKCM	NENF.mod	17	Not determined	0.18445
HNSC	GALNT14.mod	15	Myeloid	0.184732
BRCA	BSG.mod	14	Myeloid	0.184784
BRCA	KIR2DL2.mod	2	NK	0.184925
SKCM	TNFRSF21.mod	18	Myeloid	0.184944
LUAD	TNFSF8.mod	11	T cell	0.18516
UCEC	TEK.mod	7	Myeloid	0.185219
BRCA	PDGFB.mod	10	T cell	0.185267
BRCA	TNFRSF11A.mod	2	NK	0.185553
BRCA	CD8A.mod	17	Not determined	0.185913
UCEC	IL24.mod	17	Not determined	0.18633
BRCA	MORF4L2.mod	17	Not determined	0.186381
COAD	CD300A.mod	8	Myeloid	0.186442
BLCA	VEGFA.mod	5	Myeloid	0.186454
LUAD	KIR2DL1.mod	2	NK	0.186644
OV	CTLA4.mod	11	T cell	0.186668
LUAD	NCR1.mod	2	NK	0.186791
LUSC	LRSAM1.mod	16	Myeloid	0.186851
UCEC	CR1.mod	14	Myeloid	0.186859
BRCA	FUS.mod	17	Not determined	0.187304
LUSC	TLR6.mod	6	Myeloid	0.187305
BRCA	CD6.mod	11	T cell	0.187732
OV	EOMES.mod	1	NK	0.187881
BLCA	PRNP.mod	17	Not determined	0.188016
GBM	STAT6.mod	7	Myeloid	0.188089
KIRC	FCRL5.mod	3	B cell	0.188137
[truncated: 4,313 more rows]

## Sheet: <5_year_survival
tumor	module	p-value
KIRC	rand_444	1.57644e-06
KIRC	rand_519	1.07869e-05
BLCA	rand_457	1.62897e-05
KIRC	rand_126	3.6981e-05
BRCA	rand_167	0.000131135
SKCM	rand_96	0.000134358
KIRC	rand_293	0.000140047
KIRC	rand_332	0.000152482
KIRC	rand_396	0.000177255
KIRC	rand_385	0.000196473
COAD	rand_130	0.000204628
SKCM	rand_63	0.000213743
GBM	rand_249	0.000217558
KIRC	rand_65	0.000252185
KIRC	rand_46	0.000303088
KIRC	rand_81	0.000322362
GBM	rand_491	0.000416842
BRCA	rand_421	0.000426607
GBM	rand_510	0.000552487
KIRC	rand_408	0.000563061
OV	rand_452	0.000572458
GBM	rand_346	0.000629017
BRCA	rand_95	0.0006804
KIRC	rand_88	0.000697796
KIRC	rand_237	0.000701286
BRCA	rand_177	0.000710123
BRCA	rand_342	0.000730409
OV	rand_354	0.000739701
HNSC	rand_422	0.000758048
KIRC	rand_67	0.000775087
BRCA	rand_34	0.000805351
BRCA	rand_228	0.000851432
KIRC	rand_57	0.000857655
KIRC	rand_60	0.000858076
SKCM	rand_364	0.000879549
KIRC	rand_299	0.000883882
KIRC	rand_354	0.000916568
SKCM	rand_435	0.000944848
HNSC	rand_39	0.000951409
BRCA	rand_216	0.000995236
SKCM	rand_335	0.00101326
SKCM	rand_65	0.00103256
BRCA	rand_495	0.00105544
BRCA	rand_363	0.00114566
SKCM	rand_176	0.00117701
HNSC	rand_68	0.00118096
HNSC	rand_514	0.00123191
BLCA	rand_55	0.00126469
KIRC	rand_16	0.00129651
KIRC	rand_360	0.00129959
GBM	rand_231	0.00132574
KIRC	rand_54	0.00141141
BLCA	rand_273	0.00141938
LUAD	rand_91	0.00143968
LUAD	rand_409	0.00144396
KIRC	rand_149	0.00147369
HNSC	rand_268	0.00148848
KIRC	rand_522	0.00160366
KIRC	rand_64	0.00161786
KIRC	rand_97	0.00162692
OV	rand_109	0.00163276
GBM	rand_234	0.0017445
BLCA	rand_136	0.00177982
OV	rand_389	0.00180181
KIRC	rand_419	0.00181034
UCEC	rand_8	0.00181997
HNSC	rand_165	0.00185994
SKCM	rand_324	0.00190907
BRCA	rand_47	0.00191589
KIRC	rand_200	0.00194269
KIRC	rand_431	0.00198623
COAD	rand_164	0.00204302
KIRC	rand_289	0.00208607
KIRC	rand_491	0.00211471
HNSC	rand_200	0.00217159
HNSC	rand_347	0.00219005
BRCA	rand_266	0.00219367
BRCA	rand_290	0.00222667
SKCM	rand_202	0.00228231
SKCM	rand_427	0.002427
KIRC	rand_484	0.00243999
KIRC	rand_178	0.00248268
HNSC	rand_346	0.0024963
KIRC	rand_215	0.00256982
HNSC	rand_277	0.00257763
KIRC	rand_455	0.00260478
KIRC	rand_498	0.00267583
KIRC	rand_456	0.00271943
COAD	rand_307	0.00274011
HNSC	rand_290	0.00282971
BLCA	rand_379	0.00285638
KIRC	rand_70	0.00286712
GBM	rand_74	0.00288385
HNSC	rand_449	0.00292692
HNSC	rand_316	0.00313903
UCEC	rand_215	0.00329799
BRCA	rand_490	0.00331026
LUAD	rand_266	0.00333329
HNSC	rand_518	0.00344069
HNSC	rand_254	0.00346403
KIRC	rand_259	0.00346726
BRCA	rand_302	0.00352201
GBM	rand_322	0.00360858
BLCA	rand_176	0.00363627
SKCM	rand_492	0.00370019
OV	rand_474	0.00375341
LUSC	rand_378	0.00376396
SKCM	rand_113	0.00377514
LUAD	rand_362	0.0037879
UCEC	rand_239	0.00394368
KIRC	rand_483	0.00397249
GBM	rand_152	0.00400128
COAD	rand_79	0.00403492
KIRC	rand_273	0.00410516
LUAD	rand_27	0.00411456
BRCA	rand_253	0.00420889
LUAD	rand_351	0.00422694
BLCA	rand_331	0.00427919
BLCA	rand_370	0.00430595
BRCA	rand_211	0.00432589
GBM	rand_471	0.00433192
BRCA	rand_260	0.00446128
SKCM	rand_213	0.00449558
BRCA	rand_341	0.00461753
BRCA	rand_522	0.00464538
KIRC	rand_411	0.00465019
GBM	rand_373	0.00467614
SKCM	rand_237	0.00476582
HNSC	rand_392	0.00492363
BLCA	rand_439	0.00493608
GBM	rand_404	0.00502653
LUAD	rand_84	0.00504064
BLCA	rand_90	0.00516477
BRCA	rand_405	0.00527571
BLCA	rand_95	0.00531217
BRCA	rand_483	0.00532396
KIRC	rand_17	0.00540668
KIRC	rand_224	0.00542637
COAD	rand_190	0.00553781
LUAD	rand_265	0.00559497
HNSC	rand_107	0.00573363
BRCA	rand_351	0.00576058
HNSC	rand_445	0.00580545
HNSC	rand_350	0.00581664
OV	rand_510	0.00581812
SKCM	rand_488	0.00594704
GBM	rand_201	0.00598952
LUAD	rand_300	0.00599998
LUAD	rand_128	0.00608286
KIRC	rand_467	0.0061524
KIRC	rand_85	0.00660004
KIRC	rand_355	0.0066114
COAD	rand_226	0.00666815
BLCA	rand_249	0.00671281
GBM	rand_443	0.00676338
KIRC	rand_298	0.00679028
LUAD	rand_392	0.00679587
BRCA	rand_265	0.00683472
GBM	rand_175	0.00686341
KIRC	rand_407	0.00687771
LUSC	rand_59	0.00697049
HNSC	rand_82	0.00699564
COAD	rand_520	0.00718632
GBM	rand_495	0.00723502
KIRC	rand_327	0.00727817
LUAD	rand_221	0.00731845
HNSC	rand_444	0.00747467
BRCA	rand_168	0.00755929
HNSC	rand_376	0.00760268
BRCA	rand_386	0.00761724
GBM	rand_380	0.00768191
BRCA	rand_319	0.00772286
GBM	rand_359	0.00779017
COAD	rand_27	0.00796747
SKCM	rand_282	0.0080901
HNSC	rand_495	0.0081069
KIRC	rand_113	0.00819351
BRCA	rand_20	0.00823024
BLCA	rand_490	0.00833014
GBM	rand_492	0.00837178
HNSC	rand_169	0.00843603
KIRC	rand_182	0.00844317
COAD	rand_163	0.00860029
BLCA	rand_338	0.00861058
BLCA	rand_88	0.00867377
BRCA	rand_9	0.00874106
HNSC	rand_329	0.00874231
HNSC	rand_292	0.00875337
BRCA	rand_29	0.00878805
GBM	rand_418	0.00886097
SKCM	rand_222	0.00900081
UCEC	rand_233	0.00902188
BLCA	rand_146	0.00902212
LUAD	rand_421	0.00911941
BRCA	rand_367	0.00912045
HNSC	rand_108	0.00916277
OV	rand_205	0.00918531
HNSC	rand_466	0.00925211
KIRC	rand_394	0.00928369
SKCM	rand_169	0.00935851
BRCA	rand_93	0.00937179
GBM	rand_235	0.00948962
LUSC	rand_105	0.00956092
KIRC	rand_413	0.00975416
COAD	rand_191	0.00975766
LUAD	rand_160	0.00975997
UCEC	rand_13	0.00980067
COAD	rand_389	0.00984572
BLCA	rand_99	0.00985302
KIRC	rand_91	0.0100001
HNSC	rand_414	0.0100635
KIRC	rand_77	0.0102789
KIRC	rand_257	0.0102818
OV	rand_79	0.010298
HNSC	rand_297	0.0102989
SKCM	rand_339	0.010362
HNSC	rand_344	0.0104518
BRCA	rand_213	0.0105355
BRCA	rand_169	0.0106262
BRCA	rand_322	0.0106477
OV	rand_6	0.010718
BLCA	rand_465	0.0107499
GBM	rand_318	0.010781
KIRC	rand_392	0.0107819
HNSC	rand_24	0.0108412
HNSC	rand_49	0.0108646
BRCA	rand_39	0.0109629
GBM	rand_338	0.0110197
KIRC	rand_246	0.0110692
KIRC	rand_308	0.0110734
GBM	rand_31	0.0111893
SKCM	rand_365	0.0112551
HNSC	rand_490	0.0113655
HNSC	rand_167	0.0114258
KIRC	rand_503	0.0114357
KIRC	rand_130	0.0114479
SKCM	rand_440	0.0115113
LUAD	rand_10	0.0115385
SKCM	rand_75	0.0116201
BLCA	rand_466	0.0116431
UCEC	rand_122	0.0116849
BRCA	rand_248	0.0117162
BRCA	rand_22	0.0117683
SKCM	rand_480	0.0117687
BRCA	rand_415	0.0117949
BRCA	rand_439	0.0117971
HNSC	rand_352	0.0118466
HNSC	rand_359	0.0119161
SKCM	rand_156	0.0119401
BRCA	rand_311	0.0119499
BRCA	rand_512	0.0120212
GBM	rand_402	0.0122356
COAD	rand_453	0.0122519
KIRC	rand_382	0.0123485
KIRC	rand_322	0.0123683
GBM	rand_393	0.0124042
HNSC	rand_385	0.0124428
GBM	rand_121	0.0126079
LUAD	rand_505	0.0128633
HNSC	rand_370	0.0129801
HNSC	rand_162	0.0130229
SKCM	rand_262	0.0130362
LUAD	rand_113	0.0130958
HNSC	rand_245	0.0131132
KIRC	rand_248	0.0132893
BLCA	rand_404	0.0133069
LUAD	rand_317	0.0133372
BRCA	rand_165	0.0133399
BRCA	rand_444	0.0134127
UCEC	rand_90	0.0134178
GBM	rand_273	0.0134691
SKCM	rand_95	0.0135814
HNSC	rand_71	0.0138276
GBM	rand_429	0.0138862
GBM	rand_70	0.014474
LUSC	rand_510	0.0145507
UCEC	rand_439	0.0145741
BLCA	rand_244	0.0146495
OV	rand_462	0.0146504
BRCA	rand_71	0.0146891
BLCA	rand_188	0.0147178
BRCA	rand_92	0.0147556
KIRC	rand_165	0.0148665
OV	rand_89	0.0150527
BLCA	rand_46	0.0151568
SKCM	rand_293	0.0151801
HNSC	rand_2	0.0151881
BRCA	rand_515	0.0151971
LUAD	rand_31	0.0153027
OV	rand_298	0.0153189
GBM	rand_191	0.0153874
SKCM	rand_30	0.0154408
BRCA	rand_309	0.0154741
OV	rand_78	0.0155615
BRCA	rand_463	0.0155871
BRCA	rand_274	0.0156057
KIRC	rand_449	0.0156267
KIRC	rand_414	0.0157158
HNSC	rand_22	0.0157687
BRCA	rand_222	0.0157984
KIRC	rand_201	0.0159454
OV	rand_481	0.0159649
HNSC	rand_364	0.0160343
LUSC	rand_190	0.0160414
LUAD	rand_478	0.0161165
SKCM	rand_294	0.0161357
HNSC	rand_146	0.0162042
SKCM	rand_485	0.0162222
LUSC	rand_4	0.01644
BRCA	rand_139	0.0165268
KIRC	rand_521	0.0165821
HNSC	rand_28	0.0166885
COAD	rand_483	0.0166922
SKCM	rand_312	0.01682
OV	rand_280	0.0169234
OV	rand_5	0.0169547
BRCA	rand_79	0.0170403
HNSC	rand_319	0.0171151
GBM	rand_487	0.0171428
HNSC	rand_524	0.0172217
LUSC	rand_8	0.0172858
HNSC	rand_526	0.0173222
BRCA	rand_215	0.0173528
HNSC	rand_238	0.0174336
LUAD	rand_290	0.0174597
GBM	rand_325	0.017493
HNSC	rand_50	0.0175691
BLCA	rand_428	0.0176392
GBM	rand_124	0.0176419
LUAD	rand_15	0.0177935
LUSC	rand_264	0.0179304
SKCM	rand_420	0.0180074
LUAD	rand_341	0.018019
BRCA	rand_361	0.0180238
KIRC	rand_375	0.0180476
KIRC	rand_511	0.0184225
UCEC	rand_162	0.0185351
COAD	rand_202	0.0185421
GBM	rand_135	0.0186152
SKCM	rand_254	0.0189067
BRCA	rand_377	0.0189352
GBM	rand_484	0.0191717
OV	rand_40	0.0191828
COAD	rand_147	0.0192595
KIRC	rand_453	0.0193274
COAD	rand_341	0.0193635
UCEC	rand_209	0.0195675
LUAD	rand_336	0.0196088
HNSC	rand_455	0.0196408
GBM	rand_229	0.0197041
KIRC	rand_241	0.0198929
LUAD	rand_513	0.020017
KIRC	rand_103	0.0200481
GBM	rand_22	0.020068
HNSC	rand_301	0.0201299
HNSC	rand_485	0.0201852
KIRC	rand_359	0.0202978
BLCA	rand_33	0.0204018
COAD	rand_349	0.020435
BRCA	rand_514	0.0204505
GBM	rand_268	0.0205965
COAD	rand_308	0.020615
COAD	rand_156	0.0208045
HNSC	rand_411	0.0208068
LUSC	rand_50	0.0208439
SKCM	rand_370	0.0209485
OV	rand_9	0.0209526
BLCA	rand_40	0.0209783
BRCA	rand_38	0.0209808
UCEC	rand_422	0.0210389
OV	rand_146	0.0211022
BLCA	rand_109	0.0212764
BLCA	rand_305	0.0212899
HNSC	rand_403	0.0214292
GBM	rand_20	0.0215095
BRCA	rand_323	0.0215354
GBM	rand_365	0.0215689
BLCA	rand_298	0.0216484
BRCA	rand_379	0.0216488
BRCA	rand_193	0.0217317
LUAD	rand_364	0.0217694
GBM	rand_339	0.021773
HNSC	rand_65	0.0218017
UCEC	rand_41	0.0218359
COAD	rand_469	0.0219219
BLCA	rand_384	0.0221035
UCEC	rand_107	0.0223055
LUAD	rand_138	0.0224959
GBM	rand_272	0.0225377
LUAD	rand_435	0.0225927
OV	rand_16	0.0226542
LUAD	rand_367	0.0227587
BRCA	rand_462	0.022771
KIRC	rand_99	0.022859
BLCA	rand_8	0.0231063
GBM	rand_503	0.0232647
LUAD	rand_234	0.0232988
HNSC	rand_208	0.0234641
LUSC	rand_21	0.0235709
UCEC	rand_205	0.0236281
KIRC	rand_23	0.0237768
LUSC	rand_125	0.0237837
READ	rand_376	0.0239679
COAD	rand_52	0.0242031
UCEC	rand_204	0.024277
GBM	rand_364	0.0242934
BLCA	rand_203	0.0242998
GBM	rand_87	0.0243189
BLCA	rand_230	0.0244043
HNSC	rand_326	0.0244727
BRCA	rand_111	0.0245972
LUAD	rand_365	0.0246478
SKCM	rand_24	0.0248108
SKCM	rand_349	0.0248748
SKCM	rand_474	0.0249997
UCEC	rand_516	0.0251437
BRCA	rand_120	0.0252384
KIRC	rand_424	0.0252653
BLCA	rand_396	0.025433
KIRC	rand_314	0.0254598
COAD	rand_365	0.025548
GBM	rand_281	0.0256338
UCEC	rand_390	0.0256673
LUAD	rand_399	0.0258291
KIRC	rand_175	0.0258423
SKCM	rand_410	0.0259482
UCEC	rand_408	0.0262554
KIRC	rand_153	0.0262564
KIRC	rand_409	0.0263341
GBM	rand_296	0.0263849
HNSC	rand_37	0.0264348
KIRC	rand_412	0.0265231
HNSC	rand_313	0.0265394
SKCM	rand_19	0.0265435
OV	rand_302	0.0265762
BRCA	rand_474	0.026651
GBM	rand_1	0.0266637
HNSC	rand_312	0.0266897
BRCA	rand_233	0.0267693
OV	rand_24	0.0268649
GBM	rand_436	0.0268884
KIRC	rand_271	0.0269312
KIRC	rand_94	0.0270092
UCEC	rand_253	0.0270779
LUAD	rand_256	0.02712
KIRC	rand_468	0.0271669
HNSC	rand_267	0.0271767
BRCA	rand_24	0.0272342
KIRC	rand_458	0.0272563
GBM	rand_357	0.027305
BRCA	rand_27	0.0273638
HNSC	rand_7	0.0273881
BRCA	rand_112	0.0274228
SKCM	rand_353	0.0274266
KIRC	rand_47	0.0274587
GBM	rand_119	0.0274898
BLCA	rand_54	0.0277008
LUAD	rand_126	0.0277561
HNSC	rand_489	0.0277973
UCEC	rand_502	0.028055
BRCA	rand_281	0.0282738
KIRC	rand_225	0.0282948
KIRC	rand_21	0.0284579
OV	rand_415	0.0284725
HNSC	rand_242	0.028645
HNSC	rand_477	0.0286547
KIRC	rand_462	0.0287335
KIRC	rand_340	0.0287372
KIRC	rand_7	0.0288062
HNSC	rand_441	0.028826
COAD	rand_281	0.0288516
BLCA	rand_300	0.0288711
BLCA	rand_512	0.0290242
COAD	rand_470	0.0290265
GBM	rand_8	0.0292824
BRCA	rand_518	0.0293172
UCEC	rand_255	0.0294328
LUSC	rand_201	0.0294495
KIRC	rand_500	0.0294815
GBM	rand_360	0.0294867
KIRC	rand_244	0.029672
KIRC	rand_371	0.0297561
LUSC	rand_404	0.0297676
HNSC	rand_425	0.0298691
COAD	rand_370	0.0299876
GBM	rand_79	0.030038
BRCA	rand_433	0.0302085
GBM	rand_69	0.0303538
KIRC	rand_423	0.0303794
KIRC	rand_399	0.0304255
LUSC	rand_417	0.0304691
KIRC	rand_357	0.0305868
LUAD	rand_209	0.0306087
COAD	rand_450	0.030736
LUSC	rand_175	0.0308347
COAD	rand_426	0.0309254
SKCM	rand_510	0.0310202
LUAD	rand_388	0.0311126
HNSC	rand_78	0.0317831
COAD	rand_288	0.0319349
BLCA	rand_43	0.0320353
OV	rand_159	0.0320496
BLCA	rand_371	0.0322355
HNSC	rand_149	0.032399
BLCA	rand_443	0.0324691
SKCM	rand_179	0.0327937
GBM	rand_298	0.032889
UCEC	rand_399	0.0329059
HNSC	rand_450	0.0329855
COAD	rand_289	0.0330432
READ	rand_185	0.0330605
READ	rand_189	0.0330605
READ	rand_452	0.0330605
READ	rand_327	0.0330605
BLCA	rand_344	0.0332781
SKCM	rand_150	0.0332835
COAD	rand_102	0.0332852
KIRC	rand_43	0.0333201
HNSC	rand_332	0.0334262
BRCA	rand_264	0.0337312
GBM	rand_409	0.0337685
HNSC	rand_126	0.0337705
BLCA	rand_27	0.0337768
HNSC	rand_54	0.0337814
BRCA	rand_339	0.0338137
BRCA	rand_494	0.0339323
GBM	rand_255	0.0340612
KIRC	rand_287	0.0340673
BRCA	rand_97	0.0341606
UCEC	rand_4	0.0342589
SKCM	rand_159	0.0343113
SKCM	rand_465	0.0343546
LUAD	rand_511	0.0344046
KIRC	rand_123	0.0345782
SKCM	rand_447	0.0347479
HNSC	rand_435	0.034759
GBM	rand_252	0.0347938
HNSC	rand_351	0.0347952
KIRC	rand_104	0.0348229
GBM	rand_168	0.0348636
HNSC	rand_438	0.0349678
KIRC	rand_251	0.0350841
GBM	rand_64	0.0351126
LUAD	rand_39	0.0355379
KIRC	rand_281	0.0356218
UCEC	rand_112	0.0356245
UCEC	rand_27	0.035698
KIRC	rand_216	0.0357064
HNSC	rand_279	0.0357652
HNSC	rand_448	0.0357907
SKCM	rand_521	0.0358225
LUSC	rand_170	0.0358351
GBM	rand_53	0.0359391
SKCM	rand_416	0.0360055
SKCM	rand_82	0.0360329
HNSC	rand_36	0.0360338
LUAD	rand_132	0.0361293
OV	rand_339	0.0362089
BRCA	rand_456	0.0362695
KIRC	rand_145	0.0363453
UCEC	rand_477	0.0364276
SKCM	rand_304	0.0365509
GBM	rand_111	0.0366775
GBM	rand_342	0.0367229
KIRC	rand_22	0.0367579
UCEC	rand_32	0.0367598
BRCA	rand_409	0.0369033
KIRC	rand_315	0.036944
KIRC	rand_437	0.0371666
LUAD	rand_383	0.0371949
BRCA	rand_2	0.0372519
LUAD	rand_386	0.0372894
HNSC	rand_503	0.037299
KIRC	rand_512	0.0374383
SKCM	rand_515	0.0374871
BRCA	rand_17	0.0375359
OV	rand_1	0.0376266
BLCA	rand_9	0.0377574
COAD	rand_49	0.0378649
GBM	rand_396	0.0379082
SKCM	rand_323	0.038161
SKCM	rand_446	0.0382112
BLCA	rand_502	0.038364
COAD	rand_213	0.0386844
BRCA	rand_320	0.0388286
BLCA	rand_100	0.0388557
COAD	rand_390	0.0388639
LUAD	rand_152	0.0389994
BLCA	rand_157	0.0390354
COAD	rand_314	0.0390629
UCEC	rand_274	0.0394115
HNSC	rand_124	0.0394245
LUAD	rand_71	0.0394367
SKCM	rand_305	0.0397123
LUAD	rand_122	0.0397783
GBM	rand_14	0.0398173
KIRC	rand_269	0.0399378
LUAD	rand_157	0.0399564
SKCM	rand_62	0.040012
SKCM	rand_361	0.0402059
HNSC	rand_456	0.040273
LUSC	rand_443	0.0403815
GBM	rand_468	0.0405024
BRCA	rand_423	0.0405436
BRCA	rand_229	0.0407258
BLCA	rand_180	0.0408401
SKCM	rand_139	0.0409837
SKCM	rand_463	0.0411687
LUSC	rand_84	0.0412322
GBM	rand_171	0.0412576
BLCA	rand_17	0.0417612
LUAD	rand_311	0.0417636
HNSC	rand_475	0.0419113
SKCM	rand_132	0.0419686
GBM	rand_145	0.0420215
BRCA	rand_470	0.0420766
LUSC	rand_111	0.0421988
BRCA	rand_410	0.0422168
UCEC	rand_163	0.0422286
HNSC	rand_505	0.0422437
UCEC	rand_511	0.0423063
HNSC	rand_289	0.0423128
COAD	rand_400	0.0423864
KIRC	rand_203	0.0426004
LUAD	rand_109	0.0429054
READ	rand_53	0.0430066
READ	rand_322	0.0430066
READ	rand_380	0.0430066
READ	rand_525	0.0430066
OV	rand_123	0.0430371
KIRC	rand_261	0.0431182
COAD	rand_88	0.0432147
KIRC	rand_164	0.0432754
OV	rand_342	0.0433357
HNSC	rand_498	0.0434477
HNSC	rand_132	0.0435035
LUAD	rand_127	0.0435118
BRCA	rand_482	0.0435785
KIRC	rand_346	0.0436557
SKCM	rand_297	0.0439623
BLCA	rand_429	0.0441047
LUAD	rand_483	0.0442045
BRCA	rand_203	0.0442457
LUAD	rand_503	0.0444137
BRCA	rand_80	0.0446557
BRCA	rand_362	0.0449854
HNSC	rand_427	0.0450029
SKCM	rand_392	0.0450287
GBM	rand_240	0.0450336
KIRC	rand_214	0.0450578
COAD	rand_155	0.045073
HNSC	rand_462	0.0451551
LUAD	rand_445	0.0451567
HNSC	rand_515	0.0453154
LUAD	rand_277	0.0453342
UCEC	rand_518	0.0453658
BRCA	rand_31	0.0454099
LUAD	rand_32	0.0455233
OV	rand_399	0.0457879
OV	rand_274	0.0459298
KIRC	rand_150	0.046075
HNSC	rand_19	0.0463872
BRCA	rand_152	0.0463999
HNSC	rand_516	0.0464331
GBM	rand_126	0.0465009
BLCA	rand_60	0.0466097
BRCA	rand_46	0.0467185
HNSC	rand_121	0.0468279
BRCA	rand_316	0.0469375
BRCA	rand_296	0.0469391
HNSC	rand_394	0.0469752
BRCA	rand_414	0.0474424
HNSC	rand_97	0.0476597
COAD	rand_402	0.0477034
BRCA	rand_214	0.0477651
KIRC	rand_71	0.048029
HNSC	rand_393	0.0482494
BLCA	rand_397	0.048255
COAD	rand_506	0.0482599
HNSC	rand_497	0.0483505
SKCM	rand_497	0.0483926
SKCM	rand_363	0.0485076
GBM	rand_512	0.048527
BRCA	rand_397	0.0488251
SKCM	rand_77	0.0488916
GBM	rand_277	0.0489779
SKCM	rand_475	0.0489798
KIRC	rand_143	0.0489972
SKCM	rand_111	0.0492827
OV	rand_417	0.0493574
UCEC	rand_456	0.0495403
COAD	rand_240	0.0495691
KIRC	rand_284	0.0495961
UCEC	rand_266	0.0496467
GBM	rand_180	0.0496705
KIRC	rand_436	0.0499166
OV	rand_466	0.0500982
KIRC	rand_306	0.0501353
COAD	rand_141	0.0501762
HNSC	rand_369	0.050243
HNSC	rand_461	0.0503161
KIRC	rand_334	0.0504059
SKCM	rand_317	0.0505265
COAD	rand_392	0.0505808
OV	rand_323	0.0506131
LUSC	rand_237	0.0506982
HNSC	rand_298	0.0509255
UCEC	rand_460	0.0509331
BRCA	rand_453	0.0509389
GBM	rand_50	0.0511875
LUAD	rand_347	0.0512007
LUSC	rand_280	0.0515103
UCEC	rand_129	0.0515121
GBM	rand_225	0.0515536
COAD	rand_143	0.0515606
GBM	rand_123	0.0516978
SKCM	rand_525	0.0517186
LUSC	rand_69	0.0517609
SKCM	rand_426	0.051804
SKCM	rand_340	0.0520885
COAD	rand_321	0.052164
KIRC	rand_370	0.0524316
BLCA	rand_356	0.0527225
BLCA	rand_140	0.0527751
READ	rand_504	0.0528075
OV	rand_54	0.05288
OV	rand_429	0.0531256
BRCA	rand_308	0.0532187
UCEC	rand_53	0.0532761
OV	rand_301	0.0533497
GBM	rand_261	0.0534493
READ	rand_430	0.0534661
BLCA	rand_115	0.0536304
GBM	rand_356	0.0536748
SKCM	rand_306	0.0537874
BRCA	rand_221	0.0539231
BLCA	rand_275	0.0540131
GBM	rand_109	0.0541846
HNSC	rand_84	0.0543026
OV	rand_96	0.0543948
OV	rand_202	0.0546058
LUSC	rand_336	0.0546222
GBM	rand_349	0.0547454
KIRC	rand_66	0.0548178
BRCA	rand_292	0.054897
KIRC	rand_131	0.054946
SKCM	rand_286	0.0550763
GBM	rand_437	0.0552796
SKCM	rand_67	0.0555232
GBM	rand_36	0.0555846
BLCA	rand_104	0.0557289
KIRC	rand_496	0.0557308
LUSC	rand_356	0.0558114
KIRC	rand_405	0.0560123
GBM	rand_386	0.056067
OV	rand_172	0.0563021
GBM	rand_38	0.0564729
BRCA	rand_184	0.0565526
UCEC	rand_331	0.0565722
GBM	rand_29	0.0566813
LUAD	rand_322	0.0569928
BLCA	rand_229	0.0571777
BRCA	rand_206	0.0572036
HNSC	rand_281	0.0572143
LUAD	rand_331	0.0572301
GBM	rand_82	0.0573354
SKCM	rand_267	0.0573713
SKCM	rand_133	0.0575142
BLCA	rand_231	0.0575888
BRCA	rand_195	0.0576733
COAD	rand_81	0.0577288
OV	rand_221	0.0577433
GBM	rand_447	0.0577757
BLCA	rand_72	0.0578427
LUAD	rand_456	0.0579954
OV	rand_496	0.0580701
SKCM	rand_289	0.0581499
KIRC	rand_311	0.0582242
KIRC	rand_151	0.0582576
BLCA	rand_97	0.0584194
UCEC	rand_488	0.0585648
BLCA	rand_189	0.0586466
GBM	rand_228	0.0588138
GBM	rand_464	0.0588342
HNSC	rand_81	0.0591966
SKCM	rand_66	0.0596054
SKCM	rand_135	0.0596781
SKCM	rand_59	0.0596794
KIRC	rand_495	0.0597526
HNSC	rand_339	0.05977
BLCA	rand_91	0.0598784
COAD	rand_436	0.0598935
BLCA	rand_68	0.0601479
BRCA	rand_200	0.0602476
KIRC	rand_472	0.0603099
GBM	rand_15	0.0603323
KIRC	rand_213	0.06057
LUAD	rand_446	0.0605804
SKCM	rand_124	0.0607537
BRCA	rand_304	0.0607987
LUSC	rand_245	0.0608738
GBM	rand_66	0.0608819
GBM	rand_169	0.0609109
SKCM	rand_500	0.0609357
HNSC	rand_460	0.0610435
LUAD	rand_444	0.0610995
COAD	rand_320	0.0612401
GBM	rand_504	0.0614151
OV	rand_149	0.0616636
BLCA	rand_343	0.0618074
SKCM	rand_39	0.0622252
UCEC	rand_320	0.0623205
GBM	rand_12	0.0623739
OV	rand_156	0.0624019
BLCA	rand_359	0.0628644
GBM	rand_156	0.0628914
LUAD	rand_108	0.0629054
HNSC	rand_509	0.0629784
BLCA	rand_69	0.0630359
LUAD	rand_46	0.063062
KIRC	rand_486	0.0631388
BRCA	rand_116	0.0632695
READ	rand_375	0.0633982
BRCA	rand_516	0.0635122
KIRC	rand_138	0.0637544
SKCM	rand_216	0.0638402
OV	rand_120	0.0638408
KIRC	rand_417	0.0639589
READ	rand_58	0.0640973
READ	rand_308	0.0640973
LUSC	rand_139	0.064136
GBM	rand_425	0.0641624
COAD	rand_492	0.0644023
GBM	rand_485	0.0644109
KIRC	rand_272	0.0645388
HNSC	rand_517	0.0645444
UCEC	rand_443	0.0645665
COAD	rand_524	0.0646047
LUAD	rand_236	0.0646442
BLCA	rand_440	0.0647146
GBM	rand_214	0.0649654
HNSC	rand_236	0.0650709
COAD	rand_170	0.0652876
BRCA	rand_398	0.0653022
SKCM	rand_162	0.0654588
KIRC	rand_228	0.0655875
OV	rand_188	0.0655997
GBM	rand_507	0.0656118
BLCA	rand_508	0.0657628
LUSC	rand_89	0.0658769
BLCA	rand_29	0.0659202
HNSC	rand_172	0.0659665
HNSC	rand_133	0.0660462
GBM	rand_40	0.0662359
GBM	rand_523	0.0662506
BLCA	rand_1	0.0663969
KIRC	rand_117	0.066463
KIRC	rand_174	0.0665634
BRCA	rand_350	0.0665829
LUSC	rand_285	0.0666607
HNSC	rand_398	0.06684
UCEC	rand_224	0.0668913
BLCA	rand_267	0.0670073
KIRC	rand_457	0.0672074
LUAD	rand_454	0.0672748
UCEC	rand_36	0.0674044
GBM	rand_367	0.0675359
BRCA	rand_145	0.0676629
GBM	rand_215	0.0677058
OV	rand_203	0.0678175
UCEC	rand_504	0.0679148
OV	rand_400	0.0681177
BLCA	rand_425	0.0682113
OV	rand_134	0.068359
LUAD	rand_286	0.0684497
KIRC	rand_252	0.0685167
LUAD	rand_181	0.0685592
COAD	rand_41	0.0686437
LUSC	rand_85	0.068654
UCEC	rand_7	0.0687528
LUSC	rand_159	0.0688134
HNSC	rand_122	0.068825
KIRC	rand_61	0.0689712
LUAD	rand_517	0.0689998
SKCM	rand_83	0.0690516
COAD	rand_298	0.0690882
UCEC	rand_146	0.0690973
OV	rand_212	0.0692573
KIRC	rand_523	0.0692933
UCEC	rand_356	0.0694197
GBM	rand_379	0.0694612
BRCA	rand_425	0.0694619
BRCA	rand_16	0.0695927
KIRC	rand_109	0.0696209
LUSC	rand_1	0.0697177
OV	rand_21	0.0698068
UCEC	rand_226	0.0699288
LUAD	rand_24	0.0700981
BRCA	rand_336	0.0702199
BRCA	rand_73	0.0708641
BLCA	rand_523	0.0709552
LUSC	rand_60	0.071289
HNSC	rand_390	0.0713433
UCEC	rand_282	0.0715934
SKCM	rand_181	0.0716351
SKCM	rand_457	0.0717356
LUAD	rand_120	0.0717734
LUAD	rand_356	0.0719595
BRCA	rand_446	0.0726171
LUSC	rand_459	0.0726923
LUAD	rand_411	0.072856
BRCA	rand_330	0.073032
BLCA	rand_456	0.0732287
BLCA	rand_321	0.0732617
BLCA	rand_164	0.0733713
COAD	rand_504	0.0734759
LUAD	rand_408	0.0734822
COAD	rand_134	0.0734897
GBM	rand_314	0.0735706
BRCA	rand_147	0.0735869
BLCA	rand_156	0.0737599
LUSC	rand_32	0.0738186
LUAD	rand_87	0.0738975
GBM	rand_374	0.0739264
UCEC	rand_451	0.0741392
LUAD	rand_99	0.07414
OV	rand_50	0.0741857
LUAD	rand_394	0.0743364
BLCA	rand_22	0.0744593
SKCM	rand_259	0.074505
HNSC	rand_35	0.0745634
UCEC	rand_237	0.0746095
KIRC	rand_318	0.0746625
HNSC	rand_520	0.0747112
BLCA	rand_163	0.0750775
HNSC	rand_470	0.0750828
KIRC	rand_52	0.0752218
KIRC	rand_161	0.0752664
BLCA	rand_205	0.0753262
UCEC	rand_312	0.0753521
BLCA	rand_222	0.0753895
BRCA	rand_420	0.0757359
BLCA	rand_394	0.0757456
BLCA	rand_361	0.0757553
HNSC	rand_486	0.0758572
KIRC	rand_427	0.0758881
BLCA	rand_398	0.0759085
HNSC	rand_246	0.0759302
BLCA	rand_129	0.07605
BRCA	rand_241	0.0760678
GBM	rand_194	0.076092
COAD	rand_31	0.0761763
HNSC	rand_409	0.0763907
HNSC	rand_404	0.0765048
GBM	rand_387	0.0765089
LUSC	rand_163	0.0766548
BLCA	rand_334	0.0767318
LUSC	rand_29	0.0767391
BRCA	rand_383	0.0769596
COAD	rand_398	0.0769919
BRCA	rand_523	0.0771048
BRCA	rand_394	0.0774528
SKCM	rand_444	0.0775636
LUAD	rand_135	0.0777056
LUAD	rand_165	0.0778364
KIRC	rand_1	0.0783468
LUSC	rand_197	0.078353
GBM	rand_27	0.0784132
COAD	rand_256	0.0784606
SKCM	rand_341	0.07875
GBM	rand_19	0.0790135
GBM	rand_85	0.0791394
LUSC	rand_284	0.0791891
SKCM	rand_261	0.0792072
SKCM	rand_342	0.0796987
GBM	rand_454	0.0797815
BLCA	rand_53	0.0801448
GBM	rand_309	0.0803609
SKCM	rand_188	0.0804911
OV	rand_47	0.080529
GBM	rand_502	0.0807237
KIRC	rand_438	0.0811793
SKCM	rand_185	0.0815504
SKCM	rand_167	0.0817014
HNSC	rand_57	0.0818023
UCEC	rand_284	0.0819499
SKCM	rand_108	0.0819504
COAD	rand_192	0.0819564
BRCA	rand_478	0.0821324
SKCM	rand_126	0.0823513
UCEC	rand_375	0.0823713
COAD	rand_95	0.0824693
SKCM	rand_517	0.0825299
HNSC	rand_508	0.0826135
READ	rand_89	0.0828077
LUAD	rand_186	0.0829594
BLCA	rand_446	0.0829626
UCEC	rand_281	0.083021
HNSC	rand_345	0.0832254
HNSC	rand_381	0.083636
KIRC	rand_506	0.0839366
KIRC	rand_307	0.0841585
OV	rand_108	0.0842315
SKCM	rand_526	0.0842458
KIRC	rand_344	0.0842579
BLCA	rand_410	0.0842877
SKCM	rand_506	0.0843507
SKCM	rand_26	0.0846288
COAD	rand_145	0.084707
SKCM	rand_94	0.0847603
KIRC	rand_397	0.0849771
COAD	rand_337	0.0852852
COAD	rand_72	0.0853007
UCEC	rand_367	0.0853185
KIRC	rand_388	0.0853506
KIRC	rand_86	0.0855255
LUAD	rand_350	0.0855502
HNSC	rand_275	0.085562
SKCM	rand_369	0.0857443
GBM	rand_222	0.0857912
BLCA	rand_301	0.0862619
BLCA	rand_346	0.0863181
BLCA	rand_299	0.0863753
LUAD	rand_457	0.0864288
BRCA	rand_18	0.0865461
HNSC	rand_100	0.0865488
HNSC	rand_383	0.0865668
HNSC	rand_315	0.0866077
GBM	rand_5	0.0866759
UCEC	rand_497	0.0867054
COAD	rand_300	0.0867191
BLCA	rand_130	0.0867677
KIRC	rand_124	0.0868278
BRCA	rand_452	0.0868509
BLCA	rand_511	0.0868783
LUSC	rand_225	0.087043
BRCA	rand_113	0.0871274
HNSC	rand_201	0.0872416
KIRC	rand_169	0.0872847
UCEC	rand_376	0.0873581
SKCM	rand_375	0.0874639
LUSC	rand_337	0.0874666
BRCA	rand_141	0.0875101
BLCA	rand_309	0.0877297
KIRC	rand_135	0.0877375
GBM	rand_353	0.0879463
UCEC	rand_210	0.0880019
SKCM	rand_18	0.0880758
HNSC	rand_76	0.0880991
LUAD	rand_469	0.0886587
LUSC	rand_480	0.0886883
KIRC	rand_502	0.0888576
OV	rand_227	0.0888854
COAD	rand_467	0.0890458
BRCA	rand_188	0.089203
LUAD	rand_359	0.0892445
GBM	rand_164	0.0892727
OV	rand_157	0.089622
SKCM	rand_205	0.0896551
HNSC	rand_305	0.0897038
GBM	rand_427	0.0897749
KIRC	rand_335	0.0897827
SKCM	rand_102	0.0899436
KIRC	rand_3	0.0899525
GBM	rand_290	0.090122
BRCA	rand_300	0.090251
BRCA	rand_78	0.0903586
HNSC	rand_136	0.0903617
HNSC	rand_64	0.0904344
HNSC	rand_464	0.0905321
KIRC	rand_181	0.0906051
LUAD	rand_41	0.0908304
SKCM	rand_204	0.0908335
KIRC	rand_374	0.0908433
COAD	rand_419	0.0908762
HNSC	rand_223	0.0910157
GBM	rand_519	0.0910781
COAD	rand_339	0.0910815
KIRC	rand_465	0.0911281
LUAD	rand_233	0.0912412
SKCM	rand_260	0.0913828
COAD	rand_165	0.0914157
BRCA	rand_451	0.0915691
LUAD	rand_338	0.0918075
KIRC	rand_420	0.0919959
LUAD	rand_163	0.092068
COAD	rand_433	0.0921107
HNSC	rand_391	0.0923719
BRCA	rand_447	0.0925251
BRCA	rand_232	0.0925356
SKCM	rand_223	0.0926934
BRCA	rand_517	0.0929063
OV	rand_251	0.0929697
COAD	rand_245	0.093055
GBM	rand_189	0.0930797
BRCA	rand_448	0.0931283
BRCA	rand_138	0.0932632
BLCA	rand_509	0.0934507
SKCM	rand_85	0.0935803
LUAD	rand_355	0.0937497
UCEC	rand_292	0.0938167
SKCM	rand_405	0.093881
GBM	rand_253	0.093978
GBM	rand_515	0.0941737
READ	rand_143	0.0942643
LUAD	rand_316	0.0944036
BLCA	rand_469	0.0944515
GBM	rand_243	0.0946772
KIRC	rand_42	0.0947315
BLCA	rand_182	0.0949218
UCEC	rand_525	0.0950028
BRCA	rand_85	0.0951618
COAD	rand_328	0.0953101
OV	rand_17	0.0954652
UCEC	rand_431	0.0957471
BLCA	rand_250	0.0959503
UCEC	rand_54	0.0959811
UCEC	rand_88	0.0960378
GBM	rand_238	0.0961905
COAD	rand_176	0.0964187
HNSC	rand_343	0.0964851
LUAD	rand_34	0.0965219
HNSC	rand_45	0.0965399
HNSC	rand_479	0.0966001
UCEC	rand_168	0.0970536
UCEC	rand_319	0.097097
GBM	rand_283	0.0974317
BRCA	rand_317	0.0974415
SKCM	rand_439	0.0976387
LUSC	rand_88	0.0976798
LUAD	rand_143	0.0976904
LUAD	rand_385	0.0977294
SKCM	rand_98	0.0977566
GBM	rand_125	0.0979003
KIRC	rand_142	0.0980663
HNSC	rand_436	0.0981247
UCEC	rand_25	0.0982536
UCEC	rand_401	0.098344
SKCM	rand_486	0.0984102
KIRC	rand_179	0.0985125
BRCA	rand_384	0.0986289
COAD	rand_266	0.0986506
HNSC	rand_502	0.0986572
LUAD	rand_107	0.0988449
SKCM	rand_168	0.0989309
OV	rand_248	0.0992858
BLCA	rand_89	0.0996657
BRCA	rand_230	0.0997847
COAD	rand_388	0.0998108
BLCA	rand_237	0.0998987
OV	rand_467	0.100051
COAD	rand_247	0.100386
BRCA	rand_144	0.100394
KIRC	rand_297	0.100397
LUAD	rand_305	0.100449
LUAD	rand_489	0.100638
LUAD	rand_482	0.100899
LUAD	rand_415	0.101236
OV	rand_60	0.101242
LUAD	rand_430	0.101354
UCEC	rand_291	0.101451
SKCM	rand_120	0.10194
SKCM	rand_467	0.10209
BRCA	rand_170	0.102093
SKCM	rand_505	0.102109
GBM	rand_78	0.102309
LUAD	rand_476	0.102738
HNSC	rand_423	0.102798
BRCA	rand_416	0.102918
LUAD	rand_522	0.102963
BLCA	rand_37	0.103223
READ	rand_35	0.103368
READ	rand_83	0.103368
READ	rand_268	0.103368
READ	rand_387	0.103368
BRCA	rand_65	0.103472
BRCA	rand_136	0.103511
BRCA	rand_5	0.103611
BRCA	rand_413	0.103687
BRCA	rand_459	0.103783
COAD	rand_22	0.103808
UCEC	rand_195	0.104068
HNSC	rand_443	0.104152
BRCA	rand_91	0.104252
KIRC	rand_260	0.104492
UCEC	rand_244	0.104627
LUAD	rand_237	0.104736
BLCA	rand_352	0.10487
HNSC	rand_115	0.104954
KIRC	rand_429	0.104966
OV	rand_283	0.105226
HNSC	rand_426	0.105259
BLCA	rand_492	0.105482
BLCA	rand_240	0.105541
UCEC	rand_304	0.105843
HNSC	rand_184	0.105887
LUSC	rand_67	0.106112
GBM	rand_115	0.10652
LUSC	rand_430	0.106639
UCEC	rand_150	0.10683
LUSC	rand_180	0.107073
UCEC	rand_429	0.107234
SKCM	rand_360	0.107278
LUAD	rand_369	0.1073
BLCA	rand_500	0.107406
BLCA	rand_257	0.107449
BRCA	rand_487	0.107497
LUSC	rand_467	0.107778
GBM	rand_465	0.107851
UCEC	rand_340	0.108096
COAD	rand_244	0.1081
COAD	rand_171	0.108281
HNSC	rand_62	0.108381
KIRC	rand_488	0.108557
OV	rand_435	0.108714
LUAD	rand_167	0.108995
COAD	rand_432	0.109006
OV	rand_56	0.109163
KIRC	rand_15	0.109375
UCEC	rand_144	0.109594
HNSC	rand_493	0.109788
BRCA	rand_76	0.109873
BRCA	rand_299	0.110275
HNSC	rand_308	0.110684
KIRC	rand_230	0.110748
BLCA	rand_5	0.111195
KIRC	rand_402	0.111208
GBM	rand_90	0.111304
BLCA	rand_236	0.111364
HNSC	rand_25	0.111397
BLCA	rand_322	0.111465
OV	rand_52	0.111486
KIRC	rand_100	0.111671
COAD	rand_302	0.111708
BLCA	rand_183	0.111729
LUSC	rand_43	0.111765
SKCM	rand_425	0.111778
SKCM	rand_401	0.11203
OV	rand_299	0.11204
OV	rand_316	0.11221
LUAD	rand_106	0.112408
GBM	rand_127	0.112638
LUAD	rand_213	0.112752
SKCM	rand_338	0.112825
GBM	rand_129	0.11296
SKCM	rand_240	0.113027
LUSC	rand_362	0.113379
KIRC	rand_445	0.113701
UCEC	rand_277	0.113719
SKCM	rand_154	0.113844
UCEC	rand_165	0.113869
UCEC	rand_16	0.113939
BRCA	rand_406	0.114071
OV	rand_160	0.114291
GBM	rand_39	0.114581
KIRC	rand_193	0.1146
LUSC	rand_75	0.114643
BRCA	rand_176	0.114823
BRCA	rand_174	0.115058
BRCA	rand_257	0.115085
BRCA	rand_103	0.115155
BLCA	rand_513	0.115222
LUSC	rand_226	0.115223
LUAD	rand_110	0.115317
BLCA	rand_159	0.115323
OV	rand_336	0.115507
OV	rand_137	0.115697
GBM	rand_326	0.115702
LUSC	rand_232	0.11589
BRCA	rand_186	0.115955
OV	rand_465	0.116093
GBM	rand_524	0.116169
KIRC	rand_49	0.116194
BLCA	rand_489	0.116487
BLCA	rand_196	0.116718
HNSC	rand_117	0.116824
BRCA	rand_442	0.116869
LUAD	rand_52	0.117062
OV	rand_196	0.117134
LUAD	rand_353	0.11719
BRCA	rand_521	0.117419
HNSC	rand_322	0.117422
BRCA	rand_48	0.11752
GBM	rand_185	0.117581
GBM	rand_138	0.117625
SKCM	rand_498	0.11772
UCEC	rand_332	0.117791
BLCA	rand_193	0.118034
BRCA	rand_246	0.118293
KIRC	rand_183	0.118439
GBM	rand_449	0.118588
LUSC	rand_376	0.11876
HNSC	rand_120	0.11891
COAD	rand_399	0.118948
HNSC	rand_321	0.119002
COAD	rand_5	0.119097
OV	rand_20	0.11934
UCEC	rand_373	0.11941
BLCA	rand_206	0.119416
UCEC	rand_152	0.119706
UCEC	rand_503	0.119775
LUSC	rand_155	0.119907
OV	rand_37	0.119953
LUAD	rand_79	0.120204
BLCA	rand_342	0.120444
HNSC	rand_129	0.120606
KIRC	rand_95	0.120617
BLCA	rand_302	0.120919
KIRC	rand_348	0.120946
GBM	rand_18	0.120953
UCEC	rand_174	0.121241
GBM	rand_98	0.121278
KIRC	rand_191	0.121386
HNSC	rand_215	0.121468
COAD	rand_449	0.121518
GBM	rand_140	0.121527
UCEC	rand_417	0.121573
OV	rand_296	0.121637
BRCA	rand_237	0.121692
UCEC	rand_388	0.121795
UCEC	rand_513	0.121828
LUSC	rand_449	0.121993
SKCM	rand_450	0.122076
GBM	rand_462	0.122203
LUSC	rand_92	0.122397
HNSC	rand_330	0.122473
COAD	rand_279	0.122519
LUSC	rand_477	0.12283
COAD	rand_477	0.122875
HNSC	rand_265	0.12305
UCEC	rand_143	0.123126
BRCA	rand_321	0.123314
BLCA	rand_23	0.123367
SKCM	rand_281	0.123536
COAD	rand_225	0.123569
LUSC	rand_381	0.123707
HNSC	rand_363	0.123966
COAD	rand_359	0.124218
HNSC	rand_361	0.12422
BLCA	rand_389	0.124269
OV	rand_111	0.124284
BRCA	rand_385	0.124366
KIRC	rand_226	0.12448
OV	rand_28	0.124484
GBM	rand_208	0.124535
KIRC	rand_384	0.124658
READ	rand_65	0.12467
READ	rand_92	0.12467
READ	rand_111	0.12467
READ	rand_127	0.12467
READ	rand_151	0.12467
READ	rand_168	0.12467
READ	rand_266	0.12467
READ	rand_333	0.12467
READ	rand_361	0.12467
READ	rand_398	0.12467
READ	rand_409	0.12467
READ	rand_415	0.12467
READ	rand_419	0.12467
READ	rand_477	0.12467
READ	rand_482	0.12467
READ	rand_484	0.12467
READ	rand_488	0.12467
SKCM	rand_170	0.124682
BRCA	rand_272	0.124881
BRCA	rand_303	0.124905
LUSC	rand_13	0.124947
HNSC	rand_266	0.125207
UCEC	rand_328	0.125223
GBM	rand_65	0.125305
BLCA	rand_499	0.125316
UCEC	rand_276	0.125795
BRCA	rand_175	0.125875
BLCA	rand_49	0.125889
OV	rand_395	0.125975
BLCA	rand_510	0.126052
HNSC	rand_512	0.126082
KIRC	rand_8	0.126257
GBM	rand_196	0.126432
LUSC	rand_223	0.126645
BRCA	rand_252	0.126813
GBM	rand_56	0.126825
BLCA	rand_411	0.126867
BLCA	rand_58	0.126884
BRCA	rand_276	0.127093
BLCA	rand_400	0.127496
GBM	rand_136	0.127711
UCEC	rand_370	0.127813
SKCM	rand_263	0.128164
HNSC	rand_291	0.128305
BLCA	rand_38	0.1285
LUAD	rand_443	0.128503
BRCA	rand_140	0.128554
LUSC	rand_98	0.1286
KIRC	rand_303	0.128881
COAD	rand_414	0.129823
BRCA	rand_479	0.129903
HNSC	rand_300	0.129971
HNSC	rand_135	0.130251
OV	rand_431	0.130345
UCEC	rand_379	0.130762
OV	rand_267	0.13109
UCEC	rand_24	0.131282
SKCM	rand_503	0.131319
COAD	rand_428	0.131405
BRCA	rand_507	0.131553
BRCA	rand_197	0.131577
BRCA	rand_129	0.131654
LUAD	rand_239	0.132128
GBM	rand_509	0.132196
GBM	rand_227	0.132234
LUSC	rand_80	0.132387
BLCA	rand_475	0.132528
OV	rand_351	0.13254
OV	rand_340	0.13267
BRCA	rand_132	0.132797
BLCA	rand_422	0.132861
LUSC	rand_174	0.132866
SKCM	rand_248	0.13325
OV	rand_92	0.13328
LUAD	rand_164	0.133407
SKCM	rand_407	0.133417
BLCA	rand_319	0.13344
KIRC	rand_120	0.133682
GBM	rand_456	0.133983
BRCA	rand_422	0.134178
OV	rand_365	0.134243
HNSC	rand_94	0.134343
BRCA	rand_190	0.134633
BRCA	rand_499	0.134731
BLCA	rand_233	0.134838
UCEC	rand_218	0.134851
GBM	rand_179	0.13519
LUSC	rand_6	0.135213
COAD	rand_12	0.135507
BRCA	rand_392	0.135537
SKCM	rand_350	0.135621
SKCM	rand_523	0.135722
LUSC	rand_302	0.135844
LUAD	rand_166	0.136113
COAD	rand_206	0.136258
LUAD	rand_43	0.136433
BLCA	rand_487	0.136492
SKCM	rand_200	0.136512
SKCM	rand_315	0.136575
BLCA	rand_310	0.136737
GBM	rand_141	0.136745
GBM	rand_319	0.136838
BRCA	rand_25	0.137585
GBM	rand_514	0.137672
BLCA	rand_20	0.137999
LUSC	rand_33	0.138216
HNSC	rand_83	0.138477
SKCM	rand_210	0.138543
COAD	rand_133	0.138577
COAD	rand_282	0.138903
SKCM	rand_172	0.138972
GBM	rand_219	0.139063
LUAD	rand_211	0.139285
OV	rand_139	0.139655
HNSC	rand_523	0.13977
UCEC	rand_341	0.14016
COAD	rand_177	0.140238
COAD	rand_292	0.140243
LUSC	rand_328	0.140458
UCEC	rand_434	0.140608
SKCM	rand_292	0.140617
HNSC	rand_338	0.140704
READ	rand_91	0.141032
READ	rand_130	0.141032
READ	rand_147	0.141032
READ	rand_170	0.141032
READ	rand_195	0.141032
READ	rand_455	0.141406
BRCA	rand_44	0.141466
LUAD	rand_307	0.141478
BLCA	rand_24	0.141526
LUSC	rand_250	0.141683
LUAD	rand_515	0.141903
HNSC	rand_134	0.14225
KIRC	rand_184	0.142345
LUSC	rand_351	0.142352
SKCM	rand_209	0.142451
KIRC	rand_286	0.142463
LUSC	rand_164	0.142711
LUSC	rand_122	0.142878
OV	rand_335	0.142904
HNSC	rand_138	0.143023
GBM	rand_116	0.143155
KIRC	rand_221	0.143291
UCEC	rand_52	0.143325
BLCA	rand_98	0.143483
LUSC	rand_161	0.143578
HNSC	rand_366	0.14377
SKCM	rand_50	0.14381
BLCA	rand_80	0.14427
BLCA	rand_325	0.144275
SKCM	rand_516	0.144548
KIRC	rand_227	0.144741
KIRC	rand_292	0.144896
SKCM	rand_136	0.145204
LUAD	rand_180	0.145267
LUAD	rand_514	0.145281
HNSC	rand_161	0.145397
OV	rand_204	0.145465
UCEC	rand_234	0.145581
BLCA	rand_374	0.145581
UCEC	rand_316	0.145721
SKCM	rand_470	0.146152
BLCA	rand_65	0.146274
UCEC	rand_294	0.146313
BRCA	rand_122	0.146321
READ	rand_30	0.14638
READ	rand_36	0.14638
READ	rand_45	0.14638
READ	rand_104	0.14638
READ	rand_106	0.14638
READ	rand_109	0.14638
READ	rand_139	0.14638
READ	rand_173	0.14638
READ	rand_180	0.14638
READ	rand_184	0.14638
READ	rand_237	0.14638
READ	rand_242	0.14638
READ	rand_243	0.14638
READ	rand_254	0.14638
READ	rand_276	0.14638
READ	rand_297	0.14638
READ	rand_315	0.14638
READ	rand_338	0.14638
READ	rand_353	0.14638
READ	rand_359	0.14638
READ	rand_402	0.14638
READ	rand_414	0.14638
READ	rand_428	0.14638
READ	rand_436	0.14638
READ	rand_464	0.14638
READ	rand_473	0.14638
READ	rand_479	0.14638
READ	rand_481	0.14638
READ	rand_506	0.14638
LUSC	rand_141	0.146434
HNSC	rand_44	0.146463
LUAD	rand_3	0.146641
HNSC	rand_454	0.14705
GBM	rand_17	0.14722
BRCA	rand_404	0.14743
HNSC	rand_79	0.147581
BRCA	rand_135	0.147735
GBM	rand_132	0.147787
KIRC	rand_172	0.147972
COAD	rand_222	0.148269
SKCM	rand_48	0.148761
HNSC	rand_358	0.148889
COAD	rand_290	0.148963
COAD	rand_180	0.149417
KIRC	rand_395	0.149465
KIRC	rand_239	0.149717
BLCA	rand_117	0.149885
BLCA	rand_248	0.149927
LUSC	rand_357	0.149966
HNSC	rand_104	0.150035
HNSC	rand_206	0.150197
OV	rand_125	0.150208
HNSC	rand_145	0.150227
LUAD	rand_504	0.150271
BRCA	rand_263	0.150363
COAD	rand_217	0.15055
BLCA	rand_73	0.150553
COAD	rand_268	0.150806
GBM	rand_254	0.151197
SKCM	rand_68	0.151206
BLCA	rand_45	0.1514
UCEC	rand_196	0.151898
KIRC	rand_137	0.152003
BLCA	rand_444	0.152056
GBM	rand_289	0.152234
LUSC	rand_509	0.152306
GBM	rand_410	0.152309
GBM	rand_455	0.152353
LUSC	rand_142	0.152462
BRCA	rand_291	0.152468
BLCA	rand_293	0.152627
HNSC	rand_280	0.152664
OV	rand_179	0.15273
SKCM	rand_89	0.152745
GBM	rand_220	0.152796
KIRC	rand_504	0.153258
BLCA	rand_108	0.153668
LUAD	rand_379	0.154031
SKCM	rand_142	0.154107
UCEC	rand_183	0.154173
HNSC	rand_178	0.154294
LUSC	rand_494	0.154346
KIRC	rand_6	0.155086
BLCA	rand_92	0.155304
COAD	rand_375	0.155584
SKCM	rand_388	0.15561
LUSC	rand_18	0.155682
SKCM	rand_471	0.155959
COAD	rand_364	0.15597
BRCA	rand_234	0.156317
BLCA	rand_201	0.156373
SKCM	rand_354	0.156571
SKCM	rand_321	0.156621
SKCM	rand_359	0.156717
UCEC	rand_407	0.156905
LUAD	rand_523	0.157017
KIRC	rand_141	0.157443
BLCA	rand_75	0.157547
KIRC	rand_290	0.157643
HNSC	rand_176	0.158
OV	rand_308	0.158142
COAD	rand_241	0.158168
LUAD	rand_375	0.15853
BRCA	rand_441	0.158605
GBM	rand_6	0.158624
COAD	rand_158	0.158766
KIRC	rand_421	0.158785
LUSC	rand_216	0.159147
UCEC	rand_17	0.159211
BLCA	rand_362	0.159465
HNSC	rand_317	0.159506
UCEC	rand_186	0.15981
BRCA	rand_343	0.159824
COAD	rand_200	0.159947
GBM	rand_505	0.160142
UCEC	rand_197	0.160268
SKCM	rand_138	0.160324
LUAD	rand_293	0.160494
SKCM	rand_469	0.160777
KIRC	rand_356	0.160883
BLCA	rand_243	0.161013
BRCA	rand_506	0.161146
BLCA	rand_228	0.161535
BLCA	rand_208	0.161679
UCEC	rand_57	0.161869
GBM	rand_99	0.161892
GBM	rand_77	0.161938
COAD	rand_505	0.162095
OV	rand_370	0.162627
UCEC	rand_64	0.162941
LUAD	rand_389	0.163211
GBM	rand_133	0.163241
LUSC	rand_320	0.163266
COAD	rand_7	0.163527
KIRC	rand_441	0.163664
GBM	rand_92	0.163728
UCEC	rand_223	0.163779
COAD	rand_257	0.164464
LUSC	rand_506	0.164825
BLCA	rand_452	0.164963
COAD	rand_456	0.165016
BLCA	rand_106	0.165051
GBM	rand_398	0.165513
SKCM	rand_230	0.165602
KIRC	rand_279	0.165649
HNSC	rand_428	0.165657
SKCM	rand_123	0.165875
HNSC	rand_91	0.165878
LUAD	rand_57	0.16607
LUAD	rand_377	0.166082
HNSC	rand_73	0.166655
UCEC	rand_303	0.166771
OV	rand_122	0.166796
HNSC	rand_90	0.166797
OV	rand_284	0.166831
HNSC	rand_21	0.166915
KIRC	rand_508	0.166989
COAD	rand_361	0.167004
LUSC	rand_70	0.16708
GBM	rand_451	0.167251
BRCA	rand_57	0.1673
BRCA	rand_180	0.167326
BLCA	rand_518	0.167523
SKCM	rand_507	0.167559
BRCA	rand_307	0.167667
BRCA	rand_284	0.167734
OV	rand_291	0.167987
COAD	rand_59	0.168139
READ	rand_11	0.168218
READ	rand_12	0.168218
READ	rand_22	0.168218
READ	rand_23	0.168218
READ	rand_50	0.168218
READ	rand_61	0.168218
READ	rand_123	0.168218
READ	rand_137	0.168218
READ	rand_174	0.168218
READ	rand_181	0.168218
READ	rand_190	0.168218
READ	rand_232	0.168218
READ	rand_252	0.168218
READ	rand_300	0.168218
READ	rand_329	0.168218
READ	rand_330	0.168218
READ	rand_352	0.168218
READ	rand_358	0.168218
READ	rand_372	0.168218
READ	rand_423	0.168218
READ	rand_427	0.168218
READ	rand_434	0.168218
READ	rand_478	0.168218
READ	rand_511	0.168218
LUAD	rand_196	0.16839
OV	rand_23	0.168521
BRCA	rand_258	0.1686
BRCA	rand_411	0.168747
KIRC	rand_362	0.168775
HNSC	rand_247	0.169188
LUSC	rand_367	0.169268
OV	rand_425	0.169465
GBM	rand_166	0.169602
BRCA	rand_102	0.16988
BLCA	rand_260	0.170161
HNSC	rand_367	0.170197
UCEC	rand_515	0.17033
GBM	rand_7	0.170399
HNSC	rand_127	0.170771
OV	rand_116	0.170849
UCEC	rand_523	0.171466
HNSC	rand_375	0.171476
KIRC	rand_14	0.171617
SKCM	rand_484	0.171677
HNSC	rand_156	0.171802
OV	rand_115	0.173121
BRCA	rand_130	0.173271
SKCM	rand_229	0.173409
LUAD	rand_270	0.173419
UCEC	rand_285	0.173511
BLCA	rand_463	0.173544
LUSC	rand_339	0.173713
BRCA	rand_473	0.173758
COAD	rand_61	0.173973
BLCA	rand_13	0.174051
BRCA	rand_208	0.174072
LUSC	rand_440	0.17424
BLCA	rand_306	0.17425
UCEC	rand_31	0.174251
BLCA	rand_519	0.174291
GBM	rand_470	0.17442
BLCA	rand_221	0.174609
UCEC	rand_238	0.174715
LUSC	rand_379	0.174987
KIRC	rand_490	0.175204
COAD	rand_331	0.175248
BRCA	rand_6	0.175301
LUAD	rand_295	0.175485
BRCA	rand_70	0.176339
LUAD	rand_190	0.176469
KIRC	rand_434	0.176523
UCEC	rand_188	0.176599
COAD	rand_135	0.176938
LUSC	rand_335	0.177331
GBM	rand_444	0.177384
HNSC	rand_233	0.177593
COAD	rand_417	0.178029
BLCA	rand_200	0.178351
KIRC	rand_32	0.178626
GBM	rand_511	0.17879
BRCA	rand_335	0.17913
OV	rand_14	0.179134
GBM	rand_406	0.17944
LUAD	rand_219	0.179555
HNSC	rand_478	0.179702
COAD	rand_356	0.179997
GBM	rand_476	0.180004
OV	rand_61	0.180044
UCEC	rand_61	0.180172
LUAD	rand_298	0.180413
BRCA	rand_387	0.180471
COAD	rand_291	0.18083
COAD	rand_345	0.180919
COAD	rand_92	0.181237
OV	rand_102	0.181477
OV	rand_119	0.181483
SKCM	rand_345	0.181484
OV	rand_86	0.181603
HNSC	rand_12	0.181605
OV	rand_311	0.18164
COAD	rand_228	0.181917
BLCA	rand_223	0.18242
COAD	rand_57	0.182537
SKCM	rand_381	0.182902
SKCM	rand_453	0.182992
HNSC	rand_101	0.183095
BRCA	rand_99	0.183108
OV	rand_87	0.183143
BRCA	rand_393	0.183156
GBM	rand_500	0.183169
KIRC	rand_390	0.183335
BLCA	rand_127	0.183337
GBM	rand_405	0.183734
KIRC	rand_24	0.183871
LUAD	rand_203	0.183883
BLCA	rand_324	0.183969
KIRC	rand_493	0.184083
LUAD	rand_195	0.184372
GBM	rand_385	0.184552
LUAD	rand_516	0.184726
UCEC	rand_6	0.185106
COAD	rand_267	0.18515
GBM	rand_101	0.185191
BRCA	rand_497	0.185435
BLCA	rand_455	0.185443
OV	rand_185	0.185523
HNSC	rand_433	0.185784
KIRC	rand_432	0.185902
BLCA	rand_337	0.18608
BLCA	rand_78	0.186105
SKCM	rand_399	0.186173
HNSC	rand_220	0.186347
SKCM	rand_409	0.186369
OV	rand_433	0.18664
SKCM	rand_310	0.186779
OV	rand_222	0.18686
KIRC	rand_28	0.186985
UCEC	rand_68	0.187312
SKCM	rand_451	0.187555
BRCA	rand_327	0.187633
UCEC	rand_251	0.187663
UCEC	rand_289	0.187677
GBM	rand_378	0.187898
GBM	rand_490	0.188461
GBM	rand_71	0.188766
LUSC	rand_233	0.188797
OV	rand_404	0.189217
KIRC	rand_464	0.1893
GBM	rand_59	0.189369
BRCA	rand_217	0.189369
SKCM	rand_408	0.189635
LUAD	rand_292	0.189888
SKCM	rand_208	0.189906
READ	rand_5	0.189939
READ	rand_33	0.189939
READ	rand_40	0.189939
READ	rand_119	0.189939
READ	rand_149	0.189939
READ	rand_196	0.189939
READ	rand_228	0.189939
READ	rand_267	0.189939
READ	rand_279	0.189939
READ	rand_349	0.189939
READ	rand_382	0.189939
READ	rand_451	0.189939
READ	rand_466	0.189939
READ	rand_471	0.189939
READ	rand_474	0.189939
READ	rand_495	0.189939
READ	rand_522	0.189939
BRCA	rand_270	0.190336
READ	rand_44	0.19043
READ	rand_453	0.19043
READ	rand_496	0.19043
KIRC	rand_29	0.190851
SKCM	rand_206	0.191058
UCEC	rand_203	0.191178
SKCM	rand_25	0.191264
BLCA	rand_481	0.1914
OV	rand_275	0.191415
HNSC	rand_348	0.191603
BLCA	rand_283	0.192204
BRCA	rand_364	0.192228
LUAD	rand_381	0.1923
COAD	rand_429	0.192334
LUSC	rand_507	0.192452
GBM	rand_446	0.192693
LUAD	rand_184	0.193285
KIRC	rand_122	0.193384
HNSC	rand_152	0.193424
KIRC	rand_499	0.193483
UCEC	rand_242	0.193638
SKCM	rand_238	0.193823
HNSC	rand_140	0.193828
OV	rand_80	0.193935
LUSC	rand_281	0.194116
UCEC	rand_170	0.194116
LUAD	rand_306	0.194203
LUAD	rand_93	0.194363
SKCM	rand_357	0.194675
OV	rand_145	0.194712
SKCM	rand_266	0.194871
BRCA	rand_191	0.194946
LUSC	rand_198	0.195032
LUAD	rand_371	0.195133
LUSC	rand_522	0.195224
COAD	rand_374	0.195248
COAD	rand_518	0.195309
SKCM	rand_239	0.195343
KIRC	rand_140	0.195365
LUSC	rand_322	0.195427
HNSC	rand_72	0.195451
BRCA	rand_94	0.195663
HNSC	rand_119	0.195677
UCEC	rand_47	0.195736
LUAD	rand_272	0.195945
SKCM	rand_34	0.195947
GBM	rand_95	0.196146
SKCM	rand_417	0.196271
LUSC	rand_263	0.196605
BLCA	rand_413	0.196658
BRCA	rand_8	0.196835
HNSC	rand_389	0.196854
SKCM	rand_358	0.197027
LUSC	rand_457	0.197263
HNSC	rand_180	0.197311
SKCM	rand_207	0.197332
LUAD	rand_33	0.197403
BLCA	rand_474	0.19752
GBM	rand_241	0.197523
OV	rand_371	0.197764
LUAD	rand_263	0.19788
HNSC	rand_307	0.198048
HNSC	rand_87	0.198181
SKCM	rand_524	0.198457
UCEC	rand_300	0.198824
OV	rand_265	0.199358
UCEC	rand_80	0.199394
HNSC	rand_66	0.19957
SKCM	rand_173	0.199729
BLCA	rand_81	0.199823
LUAD	rand_68	0.200084
UCEC	rand_187	0.200193
HNSC	rand_418	0.200904
OV	rand_347	0.200956
HNSC	rand_15	0.201004
HNSC	rand_360	0.201286
BLCA	rand_383	0.201437
LUSC	rand_326	0.201604
GBM	rand_348	0.201879
LUAD	rand_199	0.201883
GBM	rand_163	0.202081
LUSC	rand_412	0.202385
LUAD	rand_235	0.202495
OV	rand_106	0.202616
BRCA	rand_160	0.202799
KIRC	rand_5	0.202939
UCEC	rand_268	0.203372
LUSC	rand_229	0.203437
GBM	rand_257	0.20357
UCEC	rand_347	0.203657
BRCA	rand_209	0.203812
BLCA	rand_165	0.203998
COAD	rand_277	0.204061
GBM	rand_493	0.204525
BRCA	rand_344	0.204601
COAD	rand_294	0.204914
BRCA	rand_417	0.205014
BRCA	rand_149	0.205149
GBM	rand_275	0.205178
UCEC	rand_102	0.205337
LUSC	rand_485	0.205432
KIRC	rand_342	0.205437
UCEC	rand_131	0.205777
BRCA	rand_486	0.205784
GBM	rand_67	0.20587
KIRC	rand_447	0.20608
LUAD	rand_245	0.206134
COAD	rand_338	0.206146
COAD	rand_29	0.206333
BLCA	rand_135	0.206643
HNSC	rand_309	0.206699
SKCM	rand_343	0.20684
GBM	rand_35	0.206849
READ	rand_163	0.20685
READ	rand_176	0.20685
READ	rand_433	0.20685
READ	rand_476	0.20685
LUSC	rand_306	0.206931
SKCM	rand_9	0.207168
LUAD	rand_303	0.207275
LUAD	rand_357	0.207349
BLCA	rand_204	0.207454
SKCM	rand_116	0.207701
OV	rand_458	0.208025
SKCM	rand_309	0.208224
UCEC	rand_169	0.208522
SKCM	rand_155	0.208585
BLCA	rand_332	0.208646
OV	rand_405	0.20875
LUSC	rand_16	0.208856
GBM	rand_370	0.208948
COAD	rand_497	0.208981
GBM	rand_317	0.209017
OV	rand_459	0.209049
SKCM	rand_347	0.209094
BRCA	rand_43	0.209458
GBM	rand_137	0.209459
LUAD	rand_490	0.209576
BLCA	rand_234	0.209717
UCEC	rand_115	0.209731
OV	rand_319	0.209825
BLCA	rand_438	0.20996
COAD	rand_446	0.209978
LUSC	rand_209	0.210093
HNSC	rand_380	0.210375
KIRC	rand_516	0.210488
OV	rand_135	0.21087
GBM	rand_256	0.211292
[truncated: 4,313 more rows]

## Sheet: Concordance
tumor	module	p-value	Concordance Index
KIRC	INSL3.mod	9.09078e-09	0.622709
KIRC	ALPL.mod	8.11802e-08	0.605338
KIRC	LRSAM1.mod	1.11501e-07	0.613689
KIRC	PKNOX1.mod	2.80893e-07	0.614002
KIRC	CTSG.mod	6.79793e-07	0.608587
KIRC	SELPLG.mod	9.04261e-07	0.601448
KIRC	SIGLEC9.mod	3.07596e-06	0.590461
KIRC	GMFG.mod	3.69286e-06	0.591601
KIRC	IL1R2.mod	4.58295e-06	0.591601
KIRC	GHRL.mod	6.40735e-06	0.593368
KIRC	CXCL1.mod	1.9782e-05	0.589777
KIRC	ITGB4.mod	2.22708e-05	0.579374
SKCM	FCGR2B.mod	2.27362e-05	0.601082
BRCA	SCGB3A1.mod	2.37455e-05	0.617195
KIRC	IGSF8.mod	2.44333e-05	0.588266
KIRC	LILRA6.mod	3.16016e-05	0.579545
HNSC	CCR5.mod	3.37117e-05	0.597763
KIRC	TNFRSF14.mod	4.78642e-05	0.582082
SKCM	ENPP3.mod	5.31309e-05	0.597139
KIRC	CEACAM3.mod	5.3177e-05	0.582281
KIRC	ANXA3.mod	5.50726e-05	0.577336
KIRC	BST2.mod	7.12073e-05	0.585145
KIRC	CD63.mod	7.45457e-05	0.586286
KIRC	AZU1.mod	8.52948e-05	0.575641
SKCM	STAT2.mod	9.37907e-05	0.613645
KIRC	CMTM2.mod	0.000106189	0.572876
KIRC	CD48.mod	0.000107597	0.576638
BRCA	IL23A.mod	0.000115717	0.563708
KIRC	PI3.mod	0.000117083	0.580215
KIRC	TGFB1.mod	0.000119293	0.570938
KIRC	CD82.mod	0.000124338	0.581198
KIRC	CMTM4.mod	0.000162651	0.582381
HNSC	TNFRSF9.mod	0.000169514	0.588023
HNSC	RABEP1.mod	0.000192878	0.587274
SKCM	STAT1.mod	0.000218465	0.604261
SKCM	FCGR3B.mod	0.000244208	0.603283
BRCA	CD63.mod	0.00024455	0.568463
BLCA	FOXP3.mod	0.00026248	0.639698
KIRC	SEMA4A.mod	0.000271963	0.590076
BRCA	DEFA3.mod	0.000284114	0.609614
KIRC	SLC44A1.mod	0.000286049	0.594764
KIRC	ICAM2.mod	0.00031241	0.581683
KIRC	SBDS.mod	0.000328123	0.581084
SKCM	SEMA3B.mod	0.000336481	0.584913
SKCM	FLT3LG.mod	0.000340954	0.59448
SKCM	TNFSF10.mod	0.000365375	0.597873
SKCM	TNFSF10.mod.1	0.000365375	0.597873
KIRC	OSGIN1.mod	0.000372186	0.584219
HNSC	ATP1B3.mod	0.000377164	0.596515
SKCM	AREG.mod	0.000389787	0.581825
SKCM	IFNG.mod	0.000391088	0.598148
KIRC	PLAUR.mod	0.000410921	0.576952
KIRC	PLAU.mod	0.000416094	0.570995
KIRC	LILRB5.mod	0.000442671	0.572591
BLCA	MAF.mod	0.000468414	0.663317
KIRC	CD300A.mod	0.000487474	0.570582
HNSC	CCR2.mod	0.000492307	0.586386
KIRC	TFAM.mod	0.00050327	0.574871
KIRC	SEMA6B.mod	0.000512231	0.567447
KIRC	LAMP1.mod	0.000518226	0.578776
KIRC	GMFB.mod	0.000539204	0.578263
SKCM	CD274.mod	0.000545814	0.600562
KIRC	CD59.mod	0.000556253	0.566178
KIRC	CD97.mod	0.000572661	0.56538
KIRC	BMP8B.mod	0.000585129	0.576795
KIRC	PTPRC.mod	0.000598077	0.571223
SKCM	TNFSF13B.mod	0.000614533	0.60203
SKCM	TNFSF13B.mod.1	0.000614533	0.60203
SKCM	BST2.mod	0.000625266	0.599615
KIRC	E2F1.mod	0.00064646	0.570439
SKCM	CXCL10.mod	0.000653106	0.586747
BLCA	LTBP1.mod	0.000663473	0.648744
KIRC	LAIR2.mod	0.000669915	0.554778
HNSC	C5.mod	0.00067262	0.589244
KIRC	MANF.mod	0.000673704	0.558212
KIRC	S100A6.mod	0.000683423	0.570525
SKCM	CCL4.mod	0.00068777	0.593624
SKCM	IFITM1.mod	0.00068969	0.59772
SKCM	TNFRSF11A.mod	0.000752132	0.584699
KIRC	CCR1.mod	0.000752351	0.570553
KIRC	CXCL16.mod	0.000757917	0.56226
BRCA	ITGAV.mod	0.000760182	0.55795
KIRC	PVRL2.mod	0.000777439	0.573061
SKCM	DPP4.mod	0.000810561	0.588061
KIRC	CD52.mod	0.000826851	0.575626
SKCM	LILRP1.mod	0.000830334	0.577485
KIRC	CD320.mod	0.000895222	0.573646
KIRC	CD320.mod.1	0.000895222	0.573646
KIRC	CD53.mod	0.000941014	0.563129
KIRC	LILRA3.mod	0.000944392	0.568843
KIRC	IL18RAP.mod	0.000957256	0.566264
KIRC	GALNT14.mod	0.000988272	0.567831
SKCM	MDK.mod	0.000992975	0.591331
KIRC	KLRB1.mod	0.00102394	0.563015
SKCM	S1PR1.mod	0.00102577	0.586563
SKCM	IL1RN.mod	0.0010453	0.594755
KIRC	CD81.mod	0.00105084	0.565851
KIRC	CCL7.mod	0.00105391	0.564682
SKCM	IRF7.mod	0.00110174	0.592524
SKCM	SELL.mod	0.00111408	0.582895
HNSC	TLR6.mod	0.001145	0.574231
KIRC	GGT1.mod	0.00117896	0.578804
READ	MLL.mod	0.00119375	0.818182
HNSC	IL4R.mod	0.00120978	0.580919
KIRC	IL10RB.mod	0.00126991	0.571921
KIRC	LILRA5.mod	0.00128547	0.575527
COAD	IL7.mod	0.00128913	0.694677
KIRC	RETN.mod	0.00129652	0.560877
GBM	TFAM.mod	0.00130006	0.602879
KIRC	CRTAM.mod	0.00130773	0.552712
BRCA	GGT1.mod	0.00132237	0.555732
LUAD	GP1BA.mod	0.00139419	0.592515
SKCM	TGFA.mod	0.00139458	0.577699
SKCM	PLAU.mod	0.00143011	0.573573
KIRC	SECTM1.mod	0.00143369	0.555619
KIRC	RREB1.mod	0.00144567	0.564326
SKCM	CD28.mod	0.00146272	0.574917
KIRC	FCGR1A.mod	0.00147309	0.565024
SKCM	CD163.mod	0.00147482	0.564097
SKCM	SIGLEC5.mod	0.00151048	0.574979
SKCM	SDC2.mod	0.00151093	0.577088
SKCM	CD59.mod	0.00156891	0.569446
SKCM	IL2RB.mod	0.00160123	0.578952
SKCM	KIR3DL2.mod	0.00161246	0.586594
LUAD	CD19.mod	0.00165208	0.600713
BLCA	ALCAM.mod	0.00171564	0.643719
GBM	RORC.mod	0.00172107	0.580231
BLCA	ADAM17.mod	0.00181238	0.660302
KIRC	RUNX1.mod	0.00182862	0.572662
KIRC	IL6R.mod	0.00194683	0.568544
KIRC	IL2RG.mod	0.00201971	0.560834
SKCM	TLR10.mod	0.00204069	0.571158
KIRC	ITGA4.mod	0.00204402	0.575797
BLCA	SEMA6C.mod	0.00205772	0.615075
SKCM	CSF2RA.mod	0.00206173	0.561102
SKCM	ICOS.mod	0.00209617	0.58048
SKCM	SIGLEC1.mod	0.00211423	0.573542
KIRC	YY1.mod	0.00211528	0.572277
KIRC	TFRC.mod	0.00213093	0.570083
LUAD	CR2.mod	0.00217229	0.604022
GBM	IL1R2.mod	0.00218409	0.58625
KIRC	IL23A.mod	0.00223386	0.562673
SKCM	MSR1.mod	0.00223413	0.567796
GBM	TBX21.mod	0.00235298	0.584388
LUAD	SLAMF1.mod	0.00239571	0.614613
SKCM	NCAM1.mod	0.00240615	0.567123
KIRC	SEMA4C.mod	0.00241035	0.567646
KIRC	SMARCD2.mod	0.00243321	0.567589
HNSC	PDCD1.mod	0.0024555	0.576063
BRCA	CTSG.mod	0.00245741	0.573693
HNSC	IGF1R.mod	0.0024662	0.570707
KIRC	IL13RA1.mod	0.00247046	0.579289
LUSC	FOXO3.mod	0.0025026	0.576483
HNSC	SLAMF8.mod	0.0025232	0.562216
KIRC	CD8B.mod	0.00252917	0.564682
KIRC	LILRB2.mod	0.00254855	0.559523
KIRC	CCL2.mod	0.00255812	0.56082
BLCA	TG.mod	0.00260506	0.621106
KIRC	ICAM3.mod	0.00261703	0.564867
SKCM	IFNGR1.mod	0.00263172	0.568407
SKCM	TNFRSF4.mod	0.00266392	0.574612
KIRC	DEFA3.mod	0.00268543	0.557828
LUSC	ITGAD.mod	0.00276808	0.56554
KIRC	BSG.mod	0.00277311	0.557671
KIRC	CCL20.mod	0.00279793	0.561476
SKCM	NAMPT.mod	0.00281004	0.569599
KIRC	LILRA2.mod	0.00284412	0.54875
COAD	EREG.mod	0.00285096	0.68451
SKCM	CD55.mod	0.00286694	0.567857
HNSC	WHSC1L1.mod	0.00290213	0.570374
BLCA	ITGB3.mod	0.00301048	0.628141
SKCM	PDGFRB.mod	0.0030232	0.567796
SKCM	PDGFRB.mod.1	0.0030232	0.567796
SKCM	UTS2.mod	0.0030334	0.56156
HNSC	BTAF1.mod	0.00303683	0.579254
BLCA	PTGDR2.mod	0.00306605	0.663819
HNSC	CCR4.mod	0.00310591	0.584776
SKCM	XCL2.mod	0.00311894	0.58745
HNSC	SEMA4B.mod	0.00314508	0.57018
KIRC	WHSC1L1.mod	0.00317765	0.564867
HNSC	RBL2.mod	0.00322897	0.595238
KIRC	LY75.mod	0.00324588	0.562758
BLCA	IL6ST.mod	0.00328722	0.636181
BLCA	IL6ST.mod.1	0.00328722	0.636181
SKCM	DEFA3.mod	0.00330465	0.55991
SKCM	CD3G.mod	0.00330812	0.581
READ	AZU1.mod	0.00332175	0.863636
READ	CD84.mod	0.00332175	0.863636
COAD	CD97.mod	0.00339397	0.676435
SKCM	CCR1.mod	0.0034166	0.57345
SKCM	PDGFC.mod	0.00342023	0.557953
KIRC	CKLF.mod	0.00343724	0.564141
KIRC	IL3RA.mod	0.00345286	0.555704
KIRC	CD7.mod	0.00345689	0.55901
KIRC	CAMP.mod	0.00346806	0.570539
HNSC	GRN.mod	0.00347031	0.568126
HNSC	CD83.mod	0.00348199	0.569986
COAD	C5AR1.mod	0.00353564	0.681519
BLCA	TCF7.mod	0.0035844	0.631658
LUAD	CD40LG.mod	0.00360465	0.601986
LUAD	CD40LG.mod.1	0.00360465	0.601986
SKCM	PTPRJ.mod	0.00361784	0.582804
SKCM	CCL4L2.mod	0.00366637	0.579686
KIRC	IGF2R.mod	0.00376805	0.561732
HNSC	INSR.mod	0.00379963	0.559857
LUAD	FCRL3.mod	0.00381884	0.616599
BLCA	CXCL5.mod	0.00382576	0.615578
KIRC	CCR4.mod	0.00384235	0.551828
SKCM	LAMP3.mod	0.00386511	0.581764
KIRC	CLEC11A.mod	0.00387298	0.560336
SKCM	CD6.mod	0.0039032	0.580419
SKCM	BTN3A1.mod	0.00391996	0.574123
SKCM	CEACAM1.mod	0.00392804	0.59286
HNSC	HDGF.mod	0.00399761	0.563575
KIRC	IL27.mod	0.00401723	0.558398
SKCM	FCGR2A.mod	0.00406726	0.565473
KIRC	PHF1.mod	0.00408732	0.549705
HNSC	EOMES.mod	0.00410576	0.558664
SKCM	CCL5.mod	0.0041319	0.576965
KIRC	CD40LG.mod	0.00414815	0.552954
KIRC	CD40LG.mod.1	0.00414815	0.552954
GBM	GGT1.mod	0.0042526	0.590966
LUAD	DDR1.mod	0.0042849	0.598982
HNSC	MUC1.mod	0.00432968	0.585609
GBM	OSGIN1.mod	0.00433342	0.602693
LUAD	LILRA3.mod	0.00436065	0.613086
GBM	IL1B.mod	0.00441045	0.590593
HNSC	SEMA3G.mod	0.00443803	0.582556
HNSC	GPI.mod	0.00446023	0.565324
KIRC	CMTM7.mod	0.00457699	0.560649
SKCM	TXLNA.mod	0.004618	0.587664
KIRC	RHD.mod	0.00462214	0.548152
KIRC	KIR2DS4.mod	0.00462759	0.555049
SKCM	CEACAM3.mod	0.0046978	0.566756
HNSC	LAG3.mod	0.00472258	0.571512
SKCM	TCF7.mod	0.00472869	0.57397
KIRC	TLR6.mod	0.00498032	0.561376
SKCM	EBI3.mod	0.00501059	0.566817
GBM	VEGFA.mod	0.00507183	0.584016
SKCM	TREM1.mod	0.0050737	0.561407
HNSC	MME.mod	0.00514144	0.569098
HNSC	AIMP1.mod	0.00514573	0.559524
BLCA	AZU1.mod	0.00516388	0.626633
KIRC	NPFF.mod	0.00520787	0.559466
BRCA	CD27.mod	0.0052665	0.555811
HNSC	FCRL2.mod	0.00528072	0.567488
KIRC	TCF12.mod	0.00538517	0.560136
KIRC	FGF13.mod	0.00539583	0.551429
SKCM	ACE.mod	0.00542366	0.576232
KIRC	ADAM10.mod	0.00555433	0.555476
READ	PNN.mod	0.0055746	0.848485
KIRC	ENG.mod	0.00558988	0.55247
KIRC	TNFSF12.mod	0.0056639	0.549491
SKCM	CXCR5.mod	0.00567826	0.578219
BLCA	GP5.mod	0.00574439	0.644724
BLCA	ANXA3.mod	0.00575981	0.657789
HNSC	ITGAL.mod	0.00578503	0.570707
LUSC	THBD.mod	0.00578973	0.573024
BRCA	LRSAM1.mod	0.00579816	0.530851
SKCM	LAIR1.mod	0.00580743	0.55456
SKCM	GALNT14.mod	0.00594337	0.557617
HNSC	TOR2A.mod	0.00601135	0.57104
KIRC	LAIR1.mod	0.00605882	0.547382
HNSC	IL6ST.mod	0.00606792	0.575119
HNSC	IL6ST.mod.1	0.00606792	0.575119
KIRC	CCL3L1.mod	0.00613227	0.558212
BLCA	TGFA.mod	0.00618008	0.634673
LUSC	ADAM10.mod	0.00630819	0.588786
HNSC	COPS2.mod	0.00631423	0.565324
SKCM	ABCB1.mod	0.00632576	0.565809
GBM	CD40LG.mod	0.00637272	0.576632
GBM	CD40LG.mod.1	0.00637272	0.576632
BLCA	CCR6.mod	0.00639282	0.610553
KIRC	ABCB1.mod	0.00641289	0.559894
SKCM	KLRC2.mod	0.00654848	0.57018
KIRC	HBP1.mod	0.0066292	0.565893
BRCA	CD3D.mod	0.00663041	0.576519
KIRC	TOR2A.mod	0.00668039	0.551287
GBM	PLAU.mod	0.00672685	0.596364
GBM	CD22.mod	0.00672791	0.573964
KIRC	ADM.mod	0.00677219	0.542822
GBM	SIRPG.mod	0.00681343	0.586436
HNSC	IGF2R.mod	0.00687644	0.573094
KIRC	CCL4L2.mod	0.00691097	0.557557
LUSC	STAT3.mod	0.00700356	0.585327
OV	CCR5.mod	0.00702262	0.560796
UCEC	SCGB3A1.mod	0.00706378	0.655273
COAD	CEACAM6.mod	0.00707979	0.69378
KIRC	EVI2B.mod	0.00712389	0.564041
BRCA	AZU1.mod	0.00722945	0.561569
BRCA	OSGIN1.mod	0.00725047	0.532567
BLCA	EMR2.mod	0.00731801	0.629648
HNSC	CD5.mod	0.00732589	0.571123
HNSC	PDGFB.mod	0.00737567	0.584083
KIRC	CXCR1.mod	0.00746889	0.551928
KIRC	MIF.mod	0.00762882	0.561276
SKCM	EOMES.mod	0.00772604	0.573542
KIRC	ITGAV.mod	0.00776649	0.557799
HNSC	CSF1.mod	0.00777668	0.564741
SKCM	XCL1.mod	0.00780497	0.578647
HNSC	BMP1.mod	0.00780925	0.561189
GBM	NCR3.mod	0.00784344	0.582154
BRCA	CLEC11A.mod	0.00799581	0.524379
COAD	IL10RA.mod	0.00801933	0.681818
GBM	SIGLEC5.mod	0.0080197	0.582527
LUAD	IL7R.mod	0.00804951	0.585081
LUSC	NCR1.mod	0.00810541	0.573931
KIRC	HDAC4.mod	0.00812666	0.539887
SKCM	CXCR1.mod	0.00812835	0.569385
LUAD	CD72.mod	0.00815246	0.59944
HNSC	EBI3.mod	0.00815815	0.567793
HNSC	CD47.mod	0.00818021	0.561855
HNSC	LRSAM1.mod	0.00818499	0.562077
LUAD	FCRL5.mod	0.00818906	0.593432
HNSC	CBX3.mod	0.00821038	0.55858
SKCM	CD3E.mod	0.00825129	0.57073
HNSC	FCRL3.mod	0.0083496	0.571706
SKCM	CMTM8.mod	0.0083577	0.576201
BRCA	GMFG.mod	0.00845624	0.544083
KIRC	CD36.mod	0.00848225	0.561191
HNSC	ITGAE.mod	0.00849372	0.555694
KIRC	TLR1.mod	0.00849789	0.557842
LUSC	PTGFRN.mod	0.00852847	0.563272
HNSC	CSF2RB.mod	0.00855164	0.565351
GBM	NOV.mod	0.00862565	0.563974
SKCM	LILRA6.mod	0.00864308	0.553338
LUAD	IL9R.mod	0.00868883	0.585336
SKCM	CD300E.mod	0.00875409	0.559451
BRCA	TNFRSF1A.mod	0.00883143	0.577443
COAD	IL1B.mod	0.00884842	0.661184
LUAD	TNFRSF4.mod	0.00885567	0.568126
BLCA	ITGA6.mod	0.00886877	0.617085
HNSC	CD84.mod	0.00891328	0.569209
BRCA	ITGB1.mod	0.00899666	0.549287
SKCM	SEMA7A.mod	0.0091857	0.568743
SKCM	SEMA7A.mod.1	0.0091857	0.568743
SKCM	FCRL5.mod	0.00929322	0.575896
HNSC	FOXP3.mod	0.00941816	0.576229
SKCM	CHD3.mod	0.00948301	0.568682
KIRC	FLI1.mod	0.00954025	0.566535
BRCA	CD3E.mod	0.00954971	0.603302
SKCM	SIRPB1.mod	0.00957712	0.547683
HNSC	ICOS.mod	0.00961923	0.56191
KIRC	NENF.mod	0.00963226	0.554992
HNSC	LTBP3.mod	0.00966527	0.563076
HNSC	KLRC2.mod	0.00968165	0.570291
KIRC	ITGA1.mod	0.0097904	0.547881
READ	NFATC3.mod	0.00982327	0.80303
READ	CMTM7.mod	0.00982327	0.80303
KIRC	BST1.mod	0.00984276	0.555704
KIRC	CD99.mod	0.00985902	0.557229
COAD	CCL2.mod	0.00986768	0.669557
HNSC	CCNT2.mod	0.00989471	0.571262
BLCA	RREB1.mod	0.0099592	0.593467
KIRC	LAMP2.mod	0.0100378	0.560193
LUAD	TLR6.mod	0.0102072	0.571589
SKCM	SELP.mod	0.0103183	0.559084
GBM	TNF.mod	0.0103788	0.568317
BLCA	RUNX1.mod	0.010462	0.611558
GBM	IL12RB1.mod	0.0104881	0.567635
GBM	CD82.mod	0.0105369	0.578493
HNSC	TLR10.mod	0.0105712	0.548674
GBM	GREM2.mod	0.0105756	0.561802
SKCM	NCR3.mod	0.0106048	0.56587
SKCM	TNFRSF13B.mod	0.0106192	0.586961
GBM	ALPL.mod	0.0106233	0.583147
SKCM	L1CAM.mod	0.0106251	0.570852
KIRC	CD163.mod	0.0106939	0.538433
SKCM	ZBTB7B.mod	0.0106998	0.554958
HNSC	MAF.mod	0.0107941	0.556777
BLCA	FOXJ2.mod	0.0108297	0.622613
BRCA	CD8B.mod	0.0108716	0.581564
KIRC	FOXP3.mod	0.0109052	0.541867
HNSC	MRC2.mod	0.0109503	0.586497
GBM	ITGB4.mod	0.0110006	0.575391
SKCM	CD38.mod	0.0111152	0.567398
HNSC	TAF9.mod	0.0111245	0.569958
LUAD	MAF.mod	0.0111384	0.572811
BLCA	SMAD7.mod	0.0111463	0.638191
SKCM	CXCL1.mod	0.0111495	0.555386
BLCA	CD28.mod	0.0111639	0.630151
HNSC	GP5.mod	0.0112135	0.571429
KIRC	IL6.mod	0.0112253	0.564654
LUSC	PVRL2.mod	0.0114519	0.563726
HNSC	TG.mod	0.0115255	0.562327
GBM	EOMES.mod	0.011533	0.574832
SKCM	CD9.mod	0.0115584	0.553735
KIRC	LEPR.mod	0.0115636	0.54962
SKCM	PI3.mod	0.011698	0.559512
SKCM	CD99.mod	0.0117079	0.56104
GBM	SLC4A1.mod	0.0118349	0.570799
READ	TNFSF9.mod	0.0118463	0.818182
SKCM	KLRD1.mod	0.0118631	0.570333
SKCM	FCRL2.mod	0.011872	0.559634
GBM	EREG.mod	0.0118893	0.574336
SKCM	IL12RB1.mod	0.0119118	0.563577
KIRC	TEK.mod	0.0120394	0.561333
BRCA	FASLG.mod	0.0120967	0.575489
BRCA	FASLG.mod.1	0.0120967	0.575489
GBM	RNASE2.mod	0.0120997	0.570365
HNSC	CD3G.mod	0.0121243	0.570124
KIRC	GRN.mod	0.012185	0.559224
GBM	CD247.mod	0.0121927	0.564532
KIRC	NRG1.mod	0.0123022	0.553624
KIRC	COPS2.mod	0.012572	0.54724
KIRC	CD1C.mod	0.0126052	0.545501
KIRC	TNFRSF10C.mod	0.0126641	0.565922
KIRC	CSF2RB.mod	0.0127187	0.560165
COAD	CXCL2.mod	0.0128406	0.652512
GBM	LILRB5.mod	0.0129032	0.595743
HNSC	CTLA4.mod	0.0130028	0.575563
KIRC	CD44.mod	0.0130537	0.554678
BRCA	ADAM10.mod	0.0133082	0.550158
BLCA	MUC1.mod	0.0133109	0.592462
KIRC	ITGA5.mod	0.0133758	0.541654
COAD	LY75.mod	0.0134463	0.691388
HNSC	CLEC4C.mod	0.0134974	0.561577
SKCM	GREM2.mod	0.0135204	0.550556
LUAD	FCER2.mod	0.0135487	0.609063
LUSC	TNFRSF9.mod	0.0135866	0.548532
GBM	PTGDR2.mod	0.0136167	0.566332
BLCA	CBX3.mod	0.0137029	0.533166
SKCM	IL17RA.mod	0.0137112	0.553796
GBM	RETN.mod	0.0137756	0.59171
KIRC	ALCAM.mod	0.0138093	0.565594
HNSC	NCOA3.mod	0.0138147	0.565018
LUAD	B3GAT1.mod	0.0138359	0.599847
SKCM	ERBB2.mod	0.0139558	0.562538
LUAD	TXLNA.mod	0.0139723	0.570418
HNSC	CD244.mod	0.0139825	0.565074
SKCM	CD1C.mod	0.014025	0.574184
HNSC	ICAM1.mod	0.0140285	0.547591
BRCA	CCL7.mod	0.0141059	0.541627
KIRC	ATP1B3.mod	0.014157	0.544732
HNSC	HAT1.mod	0.0142504	0.554612
SKCM	IL7R.mod	0.0142605	0.561927
BRCA	BST1.mod	0.0142707	0.569149
HNSC	CD8B.mod	0.0144013	0.564824
KIRC	CD9.mod	0.0145195	0.537892
HNSC	ICAM2.mod	0.0145944	0.545038
GBM	LILRA5.mod	0.0147004	0.591152
KIRC	XCL1.mod	0.01472	0.540271
HNSC	GREM2.mod	0.0147287	0.560467
KIRC	SP1.mod	0.0147426	0.553895
BRCA	LILRA4.mod	0.0147553	0.567882
SKCM	ANXA3.mod	0.0148076	0.561835
HNSC	NCR1.mod	0.014812	0.544178
GBM	TNFRSF14.mod	0.0148601	0.574088
GBM	CR2.mod	0.0148967	0.558327
LUAD	RABEP2.mod	0.0150521	0.607994
GBM	ICAM4.mod	0.0151765	0.588421
SKCM	CXCL2.mod	0.0152157	0.560765
KIRC	CLCF1.mod	0.015279	0.564212
SKCM	CCL3L3.mod	0.0154131	0.561407
COAD	LEPR.mod	0.015474	0.680921
LUAD	C5.mod	0.0154807	0.546385
HNSC	SIRPG.mod	0.0155559	0.574648
SKCM	IL1R1.mod	0.0155697	0.566573
GBM	FCER2.mod	0.0156097	0.563415
HNSC	CMTM1.mod	0.0156171	0.555944
SKCM	IL18RAP.mod	0.0157063	0.55884
LUAD	CXCR5.mod	0.0157413	0.578004
READ	SEMA4F.mod	0.0157489	0.848485
HNSC	TNFRSF8.mod	0.0158118	0.541486
SKCM	LAG3.mod	0.0158526	0.568071
LUAD	GDF11.mod	0.0158829	0.567668
BRCA	CCL3L3.mod	0.0159466	0.547174
KIRC	SKIL.mod	0.0160145	0.556574
HNSC	CD38.mod	0.016139	0.548701
KIRC	FUT4.mod	0.0162842	0.556773
HNSC	BOK.mod	0.0162882	0.549284
HNSC	MIF.mod	0.0162999	0.555028
BLCA	SIRPA.mod	0.0163	0.645226
GBM	CD177.mod	0.0163018	0.587242
HNSC	CCL5.mod	0.0163774	0.559024
LUSC	IL16.mod	0.0163922	0.543486
KIRC	RNASE2.mod	0.016395	0.549819
HNSC	TNFSF12.mod	0.0164205	0.557498
BRCA	CAMP.mod	0.0165213	0.558743
SKCM	IL18R1.mod	0.016564	0.554805
BLCA	CECR1.mod	0.0167155	0.600503
LUAD	CD37.mod	0.0168037	0.602749
COAD	STAT6.mod	0.016817	0.619617
BLCA	CCR4.mod	0.0169576	0.591457
HNSC	SEMA4D.mod	0.0169863	0.550477
HNSC	SEMA4D.mod.1	0.0169863	0.550477
LUAD	MS4A1.mod	0.0170391	0.599745
KIRC	CMTM3.mod	0.0170981	0.553567
GBM	SIGLEC9.mod	0.0171147	0.555473
LUAD	TEK.mod	0.0172496	0.571996
GBM	CLEC4C.mod	0.0172866	0.55963
BRCA	S100A6.mod	0.0177369	0.532145
HNSC	ENG.mod	0.0177555	0.570485
HNSC	CD37.mod	0.0177591	0.563326
BLCA	CLCF1.mod	0.017772	0.635678
KIRC	TNFRSF12A.mod	0.0178281	0.536794
BLCA	ITGB4.mod	0.0179267	0.573869
KIRC	ANPEP.mod	0.0181142	0.536723
KIRC	ITGB2.mod	0.0182653	0.554422
HNSC	TNFRSF18.mod	0.0183861	0.558775
SKCM	LILRB1.mod	0.0184558	0.558351
KIRC	TYMP.mod	0.0184574	0.545116
SKCM	LILRB3.mod	0.0185675	0.559329
KIRC	HDGF.mod	0.0186611	0.561319
GBM	SEMA4A.mod	0.0187089	0.575081
LUAD	CD22.mod	0.0187091	0.59333
HNSC	KIR2DS4.mod	0.0187256	0.560412
KIRC	C5.mod	0.0188026	0.565594
LUSC	ICAM3.mod	0.0189433	0.547171
HNSC	MANF.mod	0.018962	0.552642
LUSC	ITGA3.mod	0.0189987	0.540084
BLCA	GREM2.mod	0.0190514	0.586935
LUAD	CMTM8.mod	0.0190554	0.585336
HNSC	CD99.mod	0.0190652	0.563076
GBM	LRSAM1.mod	0.0191496	0.589662
HNSC	IL2RB.mod	0.019163	0.543595
KIRC	FCGR2C.mod	0.0191947	0.568629
GBM	KIR2DL3.mod	0.0193249	0.578866
KIRC	MME.mod	0.019334	0.565452
BRCA	CD93.mod	0.0194113	0.563286
SKCM	CD22.mod	0.0195346	0.563791
SKCM	MS4A1.mod	0.0195386	0.563516
UCEC	PNN.mod	0.0195741	0.561247
HNSC	HBP1.mod	0.0196345	0.551254
BRCA	CD320.mod	0.0197557	0.51289
BRCA	CD320.mod.1	0.0197557	0.51289
BLCA	KLF1.mod	0.0197762	0.629146
SKCM	NCOA3.mod	0.0198852	0.572411
HNSC	CHD3.mod	0.0198966	0.570874
KIRC	ITGAX.mod	0.0199093	0.539915
LUAD	NT5E.mod	0.0199557	0.576477
SKCM	IL13RA1.mod	0.019993	0.547347
KIRC	CCR6.mod	0.0200032	0.572591
HNSC	CMTM3.mod	0.0200715	0.552503
READ	ITGB4.mod	0.0200983	0.787879
LUAD	ENPP3.mod	0.0201482	0.56558
HNSC	SMAD3.mod	0.0201841	0.56932
SKCM	RABEP1.mod	0.0205338	0.555202
KIRC	PLXNC1.mod	0.0207053	0.557087
SKCM	SIRPA.mod	0.0208068	0.543771
BLCA	ITGA2B.mod	0.0208746	0.627638
COAD	CXCL3.mod	0.0209261	0.640849
KIRC	TNFRSF8.mod	0.0210707	0.543663
KIRC	FOXJ2.mod	0.0211689	0.55988
HNSC	CR2.mod	0.0212319	0.552808
LUAD	ETF1.mod	0.0212777	0.585692
BLCA	CD83.mod	0.0213482	0.628141
SKCM	FGF13.mod	0.0213791	0.563058
UCEC	GDF11.mod	0.0213845	0.614174
KIRC	KLF1.mod	0.0214289	0.553781
HNSC	CD93.mod	0.0214449	0.526696
GBM	FLT3.mod	0.0215035	0.579859
KIRC	CD151.mod	0.0216364	0.545059
LUAD	TNFRSF10A.mod	0.0216457	0.539969
COAD	PI3.mod	0.0216581	0.66238
OV	GMFB.mod	0.0216996	0.563172
KIRC	CBX1.mod	0.0217027	0.561405
LUAD	CD28.mod	0.0218949	0.589358
BLCA	LAMP2.mod	0.0219233	0.624623
HNSC	CXCR5.mod	0.0219251	0.568931
COAD	CECR1.mod	0.0221067	0.662978
READ	CD300C.mod	0.0221371	0.833333
SKCM	KIR2DL2.mod	0.0221665	0.549548
HNSC	SLAMF7.mod	0.0221882	0.545621
HNSC	NFATC3.mod	0.0224527	0.558025
HNSC	ITGA6.mod	0.0224924	0.566545
SKCM	IL4R.mod	0.0225808	0.567887
SKCM	CD37.mod	0.0225969	0.567857
HNSC	PTPRC.mod	0.0227793	0.552642
HNSC	JUNB.mod	0.0228216	0.554418
LUAD	SEMA4D.mod	0.0228251	0.558554
LUAD	SEMA4D.mod.1	0.0228251	0.558554
HNSC	FCRL1.mod	0.0228431	0.552115
BRCA	ITGA5.mod	0.0228841	0.564422
HNSC	FCGR3A.mod	0.0228962	0.548285
KIRC	NT5E.mod	0.0229267	0.560635
GBM	GP9.mod	0.02293	0.591152
GBM	SLAMF7.mod	0.0229358	0.571916
GBM	CECR1.mod	0.0230375	0.574584
SKCM	GATA3.mod	0.0230905	0.549762
KIRC	CCL3L3.mod	0.0231448	0.553524
SKCM	CKLF.mod	0.0231574	0.554744
KIRC	KIR2DL3.mod	0.023217	0.54382
BLCA	TNFSF4.mod	0.0234712	0.604523
BLCA	TNFSF4.mod.1	0.0234712	0.604523
BLCA	CTSG.mod	0.0234935	0.584925
BLCA	DEFA3.mod	0.0235443	0.601508
HNSC	CD74.mod	0.023555	0.555334
BRCA	TNFRSF14.mod	0.0235847	0.517485
HNSC	IL7R.mod	0.0236356	0.569236
HNSC	PDGFD.mod	0.0236954	0.548701
HNSC	CMTM7.mod	0.0238593	0.553807
HNSC	IL18R1.mod	0.0239043	0.549173
HNSC	CMTM8.mod	0.0239624	0.55081
SKCM	NCR1.mod	0.0239646	0.55398
BRCA	ICAM3.mod	0.0239822	0.58122
KIRC	CCL28.mod	0.0239928	0.539944
LUAD	GDF7.mod	0.0239982	0.583248
KIRC	SEMA3G.mod	0.0240622	0.543549
SKCM	BMPR1A.mod	0.0241538	0.562752
BRCA	KLRD1.mod	0.0241554	0.570946
SKCM	CD4.mod	0.024193	0.558228
LUAD	COPS2.mod	0.0242281	0.588798
HNSC	TBX21.mod	0.0242463	0.557581
HNSC	CD6.mod	0.0243136	0.553641
SKCM	CD70.mod	0.0243302	0.574795
SKCM	CD70.mod.1	0.0243302	0.574795
BRCA	SMAD3.mod	0.024339	0.549419
KIRC	SEMA6C.mod	0.0244161	0.529284
HNSC	CCR6.mod	0.0244341	0.553891
HNSC	B3GAT1.mod	0.0245122	0.549728
SKCM	CD164.mod	0.0245944	0.554744
KIRC	IL8.mod	0.0246427	0.546997
GBM	CD36.mod	0.0247436	0.573654
LUAD	CBX1.mod	0.0247681	0.556925
KIRC	LRP1.mod	0.0247718	0.558184
LUAD	PDGFB.mod	0.0247883	0.554786
KIRC	TNFRSF1B.mod	0.0248459	0.548893
BRCA	SECTM1.mod	0.024852	0.564395
COAD	FAM3C.mod	0.024935	0.667763
SKCM	KLRB1.mod	0.0250386	0.559818
HNSC	CD9.mod	0.0251213	0.551338
BLCA	CD96.mod	0.0251382	0.60603
KIRC	TNFSF13.mod	0.0251675	0.555676
KIRC	TNFSF13.mod.1	0.0251675	0.555676
BLCA	PVR.mod	0.0251728	0.653266
SKCM	CXCR3.mod	0.0251793	0.560582
GBM	PVRL2.mod	0.0252041	0.587491
SKCM	CD86.mod	0.0253231	0.551351
SKCM	SLAMF7.mod	0.0253373	0.563639
LUSC	CBFB.mod	0.0253434	0.549325
GBM	CCL4.mod	0.0253949	0.575949
HNSC	CD1C.mod	0.0254378	0.551227
BLCA	IL15.mod	0.025481	0.594472
OV	IL3RA.mod	0.0256611	0.537244
SKCM	RETN.mod	0.0258477	0.545574
LUAD	CD226.mod	0.025865	0.573523
BLCA	CTLA4.mod	0.0259032	0.598995
HNSC	FUT4.mod	0.025908	0.53996
SKCM	FCGR3A.mod	0.0259603	0.55832
GBM	CMTM5.mod	0.02599	0.556279
UCEC	TNFRSF13C.mod	0.0260735	0.590116
KIRC	SMARCC1.mod	0.0260748	0.541283
BRCA	MANF.mod	0.0260922	0.50663
GBM	GP1BA.mod	0.0261293	0.573902
SKCM	ADM.mod	0.026184	0.54591
GBM	PTGFRN.mod	0.0261953	0.577749
BRCA	MAF.mod	0.0262773	0.575357
BRCA	ENG.mod	0.0263832	0.529979
KIRC	CEACAM8.mod	0.0264585	0.545302
KIRC	PROK2.mod	0.0264769	0.537193
LUSC	MTA1.mod	0.0265023	0.5398
LUSC	IL10RA.mod	0.0265192	0.543996
LUSC	SDC2.mod	0.0265476	0.533394
SKCM	RORC.mod	0.0265792	0.568927
HNSC	IL12RB1.mod	0.0265849	0.549895
BLCA	IL18.mod	0.0267618	0.627136
BLCA	CD59.mod	0.0269109	0.629648
HNSC	SEMA3B.mod	0.0269438	0.551643
SKCM	ITGAL.mod	0.0269517	0.556456
KIRC	CCNT2.mod	0.0271326	0.552213
BLCA	IL13RA1.mod	0.0272647	0.599497
BRCA	INHBB.mod	0.0273062	0.524062
HNSC	CD151.mod	0.0273745	0.551587
BLCA	CD44.mod	0.0273865	0.584422
SKCM	PHF1.mod	0.0274248	0.558351
BLCA	TNFSF8.mod	0.0275597	0.651759
BLCA	TNFSF8.mod.1	0.0275597	0.651759
SKCM	VEGFB.mod	0.0276129	0.554622
SKCM	CD5.mod	0.0277203	0.5556
SKCM	TNFSF13.mod	0.0277899	0.55401
SKCM	TNFSF13.mod.1	0.0277899	0.55401
BRCA	MRC2.mod	0.0277912	0.588061
UCEC	PHF1.mod	0.0278425	0.615978
READ	BMP8B.mod	0.0279022	0.818182
READ	PLAUR.mod	0.0279022	0.818182
HNSC	CD8A.mod	0.0279269	0.563825
GBM	TLR2.mod	0.0280181	0.567945
SKCM	IL6ST.mod	0.0281913	0.554133
SKCM	IL6ST.mod.1	0.0281913	0.554133
HNSC	BTN3A1.mod	0.0284556	0.554085
GBM	CD4.mod	0.0284746	0.582465
LUAD	LY75.mod	0.0284892	0.565784
READ	IL1RN.mod	0.028548	0.787879
READ	CD83.mod	0.028548	0.787879
READ	LAMP3.mod	0.028548	0.787879
HNSC	IL2RA.mod	0.0286374	0.557082
HNSC	CD46.mod	0.0286957	0.545926
SKCM	FASLG.mod	0.0288275	0.568529
SKCM	FASLG.mod.1	0.0288275	0.568529
OV	ITGAM.mod	0.0288973	0.544342
KIRC	SIRPB1.mod	0.0289597	0.523413
HNSC	DDR1.mod	0.0289671	0.559468
HNSC	GATA3.mod	0.029054	0.547231
SKCM	IL8.mod	0.0290959	0.540194
GBM	HBEGF.mod	0.0292615	0.553735
READ	IL27.mod	0.0292983	0.787879
READ	PI3.mod	0.0292983	0.787879
READ	S100A6.mod	0.0292983	0.787879
READ	SECTM1.mod	0.0292983	0.787879
READ	SEMA6B.mod	0.0292983	0.787879
KIRC	PATZ1.mod	0.0293019	0.546413
SKCM	NRG1.mod	0.0293338	0.558993
READ	ITGAM.mod	0.0293822	0.818182
HNSC	PHF1.mod	0.0294123	0.550172
GBM	INSL3.mod	0.0294244	0.568565
BLCA	MEF2A.mod	0.0294645	0.646231
KIRC	IL24.mod	0.0295332	0.53849
HNSC	ITGA1.mod	0.0296552	0.556388
HNSC	TFAM.mod	0.0297243	0.557221
LUAD	LTBP3.mod	0.0297668	0.583605
SKCM	CD68.mod	0.029828	0.544718
SKCM	PNOC.mod	0.0300209	0.554194
LUAD	SMAD7.mod	0.0300322	0.566752
BRCA	CBX5.mod	0.0300388	0.530851
COAD	CEACAM8.mod	0.0300768	0.625299
LUSC	CR1.mod	0.030094	0.569396
LUAD	CD6.mod	0.0301232	0.583605
BRCA	LTBP3.mod	0.0302128	0.581405
COAD	CMTM2.mod	0.030239	0.680622
GBM	XCL1.mod	0.0302726	0.573964
BRCA	GMFB.mod	0.0302873	0.506947
KIRC	ICAM4.mod	0.0303462	0.540913
GBM	PDGFD.mod	0.0303612	0.570613
SKCM	RABEP2.mod	0.0303667	0.557403
KIRC	MRC2.mod	0.0303721	0.538405
BLCA	SLC4A1.mod	0.0304899	0.615578
HNSC	PROK2.mod	0.0306453	0.561439
BLCA	SEMA3G.mod	0.0306862	0.588945
HNSC	ITGAX.mod	0.0307113	0.556777
LUAD	LY9.mod	0.0308706	0.555448
SKCM	TLR2.mod	0.0308784	0.536924
KIRC	DDR1.mod	0.0309078	0.56937
COAD	CXCL6.mod	0.030935	0.669258
HNSC	BSG.mod	0.0309779	0.559108
KIRC	FOXO3.mod	0.0311277	0.557842
KIRC	TGFB3.mod	0.03117	0.543421
SKCM	CD58.mod	0.031275	0.53292
KIRC	BAZ1A.mod	0.0313469	0.543121
BLCA	PPBP.mod	0.0315668	0.60201
LUAD	TNFRSF13C.mod	0.0317415	0.573931
GBM	GALNT14.mod	0.0317677	0.585815
SKCM	HBEGF.mod	0.0318934	0.549548
SKCM	KLRC1.mod	0.0319297	0.560765
HNSC	NENF.mod	0.0319393	0.534022
HNSC	CD69.mod	0.0320582	0.552531
LUSC	PVRL1.mod	0.0321299	0.558623
LUAD	IKZF1.mod	0.0321336	0.55112
READ	STAT2.mod	0.0321707	0.772727
READ	TNFSF10.mod	0.0321707	0.772727
READ	TNFSF10.mod.1	0.0321707	0.772727
SKCM	TBX21.mod	0.0321726	0.553002
KIRC	TNFRSF1A.mod	0.0322078	0.539203
BRCA	CCR3.mod	0.0322896	0.581511
HNSC	CD44.mod	0.0326466	0.541237
HNSC	CBFB.mod	0.0326733	0.548063
KIRC	XCL2.mod	0.0326896	0.532063
SKCM	MUC1.mod	0.0327411	0.549425
LUAD	LILRA4.mod	0.0328317	0.575509
GBM	CEACAM8.mod	0.0329307	0.563229
KIRC	CD1D.mod	0.0330389	0.520934
KIRC	TOX.mod	0.0332886	0.554479
LUAD	FLT3LG.mod	0.0334128	0.555804
SKCM	CCL2.mod	0.0334546	0.542151
BRCA	CLEC10A.mod	0.0334905	0.535235
LUSC	IGF2R.mod	0.0335804	0.560664
HNSC	TNFRSF10C.mod	0.0337244	0.543762
HNSC	LTB.mod	0.0338148	0.546814
SKCM	ITGAD.mod	0.0338339	0.553277
GBM	LAG3.mod	0.0339179	0.559506
SKCM	PTGFRN.mod	0.0339765	0.545238
LUSC	IL6R.mod	0.0340591	0.562876
LUSC	SLAMF1.mod	0.0340609	0.520467
SKCM	EVI2B.mod	0.0342527	0.55667
HNSC	CD2.mod	0.0342848	0.553807
LUAD	PTGFRN.mod	0.0343228	0.547505
KIRC	GP1BA.mod	0.0343532	0.547781
BLCA	C19orf10.mod	0.0344679	0.559296
KIRC	ETF1.mod	0.0344808	0.540713
BRCA	SMARCC1.mod	0.034499	0.526889
SKCM	CSF1.mod	0.0345243	0.56856
BLCA	IL7R.mod	0.034593	0.596482
LUAD	E2F1.mod	0.0346187	0.584063
BRCA	TFAM.mod	0.034644	0.529794
GBM	CLEC10A.mod	0.0346627	0.5896
KIRC	ITGAE.mod	0.0347398	0.555619
KIRC	STAT3.mod	0.0347401	0.543221
HNSC	ITGAD.mod	0.034742	0.559413
KIRC	PVR.mod	0.0347696	0.542081
SKCM	TEK.mod	0.0348841	0.551045
READ	ETF1.mod	0.0348917	0.818182
HNSC	ABCB1.mod	0.0348994	0.547175
HNSC	CD96.mod	0.0349664	0.551449
OV	ICOS.mod	0.0349799	0.546481
KIRC	CD47.mod	0.0350337	0.538789
HNSC	CXCL3.mod	0.0350345	0.551282
HNSC	IL12A.mod	0.0351392	0.542763
KIRC	EBI3.mod	0.0352833	0.529854
BRCA	CD99.mod	0.0353175	0.524511
BLCA	CD81.mod	0.0354154	0.61206
BLCA	ICOS.mod	0.0354214	0.569849
HNSC	ICOSLG.mod	0.0354357	0.549173
LUAD	MRC2.mod	0.0354488	0.566599
LUAD	RABEP1.mod	0.0355425	0.569908
LUSC	LAMP1.mod	0.0355728	0.526137
UCEC	GHRL.mod	0.0356016	0.600541
HNSC	IRF8.mod	0.0356293	0.545649
READ	LRSAM1.mod	0.0356638	0.757576
READ	IRF7.mod	0.0356638	0.757576
READ	TNFSF13B.mod	0.0356638	0.757576
READ	TNFSF13B.mod.1	0.0356638	0.757576
HNSC	CLEC11A.mod	0.0356793	0.558136
HNSC	PRNP.mod	0.0357832	0.549645
UCEC	CD8B.mod	0.0358028	0.582698
BRCA	CSF2RB.mod	0.0360841	0.500898
BLCA	CD58.mod	0.0361513	0.619095
OV	IL21R.mod	0.0361792	0.558123
SKCM	CD300A.mod	0.0363536	0.544657
HNSC	KIR3DL1.mod	0.0364751	0.556444
SKCM	CCR3.mod	0.0365137	0.559971
SKCM	FAS.mod	0.0366924	0.556242
KIRC	ICAM1.mod	0.0367122	0.539915
KIRC	CSF3R.mod	0.0367224	0.5289
HNSC	KIR3DL2.mod	0.0367365	0.54884
COAD	ITGB3.mod	0.0367998	0.651914
GBM	FCRL1.mod	0.0368139	0.549144
OV	MS4A1.mod	0.0368307	0.545441
READ	CSF1.mod	0.0368785	0.833333
COAD	TREM1.mod	0.0370289	0.629486
GBM	CCL2.mod	0.0370638	0.560313
SKCM	TLR8.mod	0.0371477	0.544749
READ	RREB1.mod	0.0372999	0.80303
LUAD	ICOSLG.mod	0.0374483	0.556415
READ	BTN3A1.mod	0.0375189	0.80303
READ	CD52.mod	0.0375189	0.80303
READ	LILRA2.mod	0.0375189	0.80303
UCEC	CD47.mod	0.0375379	0.565056
GBM	KLRD1.mod	0.0375905	0.571047
HNSC	SP1.mod	0.0376565	0.531469
BRCA	FUBP1.mod	0.0376841	0.520787
GBM	CCL20.mod	0.037718	0.562857
GBM	B3GAT1.mod	0.0377726	0.555101
KIRC	SLC4A1.mod	0.037778	0.549035
GBM	PDGFC.mod	0.0378303	0.55175
SKCM	FCER2.mod	0.0379159	0.567001
GBM	CCL5.mod	0.0379545	0.542256
BRCA	CRTAM.mod	0.0379647	0.52953
KIRC	C19orf10.mod	0.0382067	0.535141
KIRC	IKZF1.mod	0.0384347	0.552455
HNSC	NCAM1.mod	0.0387589	0.531802
BLCA	CD3D.mod	0.0387631	0.563317
BRCA	TNFRSF12A.mod	0.0388365	0.519889
READ	IFNG.mod	0.0389342	0.742424
GBM	ANPEP.mod	0.0390614	0.574274
BLCA	CEACAM6.mod	0.0391175	0.589447
BRCA	NFATC3.mod	0.0391768	0.534099
COAD	FOXJ2.mod	0.0392765	0.616627
LUAD	TNFRSF13B.mod	0.0392841	0.571945
LUAD	SEMA7A.mod	0.0394703	0.573829
LUAD	SEMA7A.mod.1	0.0394703	0.573829
KIRC	NAB1.mod	0.0395189	0.555248
HNSC	TCF7.mod	0.0396231	0.557831
BLCA	HIF1A.mod	0.0396593	0.619095
BRCA	IL27.mod	0.0398421	0.540887
UCEC	IL4R.mod	0.0398728	0.594026
HNSC	NAB1.mod	0.0399685	0.548424
READ	ADAM8.mod	0.040073	0.80303
LUAD	ITGAL.mod	0.0401716	0.565682
HNSC	LY75.mod	0.0403065	0.546898
BLCA	FLT3LG.mod	0.0403882	0.575377
LUAD	L1CAM.mod	0.0404611	0.589613
LUAD	FAM3C.mod	0.0404652	0.58167
LUSC	SKIL.mod	0.0404968	0.573875
COAD	AREG.mod	0.0406156	0.651017
SKCM	LILRB2.mod	0.0406453	0.551198
HNSC	PDGFRB.mod	0.040817	0.52997
HNSC	PDGFRB.mod.1	0.040817	0.52997
KIRC	SIRPG.mod	0.0409704	0.54087
KIRC	EOMES.mod	0.0411933	0.529484
BLCA	CD3E.mod	0.0412547	0.568342
GBM	CMTM8.mod	0.0413488	0.556279
UCEC	PKNOX1.mod	0.0414267	0.560846
LUAD	CSF1.mod	0.0414377	0.546029
SKCM	SEMA6B.mod	0.0416646	0.530933
COAD	MSR1.mod	0.0417316	0.648624
GBM	CD101.mod	0.0417561	0.578742
BLCA	IL27.mod	0.0419271	0.577387
BRCA	CD4.mod	0.0421423	0.54588
LUSC	HBP1.mod	0.0422553	0.565314
BRCA	CD248.mod	0.0423191	0.5743
GBM	SEMA4C.mod	0.042396	0.568131
SKCM	FAM3B.mod	0.0424122	0.545268
BLCA	GP9.mod	0.0425166	0.596985
SKCM	IL7.mod	0.0425217	0.559818
HNSC	CD40LG.mod	0.0425276	0.541847
HNSC	CD40LG.mod.1	0.0425276	0.541847
COAD	PDGFD.mod	0.0426038	0.617823
LUAD	GP5.mod	0.0427429	0.565479
KIRC	MUC1.mod	0.0427853	0.538903
GBM	CD226.mod	0.0428427	0.541574
LUAD	SEMA3G.mod	0.0429443	0.584623
BRCA	INSL3.mod	0.0429838	0.548125
BRCA	RBL2.mod	0.0430736	0.527575
LUSC	C5AR1.mod	0.0430856	0.549836
BRCA	KLRK1.mod	0.043193	0.597702
LUAD	CD40.mod	0.0433202	0.588646
LUAD	NCOA3.mod	0.0433567	0.579175
COAD	CD44.mod	0.0434758	0.614533
KIRC	CD79B.mod	0.043603	0.527432
SKCM	CXCR2.mod	0.0436307	0.545666
UCEC	CCL5.mod	0.0437665	0.582799
BLCA	LILRA4.mod	0.0439424	0.588442
SKCM	CD244.mod	0.0442283	0.55181
GBM	CD93.mod	0.0443927	0.567883
LUSC	TNFRSF10D.mod	0.0444132	0.556696
HNSC	SEMA6C.mod	0.0444528	0.551504
GBM	IL15.mod	0.0444772	0.5569
GBM	KLF1.mod	0.0445262	0.565153
KIRC	GYPC.mod	0.0446781	0.542409
SKCM	FLI1.mod	0.0446935	0.55346
BRCA	CSF3R.mod	0.0447301	0.556603
BLCA	SPP1.mod	0.0448455	0.61005
READ	CD8A.mod	0.0452452	0.818182
KIRC	VEGFB.mod	0.0452538	0.531579
BRCA	PRNP.mod	0.0452906	0.533122
SKCM	CD36.mod	0.0453796	0.55236
BLCA	ITGB1.mod	0.0453945	0.60201
KIRC	KIR3DL2.mod	0.0455287	0.528543
HNSC	IL13RA1.mod	0.0455842	0.546565
LUSC	TFRC.mod	0.0455952	0.57705
READ	RUNX3.mod	0.0456995	0.787879
READ	TGFB3.mod	0.0456995	0.787879
READ	ALCAM.mod	0.0456995	0.787879
LUSC	CEACAM8.mod	0.0457182	0.563556
KIRC	FOS.mod	0.0458723	0.558298
SKCM	LTBP3.mod	0.0458779	0.554836
SKCM	CD1D.mod	0.0459853	0.552329
COAD	ICAM1.mod	0.0460272	0.60317
SKCM	C5AR1.mod	0.0460336	0.534479
HNSC	FLT3LG.mod	0.0460742	0.556888
SKCM	IL21R.mod	0.0462333	0.541539
HNSC	CD28.mod	0.0463441	0.553807
BRCA	LILRA5.mod	0.0465091	0.502034
BRCA	PTPRC.mod	0.0465814	0.505203
GBM	CD200.mod	0.046628	0.55386
SKCM	TNFRSF18.mod	0.0468279	0.555936
HNSC	RORC.mod	0.0468752	0.55636
SKCM	IL1B.mod	0.0469757	0.54808
HNSC	GHRL.mod	0.0473553	0.545233
KIRC	CD177.mod	0.0474301	0.541041
BRCA	RHD.mod	0.0474805	0.560618
GBM	ICAM1.mod	0.0478724	0.560375
KIRC	UTS2.mod	0.0479331	0.535725
READ	CXCL16.mod	0.048142	0.787879
READ	RETN.mod	0.048142	0.787879
READ	GYPC.mod	0.048142	0.787879
READ	TREM1.mod	0.048142	0.787879
SKCM	MAF.mod	0.0481861	0.55777
BRCA	NCR1.mod	0.0482304	0.596883
SKCM	PROK2.mod	0.0482838	0.545238
GBM	CCR3.mod	0.0484218	0.558637
GBM	CSF2RA.mod	0.0484665	0.562919
GBM	SIGLEC1.mod	0.0485053	0.553984
COAD	ADAM8.mod	0.0486574	0.595096
OV	STAT6.mod	0.0486891	0.561241
HNSC	CBX5.mod	0.0487592	0.556222
BLCA	IL17RA.mod	0.048834	0.613568
BLCA	LTBP2.mod	0.0488453	0.6
BRCA	TCF12.mod	0.0490193	0.528236
OV	LILRB2.mod	0.0491167	0.553015
HNSC	KIT.mod	0.0491398	0.547258
GBM	TYMP.mod	0.0492127	0.570365
KIRC	CCR7.mod	0.0492759	0.549107
BRCA	SLAMF1.mod	0.0494261	0.596883
OV	SP1.mod	0.0495283	0.548352
SKCM	CD72.mod	0.049554	0.566298
GBM	SECTM1.mod	0.0498438	0.562919
HNSC	MEF2A.mod	0.0500874	0.546426
BLCA	CXCL6.mod	0.0500888	0.598995
HNSC	KIR2DL1.mod	0.0501802	0.544539
HNSC	CD63.mod	0.0502047	0.534604
BRCA	LILRA6.mod	0.0502325	0.541204
BLCA	TLR1.mod	0.050273	0.609045
SKCM	ICOSLG.mod	0.0503243	0.556975
SKCM	BMP1.mod	0.050667	0.5324
GBM	LILRB2.mod	0.050683	0.563477
LUSC	MEF2A.mod	0.0511057	0.569169
UCEC	CD247.mod	0.0511625	0.615377
BRCA	CD79B.mod	0.0512243	0.578632
LUAD	AREG.mod	0.0512872	0.580957
SKCM	SCGB3A1.mod	0.0513977	0.548783
LUSC	ICAM1.mod	0.0515084	0.533847
COAD	CXCL10.mod	0.0515181	0.60616
KIRC	SMAD3.mod	0.051524	0.543292
LUSC	RREB1.mod	0.0517687	0.556752
BRCA	TNFSF12.mod	0.0518599	0.500423
GBM	RHD.mod	0.051906	0.563974
LUAD	IL6ST.mod	0.0520059	0.55779
LUAD	IL6ST.mod.1	0.0520059	0.55779
BLCA	CD1C.mod	0.0520492	0.618593
BLCA	SIRPG.mod	0.0520803	0.586935
SKCM	GP5.mod	0.0521171	0.548753
LUAD	S1PR1.mod	0.0523211	0.562882
BLCA	JAG2.mod	0.0525041	0.574372
SKCM	SLC44A1.mod	0.0525511	0.546736
UCEC	ELF4.mod	0.0525966	0.566059
BLCA	SP1.mod	0.0526564	0.577387
BLCA	IL2RA.mod	0.052926	0.590955
KIRC	CTLA4.mod	0.052986	0.531536
UCEC	FUBP1.mod	0.0530895	0.557438
LUAD	KLRK1.mod	0.0531102	0.57113
BRCA	TNFRSF1B.mod	0.0531282	0.546593
BLCA	LILRA6.mod	0.0531896	0.573869
LUSC	BMP1.mod	0.0533131	0.549779
KIRC	KLRK1.mod	0.0533334	0.548337
LUAD	CCL28.mod	0.053444	0.562373
GBM	CSF1R.mod	0.0536896	0.563725
COAD	CD1C.mod	0.0539325	0.59689
SKCM	IL1R2.mod	0.0540847	0.535518
KIRC	TREM1.mod	0.05426	0.533175
READ	IL18R1.mod	0.0543887	0.772727
LUSC	ERBB2.mod	0.054647	0.552727
SKCM	CR2.mod	0.0549913	0.550067
SKCM	CD160.mod	0.0549989	0.552146
LUSC	FOS.mod	0.0551118	0.528121
HNSC	TNFRSF4.mod	0.05523	0.539599
KIRC	CD302.mod	0.0554845	0.529812
SKCM	ELF4.mod	0.0554902	0.553888
BLCA	PF4V1.mod	0.0554948	0.61005
GBM	TNFRSF13B.mod	0.0555672	0.527116
BLCA	ENTPD1.mod	0.0556195	0.590955
SKCM	GYPC.mod	0.0558221	0.543709
HNSC	TXLNA.mod	0.0559261	0.544511
UCEC	PDCD1.mod	0.0559569	0.617482
BLCA	RORC.mod	0.0560101	0.570352
GBM	IL9R.mod	0.0560995	0.544676
KIRC	CD46.mod	0.0561686	0.553054
LUAD	BMPR1A.mod	0.0561715	0.559521
SKCM	SEMA6C.mod	0.0562177	0.553491
GBM	CD70.mod	0.056237	0.537726
GBM	CD70.mod.1	0.056237	0.537726
BRCA	CD79A.mod	0.0563201	0.569731
GBM	SIRPA.mod	0.0565286	0.567448
LUAD	CD69.mod	0.0568046	0.554888
BLCA	GPI.mod	0.0568959	0.590452
BLCA	CD48.mod	0.0568975	0.611055
BRCA	SLAMF6.mod	0.0570621	0.553803
UCEC	CCNT2.mod	0.0572985	0.547113
LUAD	CLCF1.mod	0.0573269	0.541395
UCEC	CCL28.mod	0.0573565	0.565357
GBM	KIT.mod	0.0574102	0.542815
HNSC	CD36.mod	0.057508	0.535354
BLCA	CMTM5.mod	0.0575224	0.606533
HNSC	FOXO3.mod	0.057538	0.543013
GBM	CD9.mod	0.0577509	0.550261
HNSC	NRG1.mod	0.0577674	0.52442
READ	BTAF1.mod	0.0577796	0.772727
READ	FUBP1.mod	0.0577796	0.772727
READ	CMTM3.mod	0.0577796	0.772727
READ	TNFSF12.mod	0.0577796	0.772727
READ	CD53.mod	0.0577796	0.772727
READ	CD63.mod	0.0577796	0.772727
READ	LILRB5.mod	0.0577796	0.772727
READ	SIRPB1.mod	0.0577796	0.772727
READ	TNFRSF12A.mod	0.0577796	0.772727
BRCA	TGFB1.mod	0.0578419	0.528579
SKCM	DDR1.mod	0.0579672	0.556089
SKCM	LILRB4.mod	0.0581783	0.542089
KIRC	ENTPD1.mod	0.0582063	0.546484
GBM	TNFRSF1B.mod	0.0584858	0.569186
BRCA	CD5.mod	0.0584921	0.587956
GBM	FOXP3.mod	0.0585612	0.549764
HNSC	CD248.mod	0.0585753	0.577228
COAD	SELP.mod	0.0586294	0.658194
OV	SEMA4F.mod	0.058675	0.556489
KIRC	LTBP4.mod	0.0589789	0.539687
HNSC	TNFRSF13B.mod	0.0591189	0.55489
SKCM	FCRL1.mod	0.0591412	0.551871
HNSC	RNASE2.mod	0.0592975	0.575314
LUSC	ITGAE.mod	0.0593372	0.553294
LUSC	CSF1.mod	0.0593593	0.562762
HNSC	L1CAM.mod	0.0595585	0.54884
READ	ETS2.mod	0.0595587	0.772727
READ	TNFSF4.mod	0.0595587	0.772727
READ	ITGA2B.mod	0.0595587	0.772727
READ	PTGDR2.mod	0.0595587	0.772727
READ	TNFSF4.mod.1	0.0595587	0.772727
HNSC	LTBP4.mod	0.0596425	0.555805
GBM	SEMA4B.mod	0.0597626	0.556155
LUSC	SP1.mod	0.0598733	0.559304
UCEC	TNFRSF10A.mod	0.0599177	0.608962
BRCA	IL7R.mod	0.0599585	0.579952
BRCA	SMARCD2.mod	0.0601506	0.510275
UCEC	MAF.mod	0.0601626	0.589615
UCEC	BTAF1.mod	0.0604507	0.567662
KIRC	EED.mod	0.0604791	0.541981
HNSC	FGFR1.mod	0.0605052	0.558608
SKCM	TNF.mod	0.0608006	0.546919
LUSC	BMPR1A.mod	0.0608883	0.557433
SKCM	CD79B.mod	0.060917	0.549548
SKCM	LAIR2.mod	0.060945	0.555294
SKCM	CD82.mod	0.061056	0.543954
LUAD	FCRL1.mod	0.0613923	0.570112
SKCM	CD177.mod	0.0614472	0.539002
GBM	IL2RG.mod	0.0615304	0.560685
BRCA	SEMA3B.mod	0.0615521	0.560565
HNSC	LY9.mod	0.061743	0.543928
BLCA	CD55.mod	0.061745	0.598492
KIRC	TNFRSF4.mod	0.0618606	0.54409
LUAD	ZBTB7B.mod	0.061936	0.571894
BLCA	CD6.mod	0.0619576	0.581407
LUAD	CD74.mod	0.0619896	0.558248
LUSC	ADAM17.mod	0.06211	0.551366
KIRC	ZBTB7B.mod	0.062654	0.533488
BLCA	NFKB1.mod	0.0628249	0.598995
LUSC	ICOS.mod	0.0628825	0.554485
SKCM	CD40.mod	0.0630299	0.558228
BLCA	LILRP1.mod	0.0631069	0.564824
SKCM	BOK.mod	0.0632132	0.540531
COAD	FCGR2B.mod	0.0632342	0.65311
BLCA	TGFB3.mod	0.0633698	0.621608
UCEC	SELL.mod	0.0633818	0.603047
GBM	CLEC11A.mod	0.0634118	0.58414
LUSC	PTPRJ.mod	0.0634261	0.540594
KIRC	TNFRSF10D.mod	0.0635859	0.525508
GBM	EBI3.mod	0.0636639	0.542628
BLCA	ANPEP.mod	0.0636669	0.577889
LUSC	CD97.mod	0.0637587	0.542749
BLCA	GATA3.mod	0.0638272	0.564824
KIRC	ADAM17.mod	0.0638289	0.549563
LUSC	JUNB.mod	0.0638661	0.536852
READ	CD33.mod	0.0639946	0.575758
HNSC	CCR7.mod	0.0643376	0.53491
SKCM	CECR1.mod	0.0643503	0.544779
BRCA	HBP1.mod	0.0644536	0.509297
LUSC	CD59.mod	0.0644999	0.540027
GBM	BST1.mod	0.0645355	0.562484
UCEC	CD48.mod	0.0647216	0.569366
SKCM	JAG2.mod	0.0647585	0.553674
HNSC	CXCR3.mod	0.0648677	0.543235
GBM	CXCL2.mod	0.0649558	0.554232
SKCM	LY75.mod	0.0650831	0.555447
GBM	CD79A.mod	0.0650889	0.548089
LUAD	IL6R.mod	0.065159	0.551986
BRCA	CXCR1.mod	0.0652017	0.559033
SKCM	FUT4.mod	0.0654412	0.547836
LUAD	SIRPG.mod	0.0654677	0.564002
SKCM	IL18.mod	0.0660853	0.543648
GBM	SELP.mod	0.0661599	0.566456
LUAD	FOXP3.mod	0.0661755	0.56166
LUAD	IL12RB1.mod	0.0662517	0.571385
GBM	FCRL5.mod	0.0662924	0.552246
GBM	KLRB1.mod	0.0663104	0.570675
HNSC	TGFA.mod	0.0663702	0.553918
SKCM	CTLA4.mod	0.0664609	0.536465
READ	NFKB1.mod	0.0664646	0.772727
BRCA	ITGAE.mod	0.0665137	0.518595
LUAD	CDH2.mod	0.0665861	0.549491
READ	CD79B.mod	0.0667612	0.818182
HNSC	GGT1.mod	0.0668022	0.544733
COAD	PLAUR.mod	0.0668727	0.538577
UCEC	CTLA4.mod	0.0670115	0.581796
COAD	CCL3L1.mod	0.0670556	0.61573
KIRC	CCL5.mod	0.0671388	0.529783
LUSC	HDAC2.mod	0.067141	0.533621
BLCA	PTGFRN.mod	0.0671499	0.60603
BRCA	FLT3LG.mod	0.0672973	0.582937
KIRC	SEMA3B.mod	0.0673375	0.531507
OV	FUBP1.mod	0.0673901	0.558717
BRCA	TYMP.mod	0.0674321	0.523798
LUAD	IL1R1.mod	0.0677762	0.554481
OV	CMTM8.mod	0.0678416	0.529076
HNSC	GMFB.mod	0.067951	0.563936
HNSC	TNFRSF10B.mod	0.0680099	0.535909
SKCM	CD96.mod	0.0682055	0.543954
LUAD	CD27.mod	0.0684075	0.554633
GBM	HDAC4.mod	0.0684177	0.557955
LUSC	JAG1.mod	0.0685393	0.569792
LUSC	JAG1.mod.1	0.0685393	0.569792
HNSC	SEMA7A.mod	0.0686972	0.549395
HNSC	SEMA7A.mod.1	0.0686972	0.549395
COAD	KIAA1522.mod	0.068831	0.632177
COAD	KLF1.mod	0.0689856	0.665969
LUAD	DPP4.mod	0.0692775	0.559623
KIRC	RBL2.mod	0.0693654	0.557087
READ	FCGR3A.mod	0.0695223	0.787879
KIRC	LILRA1.mod	0.0697758	0.536438
GBM	PDCD1.mod	0.0698344	0.57235
LUSC	CSF3R.mod	0.0699287	0.544733
LUAD	ABCB1.mod	0.0699714	0.559216
KIRC	TNFSF9.mod	0.0700261	0.560065
UCEC	CD6.mod	0.0700695	0.59593
LUAD	IRF8.mod	0.0701796	0.562882
LUSC	CXCR2.mod	0.070234	0.53827
SKCM	CD69.mod	0.0705444	0.542579
SKCM	LILRA4.mod	0.0706255	0.53292
UCEC	BTN3A1.mod	0.0706875	0.5833
BLCA	TNFRSF10B.mod	0.0707297	0.598492
LUSC	NCAM1.mod	0.0708274	0.556356
HNSC	THBD.mod	0.0708604	0.541375
HNSC	ENPP3.mod	0.0712547	0.546537
SKCM	ALCAM.mod	0.0713668	0.558626
READ	TAF2.mod	0.0715692	0.757576
HNSC	MS4A1.mod	0.0715998	0.542347
BLCA	EED.mod	0.071618	0.612563
HNSC	KIR2DL2.mod	0.0716493	0.53133
HNSC	LILRA3.mod	0.0717433	0.534133
LUSC	TLR4.mod	0.0720973	0.55902
LUAD	IL2RA.mod	0.0722481	0.56833
SKCM	KIR2DL3.mod	0.0722902	0.550831
UCEC	FCRL5.mod	0.0726379	0.559443
READ	C5.mod	0.0727097	0.787879
READ	BMPR1A.mod	0.0727097	0.787879
READ	CEACAM1.mod	0.0727097	0.787879
READ	S1PR1.mod	0.0727097	0.787879
LUAD	FCGR2A.mod	0.0727262	0.553157
GBM	FCRL2.mod	0.0727845	0.546227
BRCA	CMTM2.mod	0.07304	0.529451
BRCA	CKLF.mod	0.0731164	0.553751
HNSC	RHD.mod	0.0731293	0.556249
GBM	CKLF.mod	0.073185	0.573095
KIRC	ICOS.mod	0.0732808	0.53658
SKCM	YY1.mod	0.0733897	0.527846
BLCA	CAT.mod	0.0734827	0.609045
READ	ENPP3.mod	0.0735668	0.757576
LUSC	CBX5.mod	0.0735678	0.551423
BRCA	BOK.mod	0.0737361	0.579028
LUAD	SLC7A5.mod	0.0737542	0.540682
KIRC	PBX2.mod	0.0739165	0.525579
LUSC	ANPEP.mod	0.0740713	0.54479
LUSC	CEACAM6.mod	0.074134	0.557603
LUSC	RBL2.mod	0.0743241	0.543259
KIRC	CMTM8.mod	0.0743672	0.520221
KIRC	KIR3DL1.mod	0.0747216	0.534229
HNSC	S100A6.mod	0.0747551	0.54046
LUSC	CXCR6.mod	0.0747994	0.557149
SKCM	BMP6.mod	0.0748181	0.542487
SKCM	GDF7.mod	0.0749727	0.556914
BLCA	STAT6.mod	0.0752133	0.543719
BRCA	CCR7.mod	0.0752609	0.543899
HNSC	BAZ1A.mod	0.075303	0.542652
KIRC	NFATC3.mod	0.0753076	0.532035
LUAD	LTBP2.mod	0.075316	0.558198
HNSC	CD22.mod	0.0754141	0.547869
GBM	CXCL5.mod	0.0756098	0.564284
LUAD	TNF.mod	0.0756144	0.512016
HNSC	IKZF1.mod	0.0759037	0.537657
BLCA	FOS.mod	0.0759201	0.60603
OV	LTBP4.mod	0.0760232	0.538937
BRCA	LILRB5.mod	0.0760425	0.517961
UCEC	CD274.mod	0.076044	0.596732
SKCM	SP1.mod	0.0761162	0.544474
LUSC	HBEGF.mod	0.0761865	0.572287
COAD	CD69.mod	0.0762255	0.640251
GBM	LAIR2.mod	0.0762536	0.574708
GBM	CD302.mod	0.0765007	0.563415
SKCM	ICAM1.mod	0.0765257	0.554897
KIRC	CD200.mod	0.0765298	0.560279
GBM	LILRA1.mod	0.0765666	0.568441
GBM	SEMA6B.mod	0.0768555	0.555038
BLCA	CD52.mod	0.0768955	0.635678
HNSC	CD48.mod	0.0770022	0.534799
READ	HGF.mod	0.077062	0.80303
GBM	CD244.mod	0.0771474	0.54995
LUAD	TNFRSF17.mod	0.077163	0.601069
BLCA	TNFRSF12A.mod	0.0771774	0.561809
HNSC	LAIR2.mod	0.0771892	0.543901
SKCM	SPN.mod	0.0773144	0.549364
KIRC	TNFRSF13C.mod	0.0774198	0.553895
SKCM	IL27.mod	0.0775848	0.542273
COAD	CD300E.mod	0.0780946	0.594498
BLCA	CD72.mod	0.0781706	0.617588
HNSC	CSF3R.mod	0.0781847	0.53688
GBM	CD163.mod	0.0783355	0.551812
COAD	ITGA5.mod	0.0783416	0.626794
GBM	HBP1.mod	0.0784385	0.575329
KIRC	LTBP3.mod	0.0786448	0.536253
GBM	F3.mod	0.0787695	0.545669
KIRC	CXCR5.mod	0.0789131	0.538918
LUAD	TNFRSF10C.mod	0.079415	0.548931
LUSC	IL2RB.mod	0.0795013	0.556186
BRCA	LTB.mod	0.0795306	0.544638
SKCM	PDCD1.mod	0.0799412	0.55346
LUAD	IL7.mod	0.0801002	0.570825
SKCM	CMTM5.mod	0.0802124	0.540256
SKCM	ITGAX.mod	0.0802804	0.542456
SKCM	PDGFD.mod	0.0803606	0.547958
HNSC	FAM3C.mod	0.080899	0.538767
KIRC	CEACAM6.mod	0.0809098	0.53487
COAD	STAT4.mod	0.0809132	0.601675
BLCA	SLAMF1.mod	0.0809559	0.610553
LUSC	TGFB1.mod	0.0809812	0.550856
LUSC	SEMA4D.mod	0.0810847	0.528745
LUSC	SEMA4D.mod.1	0.0810847	0.528745
LUSC	IGF1R.mod	0.0811668	0.540821
KIRC	RUNX3.mod	0.0811859	0.543478
LUAD	CD84.mod	0.0812428	0.556517
SKCM	CXCR4.mod	0.081256	0.561743
KIRC	GDF7.mod	0.0814039	0.556189
SKCM	EMR2.mod	0.0817939	0.552176
LUAD	MME.mod	0.0818476	0.563136
GBM	PNOC.mod	0.0818898	0.532576
GBM	TNFSF13.mod	0.0820852	0.561988
GBM	TNFSF13.mod.1	0.0820852	0.561988
BRCA	PNOC.mod	0.0822681	0.574036
BRCA	NCAM1.mod	0.0824091	0.57813
UCEC	SELP.mod	0.0824827	0.547414
SKCM	ITGB3.mod	0.0827887	0.540286
KIRC	SIRPA.mod	0.0830649	0.520606
COAD	FCRL3.mod	0.0832526	0.65311
LUSC	CLCF1.mod	0.0833711	0.538213
OV	CD81.mod	0.0833987	0.528067
BRCA	SELPLG.mod	0.0834682	0.545747
LUAD	EBI3.mod	0.0836765	0.578208
BLCA	IL1R1.mod	0.0837825	0.572362
KIRC	CSF1.mod	0.0838056	0.537236
READ	RBBP7.mod	0.0839888	0.742424
KIRC	PF4V1.mod	0.0840246	0.50704
KIRC	CMTM1.mod	0.0841162	0.55009
SKCM	IL32.mod	0.084158	0.555569
SKCM	HIF1A.mod	0.0842003	0.538422
LUSC	FOXP3.mod	0.0842973	0.554031
BRCA	YY1.mod	0.0844519	0.532092
COAD	CAMP.mod	0.0844672	0.601077
LUSC	IL18.mod	0.0845613	0.551593
GBM	XCL2.mod	0.0847063	0.566952
GBM	C3.mod	0.084765	0.545545
BRCA	F3.mod	0.0847828	0.550792
SKCM	AIMP1.mod	0.0850559	0.534784
SKCM	FAM3C.mod	0.0851565	0.551901
GBM	CMTM2.mod	0.0854282	0.565649
BRCA	LY75.mod	0.0855945	0.561358
KIRC	CD28.mod	0.0858399	0.525394
READ	MEF2A.mod	0.085849	0.772727
READ	TOX.mod	0.085849	0.772727
READ	SEMA3C.mod	0.085849	0.772727
HNSC	CD79A.mod	0.0859135	0.542569
LUAD	CD5.mod	0.0859682	0.577648
OV	CCL20.mod	0.0859868	0.532432
SKCM	TNFSF8.mod	0.0860701	0.539644
SKCM	TNFSF8.mod.1	0.0860701	0.539644
KIRC	KIAA1522.mod	0.0860897	0.542224
SKCM	TOX.mod	0.0862057	0.536863
UCEC	CD2.mod	0.0862913	0.581395
BRCA	SELP.mod	0.0863162	0.559245
OV	MME.mod	0.0863498	0.549154
COAD	F3.mod	0.0863776	0.617524
SKCM	SIRPG.mod	0.0866355	0.556394
HNSC	DPP4.mod	0.0868343	0.559857
HNSC	LILRB3.mod	0.0869582	0.5444
SKCM	TNFRSF13C.mod	0.087003	0.548661
HNSC	FUS.mod	0.0870308	0.548951
GBM	FCGR1A.mod	0.0870315	0.573591
LUAD	CSF2RB.mod	0.087075	0.544196
HNSC	CD160.mod	0.0872265	0.525613
HNSC	CD14.mod	0.087322	0.542347
LUAD	EREG.mod	0.0873732	0.540377
HNSC	CD81.mod	0.0873855	0.546898
HNSC	CD247.mod	0.0874445	0.538434
OV	HGF.mod	0.0875855	0.541669
READ	FAM3C.mod	0.0875998	0.787879
SKCM	IL9R.mod	0.0876186	0.553949
KIRC	TAF9.mod	0.0876592	0.545943
UCEC	IL12RB1.mod	0.087753	0.602847
GBM	CD59.mod	0.087796	0.552246
SKCM	ITGB4.mod	0.087885	0.544168
GBM	LTBP1.mod	0.0879908	0.551253
LUAD	FOXO3.mod	0.0882775	0.53778
UCEC	CR2.mod	0.0882946	0.597735
COAD	IL8.mod	0.0884821	0.568182
GBM	CD2.mod	0.0886015	0.530653
GBM	CCL3.mod	0.0887777	0.55417
BLCA	CCL3L1.mod	0.0890109	0.600503
BLCA	PTPRJ.mod	0.0892652	0.561307
KIRC	IL12RB1.mod	0.0892791	0.532633
SKCM	CD53.mod	0.089496	0.550006
SKCM	SEMA4B.mod	0.089511	0.539094
LUSC	ITGA5.mod	0.0895242	0.543316
SKCM	IL2RA.mod	0.0896004	0.52375
BLCA	ITGAM.mod	0.0896788	0.617085
SKCM	CEACAM8.mod	0.0897948	0.552971
LUSC	FCAR.mod	0.0898776	0.542352
SKCM	TYMP.mod	0.0900678	0.525584
SKCM	CD247.mod	0.0900908	0.543098
GBM	CD300E.mod	0.0901423	0.551005
COAD	CAT.mod	0.0901491	0.593002
BRCA	CD52.mod	0.0902334	0.523983
HNSC	INHBB.mod	0.0906063	0.547508
SKCM	TNFRSF1A.mod	0.0906257	0.534265
SKCM	RUNX3.mod	0.0906464	0.551565
COAD	ATP1B3.mod	0.0914804	0.62201
OV	CD22.mod	0.0915006	0.547045
GBM	DEFA3.mod	0.0915054	0.573033
LUAD	BTLA.mod	0.0916258	0.540479
KIRC	CXCL10.mod	0.0917956	0.519081
KIRC	CD8A.mod	0.0919041	0.54305
COAD	IKZF1.mod	0.0919742	0.604366
OV	SELL.mod	0.0921018	0.532165
GBM	CD300C.mod	0.0921351	0.580665
LUAD	ACE.mod	0.0922388	0.54944
KIRC	SIGLEC6.mod	0.0923203	0.53336
READ	ITGA4.mod	0.0923265	0.757576
READ	CAMP.mod	0.0923265	0.757576
READ	GHRL.mod	0.0923265	0.757576
READ	OSGIN1.mod	0.0923265	0.757576
READ	ICAM2.mod	0.0923265	0.757576
READ	LILRA5.mod	0.0923265	0.757576
SKCM	CSF1R.mod	0.0925234	0.541264
LUSC	RNASE2.mod	0.0928499	0.53946
LUAD	BST2.mod	0.0930121	0.53442
SKCM	CD19.mod	0.0933417	0.555936
UCEC	CD74.mod	0.0933823	0.620589
BRCA	KLRC1.mod	0.0936344	0.553222
OV	TNFRSF14.mod	0.0936441	0.527413
LUAD	TCF7.mod	0.0936898	0.542821
OV	PNOC.mod	0.0937284	0.537957
OV	MEF2A.mod	0.0938433	0.551084
BLCA	MIF.mod	0.0940847	0.569849
OV	FCAR.mod	0.0944014	0.532195
BRCA	TBX21.mod	0.094504	0.555335
LUAD	OSM.mod	0.0945604	0.547862
KIRC	INSR.mod	0.0946062	0.550304
COAD	CCL28.mod	0.0949759	0.604964
LUSC	ELF4.mod	0.0950692	0.534244
BLCA	ITGAV.mod	0.0951635	0.596482
OV	CD2.mod	0.0953273	0.554648
HNSC	SLC44A1.mod	0.0953937	0.527528
HNSC	ENTPD1.mod	0.0957192	0.536547
GBM	CD44.mod	0.0957342	0.557645
READ	IL1B.mod	0.0957666	0.545455
READ	CCR7.mod	0.0957666	0.772727
SKCM	CD79A.mod	0.0960419	0.552696
OV	PROK2.mod	0.0961944	0.543718
SKCM	C19orf10.mod	0.0962701	0.544993
GBM	PKNOX1.mod	0.0964294	0.56205
UCEC	IFNGR1.mod	0.0965846	0.587209
GBM	CTLA4.mod	0.0965954	0.539526
COAD	CD8B.mod	0.0968139	0.627392
LUSC	ITGA4.mod	0.097024	0.545924
BRCA	MEF2A.mod	0.0971077	0.52187
UCEC	KLRC2.mod	0.0971354	0.611468
LUSC	BAZ1A.mod	0.0976895	0.547284
LUAD	CD81.mod	0.0978099	0.56553
HNSC	CXCR4.mod	0.0978683	0.537518
LUSC	TNFSF8.mod	0.0979371	0.53243
LUSC	TNFSF8.mod.1	0.0979371	0.53243
LUAD	CD200.mod	0.0979903	0.563951
UCEC	EREG.mod	0.0981505	0.611868
LUSC	HIF1A.mod	0.0981804	0.551763
GBM	SMAD7.mod	0.0981851	0.532514
COAD	BST2.mod	0.0982853	0.606459
BRCA	ZBTB7B.mod	0.0983003	0.569572
SKCM	KIR2DS4.mod	0.0986947	0.544932
SKCM	SLC4A1.mod	0.0987719	0.541753
HNSC	GDF7.mod	0.0988672	0.544095
GBM	CBX1.mod	0.0989405	0.537664
SKCM	CD27.mod	0.0990157	0.554774
READ	GDF7.mod	0.0992526	0.757576
OV	CBX1.mod	0.0992952	0.53858
COAD	CXCR1.mod	0.09953	0.533493
LUSC	IRF8.mod	0.0996407	0.571947
BLCA	CD164.mod	0.0998072	0.617588
GBM	AZU1.mod	0.100007	0.563912
BRCA	MLL.mod	0.100324	0.513629
SKCM	HGF.mod	0.100788	0.544657
BLCA	TNFRSF13B.mod	0.101151	0.579899
LUSC	LAMP2.mod	0.101416	0.541388
SKCM	IL15RA.mod	0.101471	0.532186
BLCA	SEMA7A.mod	0.101814	0.542211
BLCA	SEMA7A.mod.1	0.101814	0.542211
UCEC	LTB.mod	0.101906	0.585505
BRCA	TAF2.mod	0.101926	0.500449
GBM	TNFSF4.mod	0.101988	0.556155
GBM	TNFSF4.mod.1	0.101988	0.556155
COAD	CD300A.mod	0.102019	0.598086
HNSC	CD300A.mod	0.102087	0.555112
HNSC	TEK.mod	0.102251	0.541875
LUSC	RHD.mod	0.102261	0.527497
SKCM	CR1.mod	0.102274	0.548875
HNSC	LTBP2.mod	0.102295	0.539988
LUSC	CCR4.mod	0.102366	0.554768
BRCA	RUNX1.mod	0.102458	0.508505
BRCA	PVRL2.mod	0.102493	0.520206
BRCA	KLF1.mod	0.102533	0.56767
SKCM	LILRA3.mod	0.102683	0.525981
COAD	SLAMF8.mod	0.102702	0.568481
SKCM	TLR4.mod	0.102761	0.539125
KIRC	KLRC1.mod	0.102791	0.518967
BLCA	TLR8.mod	0.10283	0.576884
LUAD	RORC.mod	0.103019	0.563035
LUAD	SIGLEC7.mod	0.103062	0.543992
KIRC	HGF.mod	0.103084	0.542053
LUAD	IL4R.mod	0.103232	0.549796
SKCM	CD40LG.mod	0.103798	0.556486
SKCM	CD40LG.mod.1	0.103798	0.556486
SKCM	FLT3.mod	0.103836	0.537321
LUAD	BSG.mod	0.103971	0.572454
SKCM	PF4.mod	0.104155	0.532583
COAD	CD226.mod	0.104541	0.638756
KIRC	RABEP1.mod	0.104588	0.558911
COAD	TNFRSF14.mod	0.104729	0.600179
KIRC	CBFB.mod	0.104873	0.54496
UCEC	ADAM17.mod	0.105043	0.559042
GBM	TOR2A.mod	0.105106	0.584512
LUAD	ITGB2.mod	0.105193	0.554379
GBM	CD40.mod	0.105259	0.535865
COAD	ITGB2.mod	0.105381	0.556519
BLCA	HDAC4.mod	0.105483	0.576884
READ	CD274.mod	0.105536	0.727273
GBM	PPBP.mod	0.105639	0.552805
SKCM	MTA1.mod	0.105798	0.558351
GBM	GATA3.mod	0.105867	0.550137
GBM	CD1C.mod	0.10595	0.542504
UCEC	IL1R1.mod	0.106018	0.565457
COAD	CD164.mod	0.106166	0.597189
KIRC	CLEC10A.mod	0.106244	0.530239
HNSC	NCR3.mod	0.106495	0.530692
BRCA	CCL4.mod	0.106594	0.550951
BRCA	LILRA1.mod	0.106668	0.52364
BRCA	CD200.mod	0.10678	0.520127
BRCA	SIRPG.mod	0.106801	0.564422
UCEC	FLI1.mod	0.106825	0.610365
BLCA	PLXNC1.mod	0.107081	0.562814
BLCA	MRC2.mod	0.107119	0.577889
KIRC	CD5.mod	0.107186	0.531279
HNSC	TNFSF13.mod	0.107208	0.527251
HNSC	TNFSF13.mod.1	0.107208	0.527251
BLCA	IRF8.mod	0.107448	0.583417
HNSC	HDAC2.mod	0.107551	0.555556
OV	FAS.mod	0.107554	0.532343
BRCA	CD28.mod	0.107705	0.572742
LUAD	LILRP1.mod	0.107738	0.551375
LUAD	SEMA6C.mod	0.107747	0.545112
UCEC	PVRL1.mod	0.107805	0.59593
KIRC	FCGR3B.mod	0.108007	0.550731
KIRC	PDGFB.mod	0.108062	0.541084
LUSC	GGT1.mod	0.108164	0.539914
BRCA	TG.mod	0.108397	0.482647
GBM	CD5.mod	0.108539	0.539898
HNSC	HDAC4.mod	0.108608	0.547564
SKCM	KIR2DL1.mod	0.10864	0.551198
LUSC	CD4.mod	0.108708	0.538213
KIRC	TLR4.mod	0.108886	0.546855
BLCA	CD177.mod	0.108939	0.584422
LUSC	SEMA4A.mod	0.109029	0.537476
GBM	ADM.mod	0.109193	0.545359
BLCA	LAG3.mod	0.109247	0.576382
HNSC	IL32.mod	0.109429	0.555195
HNSC	CCL7.mod	0.109453	0.537685
UCEC	CD226.mod	0.10955	0.565357
HNSC	FLI1.mod	0.109724	0.52689
OV	CCR3.mod	0.109942	0.538432
GBM	FOS.mod	0.110184	0.554914
BRCA	STAT4.mod	0.110322	0.58859
HNSC	TNFRSF13C.mod	0.110626	0.525364
BLCA	FOXO3.mod	0.110701	0.589447
BRCA	BMPR1A.mod	0.11073	0.470998
BRCA	PI3.mod	0.111507	0.513682
SKCM	RBBP7.mod	0.111643	0.53023
HNSC	CCL4.mod	0.111711	0.536519
KIRC	VEGFA.mod	0.111795	0.545986
OV	TAF9.mod	0.112029	0.550045
UCEC	TGFB3.mod	0.112048	0.559743
UCEC	CXCL2.mod	0.112094	0.568464
LUAD	CTLA4.mod	0.112305	0.547047
KIRC	STAT4.mod	0.112355	0.524639
KIRC	TAF2.mod	0.112418	0.539331
READ	E2F1.mod	0.112674	0.530303
READ	CCL28.mod	0.112674	0.757576
READ	TOR2A.mod	0.112674	0.757576
READ	TNFRSF14.mod	0.112674	0.530303
READ	SPN.mod	0.112743	0.742424
LUSC	PF4V1.mod	0.112789	0.54598
UCEC	TNFRSF18.mod	0.113303	0.609864
COAD	CEACAM3.mod	0.113395	0.611244
OV	CCL3.mod	0.113535	0.513929
HNSC	CDH2.mod	0.113638	0.543984
UCEC	ENTPD1.mod	0.11385	0.586708
GBM	IL6.mod	0.113941	0.53903
HNSC	STAT3.mod	0.113989	0.535381
LUAD	IRF7.mod	0.11411	0.542413
LUAD	SEMA4B.mod	0.11433	0.549134
LUAD	RHD.mod	0.114667	0.571843
HNSC	PNOC.mod	0.114751	0.542569
COAD	LTBP2.mod	0.114789	0.625
OV	KLRC2.mod	0.115372	0.542976
COAD	TNFRSF13C.mod	0.115459	0.597189
SKCM	SEMA3G.mod	0.115605	0.538849
OV	IL6R.mod	0.115633	0.546362
GBM	PI3.mod	0.115647	0.558513
BLCA	PF4.mod	0.11596	0.547739
HNSC	IGSF8.mod	0.115991	0.53269
HNSC	FCGR3B.mod	0.115994	0.533161
KIRC	LILRB3.mod	0.116001	0.527418
SKCM	CMTM4.mod	0.116003	0.537505
BRCA	CEACAM3.mod	0.116285	0.535605
BRCA	STAT3.mod	0.116476	0.510803
LUAD	CRTAM.mod	0.116851	0.506008
COAD	SLC4A1.mod	0.11798	0.662679
COAD	RORC.mod	0.117999	0.580443
GBM	CSF3R.mod	0.118015	0.558699
COAD	IFNGR1.mod	0.118252	0.622608
LUSC	S1PR1.mod	0.118501	0.543996
LUSC	IL8.mod	0.118622	0.534017
KIRC	CCR5.mod	0.118694	0.52518
BRCA	LTBP4.mod	0.118706	0.55074
BRCA	PVR.mod	0.118786	0.528711
HNSC	TNFSF14.mod	0.118822	0.542319
HNSC	TNFSF14.mod.1	0.118822	0.542319
LUSC	TNFRSF10B.mod	0.118905	0.52676
HNSC	IL16.mod	0.118962	0.556277
KIRC	NOV.mod	0.118972	0.533175
LUSC	CAT.mod	0.119068	0.536739
COAD	SEMA4C.mod	0.119185	0.598385
BRCA	ICOS.mod	0.119349	0.569308
OV	ITGA3.mod	0.119414	0.538788
LUSC	IL18RAP.mod	0.119482	0.531806
SKCM	CCR6.mod	0.119495	0.551718
COAD	HAT1.mod	0.119848	0.652512
LUSC	CXCR5.mod	0.120063	0.517519
OV	FLT3LG.mod	0.12011	0.526225
KIRC	IL7R.mod	0.120121	0.523826
SKCM	FCAR.mod	0.120182	0.535487
LUAD	PLAUR.mod	0.120319	0.551527
SKCM	CD44.mod	0.120462	0.54267
SKCM	CCL7.mod	0.120504	0.516231
KIRC	CD86.mod	0.120656	0.516174
HNSC	LAMP1.mod	0.120662	0.552281
BLCA	CD226.mod	0.120711	0.542714
LUSC	CD300C.mod	0.120844	0.547738
GBM	IL18RAP.mod	0.121043	0.55721
COAD	CCL5.mod	0.121158	0.583134
BLCA	CD93.mod	0.121189	0.583417
HNSC	SELL.mod	0.121265	0.538378
COAD	YY1.mod	0.121361	0.60616
BRCA	SEMA4A.mod	0.121409	0.527681
KIRC	SEMA4F.mod	0.12164	0.539445
GBM	SELPLG.mod	0.121733	0.563663
OV	ADAM17.mod	0.121879	0.545203
OV	XCL1.mod	0.121961	0.520077
HNSC	FCER2.mod	0.12205	0.545122
SKCM	TLR1.mod	0.122128	0.549242
HNSC	TNFRSF10A.mod	0.122261	0.545399
LUAD	LRSAM1.mod	0.1224	0.562525
KIRC	CSF2RA.mod	0.122964	0.521632
SKCM	F3.mod	0.123019	0.549639
GBM	BMP1.mod	0.12342	0.550385
SKCM	ANPEP.mod	0.123423	0.518187
UCEC	LAMP1.mod	0.12364	0.555734
BLCA	CSF3R.mod	0.123691	0.527638
COAD	CCR1.mod	0.123727	0.594199
COAD	PNN.mod	0.123985	0.631878
GBM	CD19.mod	0.12409	0.532638
GBM	SEMA6C.mod	0.124458	0.545855
LUSC	CD46.mod	0.124645	0.565937
GBM	CLCF1.mod	0.124806	0.561554
HNSC	CD177.mod	0.125265	0.537574
KIRC	CCL4.mod	0.125396	0.523014
SKCM	CD8A.mod	0.125865	0.546277
BRCA	GYPC.mod	0.126136	0.567987
HNSC	SPP1.mod	0.126234	0.550616
BRCA	TNFRSF10A.mod	0.126693	0.541601
UCEC	SEMA3G.mod	0.12675	0.601744
GBM	STAT4.mod	0.126757	0.559692
GBM	CEACAM6.mod	0.126836	0.554542
BLCA	CBX1.mod	0.126897	0.569347
SKCM	C3.mod	0.127031	0.539247
SKCM	TNFSF14.mod	0.127058	0.531911
SKCM	TNFSF14.mod.1	0.127058	0.531911
BLCA	TAF9.mod	0.127368	0.554774
READ	CXCR3.mod	0.127484	0.757576
OV	UTS2.mod	0.127901	0.535432
SKCM	PVRL2.mod	0.127968	0.528946
GBM	LAIR1.mod	0.127973	0.556652
OV	BMP6.mod	0.127985	0.519394
OV	CD79B.mod	0.128012	0.530264
GBM	TNFRSF18.mod	0.128049	0.5569
BLCA	IKZF1.mod	0.128103	0.581407
UCEC	NT5E.mod	0.128243	0.586107
UCEC	CD8A.mod	0.128321	0.590116
LUSC	TLR6.mod	0.128489	0.532827
UCEC	AZU1.mod	0.128622	0.609763
LUAD	STAT4.mod	0.128645	0.545214
LUSC	ITGB4.mod	0.128815	0.542408
SKCM	CMTM6.mod	0.128891	0.536893
UCEC	IL3RA.mod	0.128917	0.557839
BLCA	ZBTB7B.mod	0.128974	0.569849
LUAD	CD79A.mod	0.129147	0.570418
LUSC	JAG2.mod	0.129178	0.548418
BRCA	TNFRSF17.mod	0.129255	0.549023
OV	CD27.mod	0.129271	0.541788
HNSC	BCLAF1.mod	0.129466	0.531163
GBM	TNFSF14.mod	0.129501	0.542939
GBM	TNFSF14.mod.1	0.129501	0.542939
LUSC	MSR1.mod	0.12955	0.545413
GBM	FCGR3A.mod	0.129595	0.550819
SKCM	CD200.mod	0.129775	0.544199
GBM	TNFRSF21.mod	0.129906	0.546103
READ	FUS.mod	0.130016	0.742424
READ	CD302.mod	0.130016	0.742424
OV	CCR2.mod	0.130028	0.540333
LUSC	TOR2A.mod	0.130074	0.554144
BRCA	CCR6.mod	0.130207	0.551083
BLCA	VEGFA.mod	0.130438	0.586432
BLCA	VEGFB.mod	0.130449	0.586432
READ	IL3RA.mod	0.13057	0.742424
READ	TNFRSF8.mod	0.13057	0.742424
SKCM	JUNB.mod	0.130857	0.533714
OV	CHD3.mod	0.131068	0.514464
GBM	CD7.mod	0.13142	0.56416
SKCM	CD8B.mod	0.131701	0.540592
LUSC	MIF.mod	0.13212	0.548985
UCEC	EOMES.mod	0.13213	0.589916
KIRC	TGFA.mod	0.13227	0.531308
BRCA	GDF11.mod	0.132438	0.503962
UCEC	CD320.mod	0.132459	0.549419
UCEC	CD320.mod.1	0.132459	0.549419
OV	LTA.mod	0.132464	0.530056
BRCA	TLR6.mod	0.132542	0.495114
BRCA	MSR1.mod	0.132702	0.491495
COAD	NT5E.mod	0.132704	0.602273
KIRC	ADAM8.mod	0.132747	0.522202
HNSC	IL2RG.mod	0.13281	0.550505
KIRC	S1PR1.mod	0.133134	0.534999
UCEC	TNFSF12.mod	0.133142	0.572674
GBM	LILRA6.mod	0.133366	0.540022
OV	FCER2.mod	0.133588	0.531957
GBM	NAMPT.mod	0.133857	0.543683
GBM	CD8B.mod	0.134208	0.52997
LUAD	PROK2.mod	0.134208	0.514919
KIRC	GREM2.mod	0.134416	0.53004
LUSC	MME.mod	0.13444	0.523699
LUSC	CXCL2.mod	0.134448	0.557773
LUSC	TAF9.mod	0.134511	0.538667
BLCA	PRNP.mod	0.134568	0.578392
COAD	TNFRSF1B.mod	0.134607	0.591507
KIRC	MEF2A.mod	0.134717	0.541141
HNSC	GP1BA.mod	0.135323	0.539377
SKCM	OSM.mod	0.13536	0.537077
BRCA	TLR1.mod	0.135445	0.49654
GBM	MSR1.mod	0.13547	0.537913
HNSC	HIF1A.mod	0.135689	0.526501
HNSC	CBX1.mod	0.135959	0.550283
HNSC	NPFF.mod	0.135994	0.532107
LUSC	PLXNC1.mod	0.136044	0.550062
BLCA	GYPC.mod	0.13611	0.58794
KIRC	NFKB1.mod	0.136202	0.513652
HNSC	F3.mod	0.136285	0.534493
BLCA	CHD3.mod	0.136334	0.518593
OV	NENF.mod	0.136438	0.540095
SKCM	PVR.mod	0.136454	0.537566
BLCA	CD36.mod	0.136541	0.581407
UCEC	NCR3.mod	0.136744	0.586808
HNSC	EVI2B.mod	0.136775	0.527223
OV	SLAMF8.mod	0.136937	0.542501
LUSC	CD48.mod	0.137182	0.540991
OV	SIRPB1.mod	0.137227	0.515682
GBM	SIGLEC7.mod	0.137372	0.582899
LUSC	KIR3DL1.mod	0.137632	0.542975
BLCA	CD2.mod	0.13767	0.552261
COAD	SIGLEC1.mod	0.137759	0.619916
BLCA	IL6.mod	0.137815	0.605528
KIRC	EMR2.mod	0.138081	0.538134
LUSC	TNFRSF14.mod	0.138445	0.516895
OV	CBX3.mod	0.138466	0.54559
KIRC	CXCR4.mod	0.138662	0.539986
BLCA	ITGAE.mod	0.138813	0.558794
SKCM	CD7.mod	0.138975	0.541539
GBM	CBFB.mod	0.139297	0.548896
READ	CD7.mod	0.139298	0.712121
READ	FCRL1.mod	0.139298	0.712121
COAD	CLEC4C.mod	0.139471	0.600778
SKCM	PTGDR2.mod	0.139503	0.535732
LUAD	CD83.mod	0.139685	0.550102
BRCA	SKIL.mod	0.139748	0.508399
LUAD	LTB.mod	0.139968	0.5722
OV	LTBP3.mod	0.14	0.524324
GBM	CCR4.mod	0.14019	0.530715
BLCA	CMTM8.mod	0.140387	0.560302
LUSC	STAT6.mod	0.140607	0.533791
SKCM	FOS.mod	0.140633	0.561285
READ	LTA.mod	0.140752	0.742424
KIRC	LILRB1.mod	0.140825	0.546712
BLCA	TLR2.mod	0.140993	0.613065
BRCA	TXLNA.mod	0.141194	0.487665
BLCA	HGF.mod	0.141217	0.6
LUSC	ITGAM.mod	0.14132	0.540651
KIRC	CCR3.mod	0.141462	0.520421
LUAD	BCLAF1.mod	0.141717	0.521792
OV	EMR2.mod	0.141727	0.559192
BLCA	CD163.mod	0.141827	0.603518
LUSC	ITGA1.mod	0.142014	0.536059
SKCM	CD3D.mod	0.142458	0.537016
SKCM	LILRA1.mod	0.142623	0.528396
KIRC	CXCR3.mod	0.142658	0.519266
HNSC	NT5E.mod	0.14272	0.53158
BLCA	ALPL.mod	0.142998	0.561809
COAD	CD53.mod	0.143083	0.645036
BLCA	DPP4.mod	0.143348	0.553769
UCEC	CD69.mod	0.14338	0.52907
UCEC	CXCL16.mod	0.14345	0.564455
BLCA	MME.mod	0.143476	0.579397
BRCA	DPP4.mod	0.143496	0.58093
SKCM	ALPL.mod	0.143514	0.530719
GBM	MEF2A.mod	0.143871	0.546724
BRCA	CXCL6.mod	0.14452	0.548917
SKCM	HAT1.mod	0.144524	0.523536
KIRC	CECR1.mod	0.145321	0.541012
COAD	PKNOX1.mod	0.145405	0.610048
BLCA	TLR4.mod	0.145473	0.569849
COAD	GP9.mod	0.145489	0.611842
LUSC	TYMP.mod	0.145716	0.548248
LUAD	GYPC.mod	0.145886	0.568432
BLCA	NCR3.mod	0.146045	0.565829
GBM	MS4A1.mod	0.146308	0.530591
GBM	TREM1.mod	0.146751	0.564904
COAD	ITGAL.mod	0.146896	0.567883
HNSC	OSM.mod	0.147128	0.523477
UCEC	CXCR1.mod	0.147216	0.570469
BLCA	GHRL.mod	0.147572	0.559799
UCEC	TLR6.mod	0.147593	0.572875
READ	CD3D.mod	0.147642	0.5
READ	ICAM3.mod	0.147642	0.5
READ	LILRA4.mod	0.147642	0.772727
HNSC	IFNG.mod	0.147792	0.519481
LUAD	CD2.mod	0.147898	0.551018
HNSC	TNFRSF1A.mod	0.147976	0.52134
HNSC	CD3E.mod	0.148013	0.547092
COAD	TNFRSF10C.mod	0.148074	0.600179
SKCM	PLAUR.mod	0.148079	0.5324
GBM	CD37.mod	0.148187	0.527426
SKCM	KIR3DL1.mod	0.148238	0.539644
KIRC	IL10RA.mod	0.148311	0.537079
SKCM	CD151.mod	0.148328	0.542059
OV	ITGB1.mod	0.148434	0.545887
LUSC	CEACAM3.mod	0.14863	0.522338
BRCA	COPS2.mod	0.148781	0.530824
LUAD	CCL5.mod	0.148923	0.566039
BRCA	ICAM4.mod	0.148989	0.5243
SKCM	CD80.mod	0.149558	0.555722
BRCA	MME.mod	0.149653	0.492393
LUSC	CCR6.mod	0.149672	0.533677
LUSC	ICAM2.mod	0.150289	0.558623
KIRC	MLL.mod	0.150344	0.529242
SKCM	HDAC2.mod	0.150376	0.531514
BRCA	IGF2R.mod	0.150441	0.499657
BLCA	CD302.mod	0.150631	0.587437
HNSC	XCL1.mod	0.150721	0.52553
LUSC	IL10RB.mod	0.150818	0.53328
BRCA	ETF1.mod	0.150904	0.540465
BRCA	ERBB2.mod	0.150968	0.572319
HNSC	ITGAV.mod	0.151165	0.534965
HNSC	XCL2.mod	0.151499	0.520313
KIRC	SEMA7A.mod	0.151606	0.513581
KIRC	SEMA7A.mod.1	0.151606	0.513581
BRCA	CD70.mod	0.151732	0.565531
BRCA	CD70.mod.1	0.151732	0.565531
READ	AIMP1.mod	0.152013	0.69697
READ	KLRB1.mod	0.152013	0.69697
BLCA	CMTM4.mod	0.152342	0.601005
HNSC	CCL28.mod	0.152508	0.528666
COAD	IL15.mod	0.152515	0.499402
HNSC	SELP.mod	0.152655	0.531718
COAD	TLR2.mod	0.15293	0.645933
LUSC	ETS2.mod	0.153132	0.540084
LUSC	IL23A.mod	0.153196	0.532033
HNSC	CD226.mod	0.153301	0.532856
LUSC	C5.mod	0.153324	0.544166
LUAD	FCRL2.mod	0.153416	0.587627
UCEC	KLF1.mod	0.153425	0.575481
UCEC	CCR7.mod	0.153488	0.555834
UCEC	KLRK1.mod	0.153512	0.5418
COAD	CCL3.mod	0.153638	0.522727
BRCA	SIGLEC7.mod	0.153646	0.495774
COAD	CBX3.mod	0.153874	0.588816
LUAD	SP1.mod	0.154109	0.538798
BRCA	LILRB4.mod	0.154483	0.577443
BRCA	CD160.mod	0.154596	0.553011
UCEC	CXCR4.mod	0.154603	0.541901
BRCA	LILRB2.mod	0.154685	0.550185
GBM	ACE.mod	0.154973	0.539526
KIRC	SLAMF8.mod	0.155065	0.534885
LUSC	GMFB.mod	0.155092	0.55919
GBM	PATZ1.mod	0.155251	0.545048
BLCA	PDGFC.mod	0.155419	0.588945
UCEC	CCL3.mod	0.155497	0.546411
UCEC	CLEC4C.mod	0.155512	0.579591
OV	ALCAM.mod	0.155607	0.526195
OV	BST2.mod	0.15564	0.529433
KIRC	GPI.mod	0.155724	0.529042
LUAD	CD3E.mod	0.15583	0.548422
KIRC	KLRC2.mod	0.155857	0.530239
HNSC	CD68.mod	0.156166	0.53244
LUAD	C19orf10.mod	0.156315	0.529073
BRCA	ALCAM.mod	0.156469	0.488616
LUAD	CXCR2.mod	0.156676	0.525204
BRCA	LILRA2.mod	0.156871	0.53019
GBM	BTLA.mod	0.15693	0.533135
COAD	DDR1.mod	0.157024	0.586423
COAD	TFRC.mod	0.157357	0.644139
SKCM	RREB1.mod	0.15747	0.529741
COAD	BTAF1.mod	0.157543	0.587022
SKCM	KIAA1522.mod	0.157621	0.538636
LUSC	LILRA4.mod	0.157673	0.552897
BLCA	FLT3.mod	0.157721	0.570854
KIRC	TNFRSF10B.mod	0.157816	0.527774
GBM	TG.mod	0.157843	0.541077
HNSC	KLRC1.mod	0.157861	0.514319
COAD	TOR2A.mod	0.157917	0.57805
KIRC	PNN.mod	0.158107	0.530652
LUSC	FCGR3B.mod	0.158424	0.537589
HNSC	KLRK1.mod	0.158764	0.533522
HNSC	TNFRSF11A.mod	0.158828	0.516373
HNSC	CD80.mod	0.159218	0.55045
COAD	CD33.mod	0.159235	0.510766
BLCA	GMFB.mod	0.159247	0.561307
LUSC	SOCS3.mod	0.159356	0.548191
KIRC	CD14.mod	0.159529	0.520691
GBM	ITGB2.mod	0.159829	0.568565
LUSC	ETF1.mod	0.159846	0.554428
KIRC	TNFRSF18.mod	0.159991	0.520292
OV	TNFRSF21.mod	0.160044	0.523463
BLCA	SBDS.mod	0.160164	0.593467
GBM	PLAUR.mod	0.160379	0.533879
SKCM	CD226.mod	0.160409	0.557495
LUSC	CD9.mod	0.160465	0.551536
LUSC	TNFRSF10A.mod	0.160798	0.535832
LUSC	RUNX1.mod	0.160864	0.541501
LUAD	FLI1.mod	0.160945	0.516548
BRCA	CD151.mod	0.161059	0.516719
BRCA	IL10RB.mod	0.161084	0.521104
COAD	CD70.mod	0.16144	0.623804
COAD	CD70.mod.1	0.16144	0.623804
BLCA	SEMA4A.mod	0.161505	0.588442
COAD	SEMA4A.mod	0.161723	0.562799
LUAD	CD48.mod	0.161905	0.549796
BLCA	SEMA4C.mod	0.161926	0.535678
LUSC	CCL2.mod	0.162285	0.525116
GBM	CD14.mod	0.162324	0.578493
LUSC	LILRA5.mod	0.162338	0.526534
HNSC	IFNGR1.mod	0.162413	0.545899
LUSC	BSG.mod	0.162445	0.523075
COAD	TNFRSF13B.mod	0.162464	0.61573
BLCA	SKIL.mod	0.16249	0.606533
GBM	LAMP3.mod	0.162676	0.517498
LUAD	TNFRSF9.mod	0.162794	0.540631
SKCM	IL10RB.mod	0.162829	0.533867
COAD	BOK.mod	0.162898	0.578648
COAD	ICAM2.mod	0.163057	0.549043
LUSC	CCR2.mod	0.163576	0.521261
UCEC	S1PR1.mod	0.163608	0.575581
UCEC	TNFRSF10D.mod	0.1638	0.54601
LUAD	ITGAD.mod	0.163827	0.56502
LUAD	SIRPA.mod	0.163897	0.533452
HNSC	ITGB1.mod	0.164585	0.545649
SKCM	ETF1.mod	0.164622	0.541081
BLCA	PBX2.mod	0.164747	0.531156
BRCA	IL9R.mod	0.164968	0.492684
SKCM	AZU1.mod	0.165102	0.526134
UCEC	C5AR1.mod	0.165135	0.574579
READ	BMP6.mod	0.165427	0.757576
READ	DEFA3.mod	0.165427	0.712121
READ	SLAMF6.mod	0.165427	0.712121
BRCA	CCL2.mod	0.165999	0.529292
BLCA	SEMA4B.mod	0.166301	0.58593
LUAD	CXCL1.mod	0.166401	0.534776
COAD	ITGAD.mod	0.166662	0.569079
OV	CD4.mod	0.166688	0.524413
READ	PF4V1.mod	0.166713	0.772727
READ	CD300A.mod	0.166713	0.772727
LUSC	LILRA1.mod	0.167038	0.510602
BRCA	CD97.mod	0.167401	0.527707
GBM	IL1R1.mod	0.167582	0.542256
BRCA	ITGB2.mod	0.16782	0.536054
BLCA	IL6R.mod	0.167911	0.549749
GBM	NCAM1.mod	0.167914	0.53177
KIRC	AIMP1.mod	0.167989	0.534585
UCEC	MME.mod	0.168007	0.551223
HNSC	SIGLEC6.mod	0.168024	0.544178
LUSC	IL17RA.mod	0.168024	0.548702
LUAD	TNFSF8.mod	0.168263	0.539358
LUAD	TNFSF8.mod.1	0.168263	0.539358
HNSC	CD79B.mod	0.168511	0.540127
GBM	LILRB3.mod	0.168542	0.549516
LUAD	SOCS3.mod	0.168839	0.489511
KIRC	SIGLEC1.mod	0.168858	0.517043
LUSC	NENF.mod	0.168868	0.551026
LUSC	MLL.mod	0.168936	0.548191
KIRC	CD226.mod	0.168986	0.525864
BRCA	GPI.mod	0.169085	0.476862
SKCM	NT5E.mod	0.169335	0.543526
LUSC	CD55.mod	0.16943	0.534981
GBM	CD68.mod	0.169485	0.561678
SKCM	SLAMF1.mod	0.169532	0.555477
KIRC	SIGLEC7.mod	0.169621	0.53487
LUAD	CD63.mod	0.170177	0.552138
UCEC	PDGFD.mod	0.170183	0.59182
GBM	CEACAM3.mod	0.170298	0.562236
HNSC	ALPL.mod	0.170456	0.519925
[truncated: 4,505 more rows]
