# Supplementary material for: The Relationship of Immune Cell Signatures to Patient Survival Varies within and between Tumor Types
Source: PLoS One. 2015 Sep 23;10(9):e0138726. doi: 10.1371/journal.pone.0138726 (PMC4580625; doi:10.1371/journal.pone.0138726)
Supplement: S4 Table — Shown are median copy numbers for each gene in FLT3LG.mod, PDCD1.mod and FOXP3.mod hi and lo samples, in melanoma, head and neck carcinoma and bladder carcinoma tumors, respectively. Also shown are Wilcoxon p-values for differences in gene copy number between the groups. Since adjacent genes subject to copy number variation at the chromosomal scale were unlikely to vary independently, we did not use multiple testing corrections for this analysis. Instead, we used random partitions of the data to assess false positives (Fig 2A–2C). (XLS) [file pone.0138726.s009.xls]

## Sheet: CNV_FLT3LG.mod_SKCM
symbol	eg	Cytoband	median_hi_samps	median_lo_samps	p.value
MIR548H3	100302287	6q14.1	-0.363	-0.6	2.38383e-05
SH3GL2	6456	9p22.2	-0.2985	-0.5835	2.79877e-05
ADAMTSL1	92949	9p22.2	-0.3075	-0.5835	3.17398e-05
C9orf68	55064	9p24.2	-0.2165	-0.5595	5.95621e-05
PPAPDC2	403313	9p24.1	-0.2165	-0.5595	5.95621e-05
CDC37L1	55664	9p24.1	-0.2165	-0.5595	5.95621e-05
AK3	50808	9p24.1	-0.2165	-0.5595	5.95621e-05
KDM4C	23081	9p24.1	-0.2495	-0.579	6.27751e-05
CNTLN	54875	9p22.2	-0.2985	-0.575	6.32838e-05
BNC2	54796	9p22.3	-0.2985	-0.592	7.02614e-05
RCL1	10171	9p24.1	-0.2165	-0.5595	7.37227e-05
MIR101-2	406894	9p24.1	-0.2165	-0.5595	7.37227e-05
hsa-mir-101-2	-622	9p24.1	-0.2165	-0.5595	7.37227e-05
FAM154A	158297	9p22.1	-0.3075	-0.575	7.40168e-05
CD274	29126	9p24.1	-0.2165	-0.5595	7.52122e-05
PDCD1LG2	80380	9p24.1	-0.2165	-0.5595	7.52122e-05
RFXAP	5994	13q13.3	-0.0045	0.015	7.94114e-05
SMAD9	4093	13q13.3	-0.0045	0.015	7.94114e-05
SLC1A1	6505	9p24.2	-0.2165	-0.5595	8.01702e-05
MIR3152	100422869	9p22.1	-0.3075	-0.575	8.37562e-05
hsa-mir-3152	-726	9p22.1	-0.3075	-0.575	8.37562e-05
MIR548F5	100302239	13q13.3	-0.0045	0.015	8.91083e-05
DCLK1	9201	13q13.3	-0.0045	0.015	9.64379e-05
C9orf46	55848	9p24.1	-0.2165	-0.5595	9.69648e-05
CCDC169-SOHLH2	100526761	13q13.3	-0.0045	0.015	9.72013e-05
SOHLH2	54937	13q13.3	-0.0045	0.015	9.72013e-05
CCDC169	728591	13q13.3	-0.0045	0.015	9.72013e-05
RLN1	6013	9p24.1	-0.2165	-0.5595	9.77321e-05
RLN2	6019	9p24.1	-0.2165	-0.5595	9.88933e-05
INSL4	3641	9p24.1	-0.2165	-0.5595	9.96749e-05
INSL6	11172	9p24.1	-0.2165	-0.5595	9.96749e-05
ELAVL2	1993	9p21.3	-0.3165	-0.605	0.000107706
IL33	90865	9p24.1	-0.2465	-0.569	0.000120279
GLDC	2731	9p24.1	-0.2465	-0.569	0.000120279
TPD52L3	89882	9p24.1	-0.2465	-0.569	0.000120279
UHRF2	115426	9p24.1	-0.2465	-0.569	0.000120279
JAK2	3717	9p24.1	-0.2165	-0.5595	0.000126515
RRAGA	10670	9p22.1	-0.3075	-0.5665	0.000140994
SCARNA8	677776	9p22.1	-0.3075	-0.5665	0.000140994
HAUS6	54801	9p22.1	-0.3075	-0.5665	0.000151114
PLIN2	123	9p22.1	-0.3075	-0.5665	0.000151114
FLJ35282	441389	9p21.3	-0.3185	-0.6095	0.000152263
C9orf66	157983	9p24.3	-0.312	-0.568	0.000160066
CBWD1	55871	9p24.3	-0.312	-0.568	0.000160066
DOCK8	81704	9p24.3	-0.312	-0.568	0.000160066
FAM138C	654835	9p24.3	-0.312	-0.568	0.000160066
FOXD4	2298	9p24.3	-0.312	-0.568	0.000160066
KANK1	23189	9p24.3	-0.312	-0.568	0.000160066
WASH1	100287171	9p24.3	-0.312	-0.568	0.000160066
hsa-mir-1302-9	-585	9p24.3	-0.312	-0.568	0.000160066
DMRT1	1761	9p24.3	-0.312	-0.579	0.000170161
MAB21L1	4081	13q13.3	-0.004	0.015	0.000172536
KIAA1432	57589	9p24.1	-0.2275	-0.5595	0.000178805
GLIS3-AS1	84850	9p24.2	-0.239	-0.5595	0.000183626
CDKN2A	1029	9p21.3	-0.441	-0.784	0.000184679
C9orf93	203238	9p22.3	-0.2985	-0.5735	0.000187144
SPG20	23111	13q13.3	-0.0045	0.0145	0.000189025
SPG20OS	100507135	13q13.3	-0.0045	0.0145	0.000189025
CCNA1	8900	13q13.3	-0.0045	0.0145	0.000189025
SERTM1	400120	13q13.3	-0.0045	0.0145	0.000190464
ALG5	29880	13q13.3	-0.0045	0.0145	0.000197067
EXOSC8	11340	13q13.3	-0.0045	0.0145	0.000197067
FAM48A	55578	13q13.3	-0.0045	0.0145	0.000197067
CSNK1A1L	122011	13q13.3	-0.0045	0.0145	0.000197067
KIAA2026	158358	9p24.1	-0.239	-0.5595	0.000203395
MIR4665	100616288	9p24.1	-0.239	-0.5595	0.000203395
RANBP6	26953	9p24.1	-0.239	-0.5595	0.000203395
FLJ35024	401491	9p24.2	-0.253	-0.569	0.000220135
VLDLR	7436	9p24.2	-0.253	-0.569	0.000220135
C9orf123	90871	9p24.1	-0.253	-0.569	0.000245386
RFX3	5991	9p24.2	-0.2465	-0.5595	0.000248149
SMARCA2	6595	9p24.3	-0.282	-0.569	0.000258525
ERMP1	79956	9p24.1	-0.239	-0.5595	0.000258529
MLANA	2315	9p24.1	-0.239	-0.5595	0.000258529
DENND4C	55667	9p22.1	-0.2985	-0.556	0.00027435
EMB	133418	5q11.1	0.006	-0.003	0.000285075
DMRTA1	63951	9p21.3	-0.3385	-0.612	0.000286652
GLIS3	169792	9p24.2	-0.239	-0.5595	0.000292159
DMRT2	10655	9p24.3	-0.312	-0.568	0.000293233
DMRT3	58524	9p24.3	-0.312	-0.568	0.000293233
TFAP2A	7020	6p24.3	0.092	0.5035	0.000312082
LOC100130275	100130275	6p24.3	0.092	0.5035	0.000312082
LINC00518	221718	6p24.3	0.092	0.5035	0.000312082
GCNT2	2651	6p24.3	0.092	0.5035	0.000312082
KIAA0020	9933	9p24.2	-0.2465	-0.5595	0.000331061
LY86	9450	6p25.1	0.093	0.5035	0.000335862
LY86-AS1	285780	6p25.1	0.0935	0.5035	0.000345836
NBEA	26960	13q13.3	-0.004	0.0145	0.000359617
TRPC4	7223	13q13.3	-0.0045	0.013	0.000359623
MTAP	4507	9p21.3	-0.366	-0.6425	0.000361249
UFM1	51569	13q13.3	-0.0045	0.013	0.000392384
BMP6	654	6p24.3	0.092	0.493	0.000428342
TXNDC5	81567	6p24.3	0.092	0.493	0.000428342
PIP5K1P1	206426	6p24.3	0.092	0.493	0.000428342
EEF1E1-MUTED	100526837	6p24.3	0.092	0.493	0.000428342
MUTED	63915	6p24.3	0.092	0.493	0.000428342
EEF1E1	9521	6p24.3	0.092	0.493	0.000428342
SCARNA27	100124533	6p24.3	0.092	0.493	0.000428342
ACER2	340485	9p22.1	-0.2985	-0.556	0.000428445
PARP8	79668	5q11.1	0.0055	-0.004	0.000430574
LINC00547	400121	13q13.3	-0.0045	0.013	0.000453251
POSTN	10631	13q13.3	-0.0045	0.013	0.000453251
HCN1	348980	5p12	0.006	-0.0015	0.000462651
TYRP1	7306	9p23	-0.2985	-0.5635	0.000465332
LURAP1L	286343	9p23	-0.2985	-0.5635	0.000465332
FLJ41200	401492	9p23	-0.2985	-0.5635	0.000465332
LYRM4	57128	6p25.1	0.092	0.477	0.000471945
RIOK1	83732	6p24.3	0.092	0.493	0.00049261
DSP	1832	6p24.3	0.092	0.493	0.00049261
CAGE1	285782	6p24.3	0.092	0.493	0.000494369
SNRNP48	154007	6p24.3	0.092	0.493	0.000506859
KCNV2	169522	9p24.2	-0.253	-0.5595	0.000506982
RPS6	6194	9p22.1	-0.2985	-0.556	0.000519763
FARS2	10667	6p25.1	0.092	0.477	0.000536528
NFIB	4781	9p23	-0.3075	-0.5635	0.00058418
MYLIP	29116	6p22.3	0.092	0.493	0.00058607
MIR4639	100616269	6p22.3	0.092	0.493	0.00058607
GMPR	2766	6p22.3	0.092	0.493	0.00058607
ATXN1	6310	6p22.3	0.092	0.493	0.000590216
STARD13	90627	13q13.1	-0.004	0.0145	0.000598077
IFNA10	3446	9p21.3	-0.3385	-0.596	0.000600688
IFNA16	3449	9p21.3	-0.3385	-0.596	0.000600688
IFNA7	3444	9p21.3	-0.3385	-0.596	0.000600688
PRPF4B	8899	6p25.2	0.0935	0.493	0.000611415
FAM217A	222826	6p25.2	0.0935	0.493	0.000611415
C6orf201	404220	6p25.2	0.0935	0.493	0.000611415
ECI2	10455	6p25.2	0.0935	0.493	0.000611415
CDKN2B-AS1	100048912	9p21.3	-0.441	-0.753	0.000617077
PXDC1	221749	6p25.2	0.0935	0.493	0.000628837
FAM50B	26240	6p25.2	0.0935	0.493	0.000633262
CDYL	9425	6p25.1	0.0935	0.493	0.00063772
RPP40	10799	6p25.1	0.0935	0.493	0.00063772
C6orf52	347744	6p24.2	0.092	0.493	0.0006399
PAK1IP1	55003	6p24.2	0.092	0.493	0.0006399
TMEM14C	51522	6p24.2	0.092	0.493	0.0006399
TMEM14B	81853	6p24.2	0.092	0.493	0.0006399
MAK	4117	6p24.2	0.092	0.493	0.0006399
GCM2	9247	6p24.2	0.092	0.493	0.0006399
SYCP2L	221711	6p24.2	0.092	0.493	0.0006444
ELOVL2	54898	6p24.2	0.092	0.493	0.0006444
LOC100506409	100506409	6p24.2	0.092	0.493	0.0006444
C6orf228	221710	6p24.2	0.092	0.493	0.0006444
ERVFRD-1	405754	6p24.2	0.092	0.493	0.0006444
NEDD9	4739	6p24.2	0.092	0.493	0.0006444
TMEM170B	100113407	6p24.2	0.092	0.493	0.0006444
ADTRP	84830	6p24.1	0.092	0.493	0.0006444
PPP1R3G	648791	6p25.1	0.0935	0.477	0.000644459
MIR3691	100500900	6p25.1	0.0935	0.477	0.000644459
F13A1	2162	6p25.1	0.0935	0.476	0.000660439
ZNF622	90441	5p15.1	0.0125	-0.0015	0.000676181
HULC	728655	6p24.3	0.092	0.493	0.000676781
RREB1	6239	6p24.3	0.093	0.493	0.000679142
SSR1	6745	6p24.3	0.093	0.493	0.000679142
AKAP11	11215	13q14.11	-0.005	0.0105	0.000695104
KBTBD7	84078	13q14.11	-0.0045	0.0105	0.000699964
MTRF1	9617	13q14.11	-0.0045	0.0105	0.000699964
KL	9365	13q13.1	-0.0035	0.0145	0.000702596
SIRT5	23408	6p23	0.092	0.493	0.000703182
NOL7	51406	6p23	0.092	0.493	0.000703182
RANBP9	10048	6p23	0.092	0.493	0.000703182
CCDC90A	63933	6p23	0.092	0.493	0.000703182
RNF182	221687	6p23	0.092	0.493	0.000703182
MPDZ	8777	9p23	-0.3075	-0.5635	0.000718215
LOC100508120	100508120	6p25.3	0.0965	0.493	0.00072059
C6orf195	154386	6p25.2	0.0965	0.493	0.00072059
MYLK4	340156	6p25.2	0.0965	0.493	0.00072059
WRNIP1	56897	6p25.2	0.0965	0.493	0.00072059
SERPINB1	1992	6p25.2	0.0965	0.493	0.00072059
MGC39372	221756	6p25.2	0.0965	0.493	0.00072059
MIR4645	100616285	6p25.2	0.0965	0.493	0.00072059
SERPINB9	5272	6p25.2	0.0965	0.493	0.00072059
SERPINB6	5269	6p25.2	0.0965	0.493	0.00072059
DKFZP686I15217	401232	6p25.2	0.0965	0.493	0.00072059
NQO2	4835	6p25.2	0.0965	0.493	0.00072059
RIPK1	8737	6p25.2	0.0965	0.493	0.00072059
BPHL	670	6p25.2	0.0965	0.493	0.00072059
TUBB2A	7280	6p25.2	0.0965	0.493	0.00072059
LOC100507194	100507194	6p25.2	0.0965	0.493	0.00072059
TUBB2B	347733	6p25.2	0.0965	0.493	0.00072059
PSMG4	389362	6p25.2	0.0965	0.493	0.00072059
SLC22A23	63027	6p25.2	0.0965	0.493	0.00072059
SUGT1P3	283507	13q14.11	-0.0045	0.0105	0.000734876
ELF1	1997	13q14.11	-0.0045	0.0105	0.000734876
WBP4	11193	13q14.11	-0.0045	0.0105	0.000734876
hsa-mir-3168	-902	13q14.11	-0.0045	0.0105	0.000734876
KBTBD6	89890	13q14.11	-0.0045	0.0105	0.000734876
NRN1	51299	6p25.1	0.0935	0.477	0.000735749
C9orf53	51198	9p21.3	-0.3995	-0.73	0.000748108
CD83	9308	6p23	0.092	0.493	0.0007857
FREM2	341640	13q13.3	-0.0045	0.012	0.00079049
DUSP22	56940	6p25.3	0.0965	0.493	0.000818983
EXOC2	55770	6p25.3	0.0965	0.493	0.000818983
HUS1B	135458	6p25.3	0.0965	0.493	0.000818983
IRF4	3662	6p25.3	0.0965	0.493	0.000818983
LOC285768	285768	6p25.3	0.0965	0.493	0.000818983
SLC35B3	51000	6p24.3	0.092	0.493	0.000824618
LOC100506207	100506207	6p24.3	0.092	0.493	0.000824618
JARID2	3720	6p22.3	0.093	0.493	0.000847553
DTNBP1	84062	6p22.3	0.093	0.493	0.000847553
IFNA2	3440	9p21.3	-0.3385	-0.606	0.000858866
IFNA8	3445	9p21.3	-0.3385	-0.606	0.000858866
IFNA1	3439	9p21.3	-0.3385	-0.606	0.000858866
HIVEP1	3096	6p24.1	0.092	0.493	0.000859268
EDN1	1906	6p24.1	0.092	0.493	0.000859268
CDKN2B	1030	9p21.3	-0.441	-0.73	0.000867497
IFNA17	3451	9p21.3	-0.3385	-0.596	0.000880127
IFNA14	3448	9p21.3	-0.3385	-0.596	0.000880127
IFNA22P	3453	9p21.3	-0.3385	-0.596	0.000880127
IFNA5	3442	9p21.3	-0.3385	-0.596	0.000880127
KLHL9	55958	9p21.3	-0.3385	-0.596	0.000880127
C9orf146	100113404	9p23	-0.3075	-0.5635	0.000889469
SNAPC3	6619	9p22.3	-0.3075	-0.546	0.000901744
PSIP1	11168	9p22.3	-0.3075	-0.546	0.000901744
MUTED-TXNDC5	100526836	6p24.3	0.092	0.476	0.000926523
DEK	7913	6p22.3	0.092	0.493	0.000945607
STOML3	161003	13q13.3	-0.0045	0.012	0.000951316
PROSER1	80209	13q13.3	-0.0045	0.012	0.000951316
NHLRC3	387921	13q13.3	-0.0045	0.012	0.000951316
LHFP	10186	13q13.3	-0.0045	0.012	0.000951316
COG6	57511	13q14.11	-0.0045	0.012	0.000951316
MIR4305	100422940	13q14.11	-0.0045	0.012	0.000951316
hsa-mir-4305	-891	13q14.11	-0.0045	0.012	0.000951316
LINC00548	400123	13q14.11	-0.0045	0.012	0.000957817
SOX4	6659	6p22.3	0.072	0.493	0.000971717
LINC00340	401237	6p22.3	0.072	0.493	0.000971717
CAP2	10486	6p22.3	0.092	0.476	0.000998486
SLC24A2	25769	9p22.1	-0.299	-0.556	0.00107596
FLJ23152	401236	6p22.3	0.092	0.476	0.00108296
RBM24	221662	6p22.3	0.092	0.476	0.00108296
FOXQ1	94234	6p25.3	0.0965	0.493	0.00110892
NAA16	79612	13q14.11	-0.0045	0.0105	0.00113028
OR7E37P	100506759	13q14.11	-0.0045	0.0105	0.00113028
C13orf15	28984	13q14.11	-0.0045	0.0105	0.00113028
IFNE	338376	9p21.3	-0.3385	-0.606	0.00114598
IFNA4	3441	9p21.3	-0.3385	-0.5905	0.00116221
DGKH	160851	13q14.11	-0.0045	0.0105	0.00120064
ATP7B	540	13q14.3	-0.005	0.0085	0.00122516
ALG11	440138	13q14.3	-0.005	0.0085	0.00122516
UTP14C	9724	13q14.3	-0.005	0.0085	0.00122516
NEK5	341676	13q14.3	-0.005	0.0085	0.00122516
NEK3	4752	13q14.3	-0.005	0.0085	0.00122516
THSD1P1	374500	13q14.3	-0.005	0.0085	0.00122516
IFNA21	3452	9p21.3	-0.3385	-0.5905	0.00124693
FOXO1	2308	13q14.11	-0.0045	0.0105	0.00125814
MIR320D1	100313896	13q14.11	-0.0045	0.0105	0.00125814
hsa-mir-320d-1	-900	13q14.11	-0.0045	0.0105	0.00125814
MRPS31	10240	13q14.11	-0.0045	0.0105	0.00125814
SLC25A15	10166	13q14.11	-0.0045	0.0105	0.00125814
LOC100616668	100616668	13q14.11	-0.0045	0.0105	0.00125814
MIR621	693206	13q14.11	-0.0045	0.0105	0.00125814
hsa-mir-621	-900	13q14.11	-0.0045	0.0105	0.00125814
PHACTR1	221692	6p24.1	0.092	0.493	0.00128055
LOC100130357	100130357	6p24.1	0.092	0.493	0.00128055
FOXC1	2296	6p25.3	0.0965	0.477	0.00128067
MBOAT1	154141	6p22.3	0.092	0.493	0.00128911
E2F3	1871	6p22.3	0.092	0.493	0.00128911
TNFSF11	8600	13q14.11	-0.005	0.009	0.00131816
KIAA0564	23078	13q14.11	-0.0045	0.0105	0.0013447
LOC100507240	100507240	13q14.11	-0.0045	0.0105	0.0013447
ZDHHC21	340481	9p22.3	-0.3075	-0.556	0.00135985
CER1	9350	9p22.3	-0.3075	-0.556	0.00135985
GMDS	2762	6p25.3	0.0965	0.477	0.00144302
TBC1D7	51256	6p24.1	0.092	0.493	0.00145243
GFOD1	54438	6p24.1	0.092	0.493	0.00145243
IFNW1	3467	9p21.3	-0.3385	-0.5905	0.00146223
CDKAL1	54901	6p22.3	0.092	0.493	0.00148144
HDGFL1	154150	6p22.3	0.072	0.476	0.00150109
MIR31	407035	9p21.3	-0.3385	-0.606	0.00150474
hsa-mir-31	-749	9p21.3	-0.3385	-0.606	0.00150474
RFC3	5983	13q13.2	-0.004	0.013	0.00152483
IFNA6	3443	9p21.3	-0.3385	-0.596	0.00157644
IFNA13	3447	9p21.3	-0.3385	-0.596	0.00157644
DUX2	26583	4q28.3	-0.24	-0.498	0.00157725
DUX4	22947	4q28.3	-0.24	-0.498	0.00157725
DUX4L2	728410	4q28.3	-0.24	-0.498	0.00157725
DUX4L3	653548	4q28.3	-0.24	-0.498	0.00157725
DUX4L5	653545	4q28.3	-0.24	-0.498	0.00157725
DUX4L6	653544	4q28.3	-0.24	-0.498	0.00157725
MIR1256	100302155	10q22.1	-0.1745	-0.3985	0.00162978
FAM134B	54463	5p15.1	0.0125	-0.001	0.00163887
CDKN1A	1026	6p21.2	0.0395	0.457	0.00173354
MIR31HG	554202	9p21.3	-0.3385	-0.606	0.00173764
TSC22D1	8848	13q14.11	-0.005	0.0085	0.0017717
TSC22D1-AS1	641467	13q14.11	-0.005	0.0085	0.0017717
LOC729177	729177	6p22.3	0.072	0.476	0.00177909
PRL	5617	6p22.3	0.072	0.476	0.00177909
FAM8A1	51439	6p22.3	0.092	0.476	0.00180231
NUP153	9972	6p22.3	0.092	0.476	0.00180231
BASP1P1	646201	13q12.12	-0.004	0.012	0.00181267
RNF144B	255488	6p22.3	0.092	0.476	0.00182582
MIR548A1	693125	6p22.3	0.092	0.476	0.00182582
hsa-mir-548a-1	-726	6p22.3	0.092	0.476	0.00182582
ID4	3400	6p22.3	0.092	0.476	0.00182582
KIF13A	63971	6p22.3	0.092	0.476	0.00182583
NHLRC1	378884	6p22.3	0.092	0.476	0.00182583
TPMT	7172	6p22.3	0.092	0.476	0.00182583
KDM1B	221656	6p22.3	0.092	0.476	0.00182583
FOXF2	2295	6p25.3	0.0965	0.477	0.00196043
SRSF3	6428	6p21.31	0.0395	0.457	0.00197304
MIR3925	100500885	6p21.31	0.0395	0.457	0.00197304
MIR491	574444	9p21.3	-0.3265	-0.5735	0.00211083
hsa-mir-491	-743	9p21.3	-0.3265	-0.5735	0.00211083
FAM216B	144809	13q14.11	-0.0045	0.009	0.0021221
DNAJC15	29103	13q14.11	-0.0045	0.009	0.0021221
EPSTI1	94240	13q14.11	-0.0045	0.009	0.0021221
THSD1	55901	13q14.3	-0.005	0.008	0.00217734
VPS36	51028	13q14.3	-0.005	0.008	0.00217734
CKAP2	26586	13q14.3	-0.005	0.008	0.00217734
TPTE2P3	220115	13q14.3	-0.005	0.008	0.00217734
HNRNPA1L2	144983	13q14.3	-0.005	0.008	0.00217734
C6orf222	389384	6p21.31	0.0395	0.457	0.00218611
ETV7	51513	6p21.31	0.0395	0.457	0.00218611
LINC00330	144817	13q14.12	-0.005	0.0085	0.00220506
KCTD20	222658	6p21.31	0.0395	0.457	0.00224257
STK38	11329	6p21.31	0.0395	0.457	0.00224257
BRCA2	675	13q13.1	-0.0025	0.013	0.00224802
N4BP2L1	90634	13q13.1	-0.0025	0.013	0.00224802
N4BP2L2	10443	13q13.1	-0.0025	0.013	0.00224802
CG030	116828	13q13.1	-0.0025	0.013	0.00224802
PDS5B	23047	13q13.1	-0.0025	0.013	0.00224802
ENOX1	55068	13q14.11	-0.0045	0.009	0.00231285
PTPRD	5789	9p24.1	-0.317	-0.577	0.00236735
UBL3	5412	13q12.3	-0.002	0.013	0.00238782
RB1	5925	13q14.2	-0.005	0.0085	0.00244899
RCBTB2	1102	13q14.2	-0.005	0.0085	0.00244899
LOC340107	340107	5p14.1	0.011	-0.001	0.00248799
LPAR6	10161	13q14.2	-0.005	0.0085	0.00249585
LINC00284	121838	13q14.11	-0.0045	0.0085	0.00251123
LOC440131	440131	13q12.3	-0.002	0.013	0.00252758
ITM2B	9445	13q14.2	-0.005	0.0085	0.00254352
HMGB1	3146	13q12.3	-0.002	0.013	0.00255963
GLO1	2739	6p21.2	0.0395	0.434	0.00256154
ZFAND3	60685	6p21.2	0.0395	0.457	0.00259401
FREM1	158326	9p22.3	-0.312	-0.556	0.00261085
DNAJA1	3301	9p21.1	-0.2105	-0.468	0.00261902
SMU1	55234	9p21.1	-0.2105	-0.468	0.00261902
SUGT1	10910	13q14.3	-0.005	0.008	0.00264957
LECT1	11061	13q14.3	-0.005	0.008	0.00264957
MIR759	100313778	13q14.3	-0.005	0.008	0.00264957
hsa-mir-759	-992	13q14.3	-0.005	0.008	0.00264957
PCDH8	5100	13q14.3	-0.005	0.008	0.00264957
MIR4703	100616423	13q14.3	-0.005	0.008	0.00271689
WDFY2	115825	13q14.3	-0.005	0.008	0.00271689
DHRS12	79758	13q14.3	-0.005	0.008	0.00271689
LINC00282	283521	13q14.3	-0.005	0.008	0.00271689
CCDC70	83446	13q14.3	-0.005	0.008	0.00271689
MAPK13	5603	6p21.31	0.0415	0.457	0.00274472
BTN3A2	11118	6p22.2	0.0425	0.445	0.00274476
BTN2A2	10385	6p22.2	0.0425	0.445	0.00274476
BTN3A1	11119	6p22.2	0.0425	0.445	0.00274476
BTN2A1	11120	6p22.2	0.0425	0.445	0.00274476
BTN2A3P	54718	6p22.2	0.0425	0.445	0.00274476
BTN3A3	10384	6p22.2	0.0425	0.445	0.00274476
LOC285819	285819	6p22.2	0.0425	0.445	0.00274476
MAPK14	1432	6p21.31	0.0415	0.457	0.00277928
NUFIP1	26747	13q14.12	-0.005	0.008	0.00281172
KIAA1704	55425	13q14.12	-0.005	0.008	0.00281172
KCTD4	386618	13q14.12	-0.005	0.008	0.00281172
FAM194B	220081	13q14.13	-0.005	0.008	0.00281172
PXT1	222659	6p21.31	0.0415	0.457	0.00281423
SGCG	6445	13q12.12	-0.004	0.012	0.0028832
SACS	26278	13q12.12	-0.004	0.012	0.0028832
LINC00327	100506697	13q12.12	-0.004	0.012	0.0028832
C1QTNF9B	387911	13q12.12	-0.004	0.012	0.0028832
C1QTNF9B-AS1	542767	13q12.12	-0.004	0.012	0.0028832
MIPEP	4285	13q12.12	-0.004	0.012	0.0028832
TNFRSF19	55504	13q12.12	-0.004	0.012	0.0028832
MIR2276	100313842	13q12.12	-0.004	0.012	0.0028832
SPATA13	221178	13q12.12	-0.004	0.012	0.0028832
hsa-mir-2276	-773	13q12.12	-0.004	0.012	0.0028832
C1QTNF9	338872	13q12.12	-0.004	0.012	0.0028832
PARP4	143	13q12.12	-0.004	0.012	0.0028832
TPTE2P6	374491	13q12.12	-0.004	0.012	0.0028832
SPINK4	27290	9p13.3	-0.1995	-0.4625	0.00290389
BAG1	573	9p13.3	-0.1995	-0.4625	0.00290389
CHMP5	51510	9p13.3	-0.1995	-0.4625	0.00290389
KIF24	347240	9p13.3	-0.191	-0.461	0.00294022
NUDT2	318	9p13.3	-0.191	-0.461	0.00294022
NFX1	4799	9p13.3	-0.1995	-0.4625	0.00294027
SPERT	220082	13q14.13	-0.005	0.008	0.00302102
SIAH3	283514	13q14.13	-0.005	0.008	0.00302102
CHM	1121	Xq21.2	-0.0025	-0.051	0.00307864
hsa-mir-361	-1234	Xq21.2	-0.0025	-0.051	0.00307864
LOC389705	389705	9p22.3	-0.312	-0.546	0.00308049
TUSC1	286319	9p21.2	-0.274	-0.5665	0.00310867
FKBP5	2289	6p21.31	0.0415	0.457	0.003128
RNF8	9025	6p21.2	0.0415	0.457	0.00316694
LOC285847	285847	6p21.31	0.0415	0.457	0.00318657
KLHL4	56062	Xq21.31	-0.0025	-0.051	0.00326475
BRPF3	27154	6p21.31	0.0415	0.457	0.00330672
PNPLA1	285848	6p21.31	0.0415	0.457	0.00330672
FGD2	221472	6p21.2	0.0415	0.457	0.00330672
PIM1	5292	6p21.2	0.0415	0.457	0.00330672
TMEM217	221468	6p21.2	0.0415	0.457	0.00330672
TBC1D22B	55633	6p21.2	0.0415	0.457	0.00330672
FTSJD2	23070	6p21.2	0.0415	0.457	0.00330672
CCDC167	154467	6p21.2	0.0415	0.457	0.00330672
MIR4462	100616413	6p21.2	0.0415	0.457	0.00330672
MDGA1	266727	6p21.2	0.0415	0.457	0.00330672
PTPLAD2	401494	9p21.3	-0.3385	-0.582	0.00330691
LOC100131047	100131047	6p21.2	0.0395	0.4125	0.0033271
LRCH1	23143	13q14.13	-0.005	0.008	0.00333509
APTX	54840	9p21.1	-0.2165	-0.468	0.00333794
CPNE5	57699	6p21.2	0.0415	0.457	0.00334768
PPIL1	51645	6p21.2	0.0415	0.457	0.00334768
C6orf89	221477	6p21.2	0.0415	0.457	0.00334768
PI16	221476	6p21.2	0.0415	0.457	0.00334768
MTCH1	23787	6p21.2	0.0415	0.457	0.00334768
GUSBP1	728411	5p14.3	0.0095	-0.001	0.00336593
KIAA1797	54914	9p21.3	-0.3445	-0.582	0.00336852
RNF5P1	286140	6p21.32	0.1275	0.484	0.00337936
GTF2F2	2963	13q14.12	-0.005	0.008	0.00338616
TPT1	7178	13q14.13	-0.005	0.008	0.00338616
SNORA31	677814	13q14.13	-0.005	0.008	0.00338616
TPT1-AS1	100190939	13q14.13	-0.005	0.008	0.00338616
SLC25A30	253512	13q14.13	-0.005	0.008	0.00338616
COG3	83548	13q14.13	-0.005	0.008	0.00338616
DEF6	50619	6p21.31	0.0415	0.457	0.00344152
CLPS	1208	6p21.31	0.0415	0.457	0.0034521
LHFPL5	222662	6p21.31	0.0415	0.457	0.0034521
SRPK1	6732	6p21.31	0.0415	0.457	0.0034521
ZFR	51663	5p13.3	0.0125	0	0.00349166
hsa-mir-579	-832	5p13.3	0.0125	0	0.00349167
MTMR12	54545	5p13.3	0.0125	0	0.00351313
SERP2	387923	13q14.11	-0.0045	0.0085	0.00352394
MIR1297	100302187	13q14.3	-0.005	0.008	0.00353507
hsa-mir-1297	-1003	13q14.3	-0.005	0.008	0.00353507
ARMC12	221481	6p21.31	0.0415	0.457	0.00353776
CLPSL1	340204	6p21.31	0.0415	0.457	0.00353776
CLPSL2	389383	6p21.31	0.0415	0.457	0.00353776
TREML4	285852	6p21.1	0.037	0.3985	0.0035378
TREML2P1	221438	6p21.1	0.037	0.3985	0.0035378
TREM1	54210	6p21.1	0.037	0.3985	0.0035378
NCR2	9436	6p21.1	0.037	0.3985	0.0035378
TTC39B	158219	9p22.3	-0.317	-0.546	0.00353837
SLC26A8	116369	6p21.31	0.0415	0.457	0.00355948
OLFM4	10562	13q14.3	-0.005	0.008	0.0035786
ZC3H12B	340554	Xq12	-0.001	-0.041	0.00359926
LAS1L	81887	Xq12	-0.001	-0.041	0.00359926
FRMD8P1	83957	Xq12	-0.001	-0.041	0.00359926
TREML2	79865	6p21.1	0.037	0.3985	0.00362537
TREML3	340206	6p21.1	0.037	0.3985	0.00362537
SSX7	280658	Xp11.22	0	-0.0325	0.00366581
SSX2	6757	Xp11.22	0	-0.0325	0.00366581
SSX2B	727837	Xp11.22	0	-0.0325	0.00366581
SPANXN5	494197	Xp11.22	0	-0.0325	0.00366581
XAGE5	170627	Xp11.22	0	-0.0325	0.00366581
CDH9	1007	5p14.1	0.009	-0.001	0.00366762
UBAP1	51271	9p13.3	-0.191	-0.461	0.00369287
EEF1DP3	196549	13q13.1	-0.0025	0.012	0.00370105
NOTCH2	4853	1p12	0.054	0.457	0.00373538
MSN	4478	Xq12	-0.001	-0.041	0.00374489
FRY	10129	13q13.1	-0.0025	0.012	0.00374643
ZAR1L	646799	13q13.1	-0.0025	0.012	0.00374643
ATP12A	479	13q12.12	-0.0035	0.012	0.0037692
RNF17	56163	13q12.12	-0.0035	0.012	0.0037692
CENPJ	55835	13q12.12	-0.0035	0.012	0.0037692
TPTE2P1	646405	13q12.13	-0.0035	0.012	0.0037692
PABPC3	5042	13q12.13	-0.0035	0.012	0.0037692
FAM123A	219287	13q12.13	-0.0035	0.012	0.0037692
MTMR6	9107	13q12.13	-0.0035	0.012	0.0037692
SUCLA2	8803	13q14.2	-0.005	0.008	0.00376921
NUDT15	55270	13q14.2	-0.005	0.008	0.00376921
MED4	29079	13q14.2	-0.005	0.008	0.00376921
FLJ41649	401260	6p21.2	0.037	0.434	0.00377188
TDRG1	732253	6p21.2	0.037	0.434	0.00377188
LRFN2	57497	6p21.2	0.037	0.434	0.00377188
ZNF391	346157	6p22.1	0.0425	0.445	0.00377195
ZNF184	7738	6p22.1	0.0425	0.445	0.00377195
LOC100507173	100507173	6p22.1	0.0425	0.445	0.00377195
BTBD9	114781	6p21.2	0.0395	0.434	0.00385302
RPA4	29935	Xq21.33	-0.004	-0.051	0.00391017
TUBA3C	7278	13q12.11	-0.004	0.009	0.00398086
ESD	2098	13q14.2	-0.005	0.008	0.00401738
UBE2R2	54926	9p13.3	-0.1995	-0.461	0.00402065
WASF3	10810	13q12.13	-0.004	0.0105	0.00404165
MIR4473	100616229	9p21.3	-0.312	-0.556	0.00405729
ALOX5AP	241	13q12.3	-0.002	0.012	0.00407847
HIST1H2BG	8339	6p22.2	0.044	0.422	0.00409369
HIST1H2AE	3012	6p22.2	0.044	0.422	0.00409369
HIST1H3E	8353	6p22.2	0.044	0.422	0.00409369
HIST1H1D	3007	6p22.2	0.044	0.422	0.00409369
HIST1H4F	8361	6p22.2	0.044	0.422	0.00409369
HIST1H4G	8369	6p22.2	0.044	0.422	0.00409369
HIST1H3F	8968	6p22.2	0.044	0.422	0.00409369
HIST1H2BH	8345	6p22.2	0.044	0.422	0.00409369
HIST1H2BI	8346	6p22.2	0.044	0.422	0.00409369
HIST1H3G	8355	6p22.2	0.044	0.422	0.00409369
HIST1H4H	8365	6p22.2	0.044	0.422	0.00409369
ZC4H2	55906	Xq11.2	-0.001	-0.041	0.00411395
ZC3H13	23091	13q14.13	-0.005	0.008	0.00414061
CPB2	1361	13q14.13	-0.005	0.008	0.00414061
LOC100509894	100509894	13q14.13	-0.005	0.008	0.00414061
LCP1	3936	13q14.13	-0.005	0.008	0.00414061
KIAA0226L	80183	13q14.13	-0.005	0.008	0.00414061
USPL1	10208	13q12.3	-0.002	0.012	0.00415302
FAM124A	220108	13q14.3	-0.005	0.008	0.0042669
SERPINE3	647174	13q14.3	-0.005	0.008	0.0042669
INTS6	26512	13q14.3	-0.005	0.008	0.0042669
UNC5CL	222643	6p21.1	0.037	0.3985	0.0043347
TSPO2	222642	6p21.1	0.037	0.3985	0.0043347
APOBEC2	10930	6p21.1	0.037	0.3985	0.0043347
C6orf130	221443	6p21.1	0.037	0.3985	0.0043347
NFYA	4800	6p21.1	0.037	0.3985	0.0043347
LOC221442	221442	6p21.1	0.037	0.3985	0.0043347
TREML1	340205	6p21.1	0.037	0.3985	0.0043347
TREM2	54209	6p21.1	0.037	0.3985	0.0043347
TEX26-AS1	100507064	13q12.3	-0.002	0.012	0.00438413
C13orf33	84935	13q12.3	-0.002	0.012	0.00438413
TEX26	122046	13q12.3	-0.002	0.012	0.00438413
HSPH1	10808	13q12.3	-0.002	0.012	0.00438413
B3GALTL	145173	13q12.3	-0.002	0.012	0.00438413
ZNF76	7629	6p21.31	0.0415	0.457	0.00438711
MIR4474	100616441	9p21.3	-0.312	-0.556	0.00438777
KCNK17	89822	6p21.2	0.0415	0.434	0.00442672
KCNK16	83795	6p21.2	0.0415	0.434	0.00442672
TCP11	6954	6p21.31	0.0415	0.457	0.00444006
SCUBE3	222663	6p21.31	0.0415	0.457	0.00444006
LMO7	4008	13q22.2	-0.0045	0.007	0.00446457
CCDC122	160857	13q14.11	-0.0045	0.008	0.00447641
LACC1	144811	13q14.11	-0.0045	0.008	0.00447641
IFNB1	3456	9p21.3	-0.3385	-0.582	0.0045073
DNAH8	1769	6p21.2	0.0415	0.4125	0.00453409
PPARD	5467	6p21.31	0.0415	0.457	0.00460238
FANCE	2178	6p21.31	0.0415	0.457	0.00460238
RPL10A	4736	6p21.31	0.0415	0.457	0.00460238
LOC100507584	100507584	6p21.31	0.0425	0.457	0.00461616
MIR1275	100302123	6p21.31	0.0425	0.457	0.00461616
hsa-mir-1275	-844	6p21.31	0.0425	0.457	0.00461616
GRM4	2914	6p21.31	0.0425	0.457	0.00461616
B4GALT1	2683	9p21.1	-0.2105	-0.4625	0.00461685
LOC643486	643486	Xq21.33	-0.004	-0.051	0.00464175
hsa-mir-548m	-1304	Xq21.33	-0.004	-0.051	0.00464175
BEX5	340542	Xq22.1	-0.0035	-0.051	0.0046557
TEAD3	7005	6p21.31	0.0415	0.457	0.00465767
TULP1	7287	6p21.31	0.0415	0.457	0.00465767
LOC100131289	100131289	6p22.1	0.044	0.445	0.00465773
HIST1H2AI	8329	6p22.1	0.044	0.445	0.00465773
HIST1H2AJ	8331	6p22.1	0.044	0.445	0.00465773
HIST1H2BL	8340	6p22.1	0.044	0.445	0.00465773
HIST1H2BM	8342	6p22.1	0.044	0.445	0.00465773
HIST1H3H	8357	6p22.1	0.044	0.445	0.00465773
HIST1H4J	8363	6p22.1	0.044	0.445	0.00465773
HIST1H4K	8362	6p22.1	0.044	0.445	0.00465773
HIST1H2AK	8330	6p22.1	0.044	0.445	0.00465773
HIST1H2BN	8341	6p22.1	0.044	0.445	0.00465773
HIST1H2AL	8332	6p22.1	0.044	0.445	0.00465773
HIST1H1B	3009	6p22.1	0.044	0.445	0.00465773
HIST1H3I	8354	6p22.1	0.044	0.445	0.00465773
HIST1H4L	8368	6p22.1	0.044	0.445	0.00465773
HIST1H3J	8356	6p22.1	0.044	0.445	0.00465773
HIST1H2AM	8336	6p22.1	0.044	0.445	0.00465773
HIST1H2BO	8348	6p22.1	0.044	0.445	0.00465773
OR2B2	81697	6p22.1	0.044	0.445	0.00465773
MIR532	693124	Xp11.23	0	-0.0325	0.0046794
hsa-mir-532	-964	Xp11.23	0	-0.0325	0.0046794
MIR188	406964	Xp11.23	0	-0.0325	0.0046794
hsa-mir-188	-964	Xp11.23	0	-0.0325	0.0046794
MIR362	574030	Xp11.23	0	-0.0325	0.0046794
MIR500A	574502	Xp11.23	0	-0.0325	0.0046794
hsa-mir-362	-964	Xp11.23	0	-0.0325	0.0046794
hsa-mir-500	-964	Xp11.23	0	-0.0325	0.0046794
MIR500B	100422911	Xp11.23	0	-0.0325	0.0046794
MIR501	574503	Xp11.23	0	-0.0325	0.0046794
hsa-mir-500b	-964	Xp11.23	0	-0.0325	0.0046794
hsa-mir-501	-964	Xp11.23	0	-0.0325	0.0046794
MIR660	724030	Xp11.23	0	-0.0325	0.0046794
hsa-mir-660	-964	Xp11.23	0	-0.0325	0.0046794
MIR502	574504	Xp11.23	0	-0.0325	0.0046794
hsa-mir-502	-964	Xp11.23	0	-0.0325	0.0046794
TIMM17B	10245	Xp11.23	0	-0.0325	0.00467942
PQBP1	10084	Xp11.23	0	-0.0325	0.00467942
PIM2	11040	Xp11.23	0	-0.0325	0.00467942
SLC35A2	7355	Xp11.23	0	-0.0325	0.00467942
OTUD5	55593	Xp11.23	0	-0.0325	0.00467942
KCND1	3750	Xp11.23	0	-0.0325	0.00467942
GRIPAP1	56850	Xp11.23	0	-0.0325	0.00467942
TFE3	7030	Xp11.23	0	-0.0325	0.00467942
CCDC120	90060	Xp11.23	0	-0.0325	0.00467942
PRAF2	11230	Xp11.23	0	-0.0325	0.00467942
WDR45	11152	Xp11.23	0	-0.0325	0.00467942
GPKOW	27238	Xp11.23	0	-0.0325	0.00467942
MAGIX	79917	Xp11.23	0	-0.0325	0.00467942
PLP2	5355	Xp11.23	0	-0.0325	0.00467942
PRICKLE3	4007	Xp11.23	0	-0.0325	0.00467942
SYP	6855	Xp11.23	0	-0.0325	0.00467942
CACNA1F	778	Xp11.23	0	-0.0325	0.00467942
CCDC22	28952	Xp11.23	0	-0.0325	0.00467942
FOXP3	50943	Xp11.23	0	-0.0325	0.00467942
PPP1R3F	89801	Xp11.23	0	-0.0325	0.00467942
GAGE10	643832	Xp11.23	0	-0.0325	0.00467942
GAGE12B	729428	Xp11.23	0	-0.0325	0.00467942
GAGE12C	729422	Xp11.23	0	-0.0325	0.00467942
GAGE12D	100132399	Xp11.23	0	-0.0325	0.00467942
GAGE12E	729431	Xp11.23	0	-0.0325	0.00467942
GAGE12F	100008586	Xp11.23	0	-0.0325	0.00467942
GAGE12G	645073	Xp11.23	0	-0.0325	0.00467942
GAGE12H	729442	Xp11.23	0	-0.0325	0.00467942
GAGE12I	26748	Xp11.23	0	-0.0325	0.00467942
GAGE12J	729396	Xp11.23	0	-0.0325	0.00467942
GAGE13	645051	Xp11.23	0	-0.0325	0.00467942
GAGE2A	729447	Xp11.23	0	-0.0325	0.00467942
GAGE2B	645037	Xp11.23	0	-0.0325	0.00467942
GAGE2C	2574	Xp11.23	0	-0.0325	0.00467942
GAGE2D	729408	Xp11.23	0	-0.0325	0.00467942
GAGE2E	26749	Xp11.23	0	-0.0325	0.00467942
GAGE4	2576	Xp11.23	0	-0.0325	0.00467942
GAGE5	2577	Xp11.23	0	-0.0325	0.00467942
GAGE6	2578	Xp11.23	0	-0.0325	0.00467942
GAGE7	2579	Xp11.23	0	-0.0325	0.00467942
GAGE8	100101629	Xp11.23	0	-0.0325	0.00467942
GAGE1	2543	Xp11.23	0	-0.0325	0.00467942
PAGE1	8712	Xp11.23	0	-0.0325	0.00467942
OR2B6	26212	6p22.1	0.044	0.445	0.00468561
ZNF165	7718	6p22.1	0.044	0.445	0.00468561
KATNAL1	84056	13q12.3	-0.0015	0.013	0.00469641
LINC00426	100188949	13q12.3	-0.0015	0.013	0.00469641
PAGE4	9506	Xp11.23	0	-0.0325	0.00472146
LOC158572	158572	Xp11.23	0	-0.0325	0.00472146
USP27X	389856	Xp11.23	0	-0.0325	0.00472146
ANKS1A	23294	6p21.31	0.0415	0.457	0.0047843
BTN1A1	696	6p22.2	0.044	0.445	0.00481291
HCG11	493812	6p22.2	0.044	0.445	0.00481291
HMGN4	10473	6p22.2	0.044	0.445	0.00481291
ABT1	29777	6p22.2	0.044	0.445	0.00481291
ZNF322	79692	6p22.2	0.044	0.445	0.00481291
HIST1H2AG	8969	6p22.1	0.044	0.445	0.00481291
HIST1H2BJ	8970	6p22.1	0.044	0.445	0.00481291
HIST1H2BK	85236	6p22.1	0.044	0.445	0.00481291
HIST1H4I	8294	6p22.1	0.044	0.445	0.00481291
HIST1H2AH	85235	6p22.1	0.044	0.445	0.00481291
MIR3143	100422934	6p22.1	0.044	0.445	0.00481291
hsa-mir-3143	-791	6p22.1	0.044	0.445	0.00481291
PRSS16	10279	6p22.1	0.044	0.445	0.00481291
POM121L2	94026	6p22.1	0.044	0.445	0.00481291
VN1R10P	387316	6p22.1	0.044	0.445	0.00481291
ZNF204P	7754	6p22.1	0.044	0.445	0.00481291
KIF6	221458	6p21.2	0.0415	0.434	0.00497266
ZBTB9	221504	6p21.32	0.0425	0.457	0.0049727
BAK1	578	6p21.31	0.0425	0.457	0.0049727
GGNBP1	449520	6p21.31	0.0425	0.457	0.0049727
LINC00336	401253	6p21.31	0.0425	0.457	0.0049727
ITPR3	3710	6p21.31	0.0425	0.457	0.0049727
MNF1	84300	6p21.31	0.0425	0.457	0.0049727
IP6K3	117283	6p21.31	0.0425	0.457	0.0049727
LEMD2	221496	6p21.31	0.0425	0.457	0.0049727
MLN	4295	6p21.31	0.0425	0.457	0.0049727
SCEL	8796	13q22.3	-0.004	0.007	0.00498504
MIR3665	100500861	13q22.3	-0.004	0.007	0.00498504
SLAIN1	122060	13q22.3	-0.004	0.007	0.00498504
NRSN1	140767	6p22.3	0.072	0.457	0.0050169
PCDH19	57526	Xq22.1	-0.004	-0.051	0.00502982
MIR4466	100616154	6q25.3	-0.253	-0.502	0.00503194
CUTA	51596	6p21.32	0.0425	0.457	0.00506189
PHF1	5252	6p21.32	0.0425	0.457	0.00506189
LINC00442	348021	13q12.11	-0.004	0.009	0.00510352
OR7E156P	283491	13q21.31	-0.0045	0.007	0.00510463
DPPA5	340168	6q13	-0.0085	-0.03	0.00510583
C6orf221	154288	6q13	-0.0085	-0.03	0.00510583
OOEP	441161	6q13	-0.0085	-0.03	0.00510583
DDX43	55510	6q13	-0.0085	-0.03	0.00510583
SYNGAP1	8831	6p21.32	0.0425	0.457	0.00512215
TSPAN6	7105	Xq22.1	-0.004	-0.051	0.00516555
GLP1R	2740	6p21.2	0.0415	0.4125	0.0051677
SAYSD1	55776	6p21.2	0.0415	0.4125	0.0051677
KCNK5	8645	6p21.2	0.0415	0.4125	0.0051677
GUSBP2	387036	6p22.2	0.044	0.445	0.00516782
LINC00240	100133205	6p22.2	0.044	0.445	0.00516782
LOC100270746	100270746	6p22.2	0.044	0.445	0.00516782
PRR20A	122183	13q21.1	-0.005	0.006	0.00521007
PRR20B	729233	13q21.1	-0.005	0.006	0.00521007
PRR20C	729240	13q21.1	-0.005	0.006	0.00521007
PRR20D	729246	13q21.1	-0.005	0.006	0.00521007
PRR20E	729250	13q21.1	-0.005	0.006	0.00521007
CTAGE11P	647288	13q22.2	-0.0045	0.007	0.00525759
COMMD6	170622	13q22.2	-0.0045	0.007	0.00525759
UCHL3	7347	13q22.2	-0.0045	0.007	0.00525759
DAAM2	23500	6p21.2	0.0395	0.4095	0.0053855
MOCS1	4337	6p21.2	0.0395	0.4095	0.0053855
FNDC3A	22862	13q14.2	-0.0055	0.008	0.00542967
CDH18	1016	5p14.3	0.011	-0.001	0.00542999
LINC00550	338862	13q21.33	-0.004	0.007	0.00546277
COL4A5	1287	Xq22.3	-0.0025	-0.051	0.00546287
IRS4	8471	Xq22.3	-0.0025	-0.051	0.00546287
GUCY2F	2986	Xq22.3	-0.0025	-0.051	0.00547896
NXT2	55916	Xq23	-0.0025	-0.051	0.00547896
KCNE1L	23630	Xq23	-0.0025	-0.051	0.00547896
ACSL4	2182	Xq23	-0.0025	-0.051	0.00547896
COL4A6	1288	Xq22.3	-0.0025	-0.051	0.00549506
HIST1H1A	3024	6p22.2	0.044	0.422	0.00554621
HIST1H3A	8350	6p22.2	0.044	0.422	0.00554621
HIST1H4A	8359	6p22.2	0.044	0.422	0.00554621
HIST1H4B	8366	6p22.2	0.044	0.422	0.00554621
HIST1H2AB	8335	6p22.2	0.044	0.422	0.00554621
HIST1H3B	8358	6p22.2	0.044	0.422	0.00554621
HIST1H1C	3006	6p22.2	0.044	0.422	0.00554621
HIST1H2BB	3018	6p22.2	0.044	0.422	0.00554621
HIST1H3C	8352	6p22.2	0.044	0.422	0.00554621
HFE	3077	6p22.2	0.044	0.422	0.00554621
HIST1H4C	8364	6p22.2	0.044	0.422	0.00554621
HIST1H1T	3010	6p22.2	0.044	0.422	0.00554621
HIST1H2AC	8334	6p22.2	0.044	0.422	0.00554621
HIST1H2BC	8347	6p22.2	0.044	0.422	0.00554621
SNX9	51429	6q25.3	-0.253	-0.502	0.00557831
MIR3692	100500899	6q25.3	-0.253	-0.502	0.0055947
MLLT3	4300	9p21.3	-0.3265	-0.556	0.0056784
MYO10	4651	5p15.1	0.012	-0.001	0.0057411
MIR4500HG	642345	13q31.2	-0.005	0.008	0.00577548
EDA	1896	Xq13.1	-0.0025	-0.05	0.00580836
AWAT2	158835	Xq13.1	-0.0025	-0.05	0.00580836
DGAT2L6	347516	Xq13.1	-0.0025	-0.05	0.00580836
IGBP1	3476	Xq13.1	-0.0025	-0.05	0.00580836
MIR676	100500887	Xq13.1	-0.0025	-0.05	0.00580836
OTUD6A	139562	Xq13.1	-0.0025	-0.05	0.00580836
RXFP2	122042	13q13.1	-0.002	0.012	0.00585954
HCG25	414765	6p21.32	0.0425	0.457	0.00589756
VPS52	6293	6p21.32	0.0425	0.457	0.00589756
RPS18	6222	6p21.32	0.0425	0.457	0.00589756
B3GALT4	8705	6p21.32	0.0425	0.457	0.00589756
WDR46	9277	6p21.32	0.0425	0.457	0.00589756
PFDN6	10471	6p21.32	0.0425	0.457	0.00589756
RGL2	5863	6p21.32	0.0425	0.457	0.00589756
TAPBP	6892	6p21.32	0.0425	0.457	0.00589756
DAXX	1616	6p21.32	0.0425	0.457	0.00589756
ZBTB22	9278	6p21.32	0.0425	0.457	0.00589756
KIFC1	3833	6p21.32	0.0425	0.457	0.00589756
HIST1H2AA	221613	6p22.2	0.049	0.422	0.00589764
HIST1H2APS1	387319	6p22.2	0.049	0.422	0.00589764
HIST1H2BA	255626	6p22.2	0.049	0.422	0.00589764
SCGN	10590	6p22.2	0.049	0.422	0.00589764
SLC17A4	10050	6p22.2	0.049	0.422	0.00589764
KCNQ5	56479	6q13	-0.0085	-0.03	0.00591349
MIR4282	100423005	6q13	-0.0085	-0.03	0.00594807
hsa-mir-4282	-1147	6q13	-0.0085	-0.03	0.00594807
CDX4	1046	Xq13.2	-0.0025	-0.05	0.0059812
CPXCR1	53336	Xq21.31	-0.0035	-0.051	0.00598174
KIAA1161	57462	9p13.3	-0.191	-0.4575	0.00598489
C9orf24	84688	9p13.3	-0.191	-0.4575	0.00598489
C9orf25	203259	9p13.3	-0.191	-0.4575	0.00598489
KHDC1L	100129128	6q13	-0.0085	-0.03	0.00601777
CLCN5	1184	Xp11.23	0	-0.0325	0.00604669
KDM5C	8242	Xp11.22	0	-0.0325	0.00606571
NOX1	27035	Xq22.1	-0.004	-0.051	0.00606939
IQSEC2	23096	Xp11.22	0	-0.0325	0.00610109
SMC1A	8243	Xp11.22	0	-0.0325	0.00610109
RIBC1	158787	Xp11.22	0	-0.0325	0.00610109
HSD17B10	3028	Xp11.22	0	-0.0325	0.00610109
HUWE1	10075	Xp11.22	0	-0.0325	0.00610109
MIR98	407054	Xp11.22	0	-0.0325	0.00610109
MIRLET7F2	406889	Xp11.22	0	-0.0325	0.00610109
hsa-let-7f-2	-993	Xp11.22	0	-0.0325	0.00610109
hsa-mir-98	-993	Xp11.22	0	-0.0325	0.00610109
PHF8	23133	Xp11.22	0	-0.0325	0.00610109
PCDH11X	27328	Xq21.31	-0.0035	-0.051	0.00610486
ZWINT	11130	10q21.1	-0.1385	-0.386	0.00610677
MIR4634	100616202	5q35.2	-0.0035	-0.018	0.00615288
MSX2	4488	5q35.2	-0.0035	-0.018	0.00615288
TEX11	56159	Xq13.1	-0.0025	-0.05	0.0061568
SLC7A3	84889	Xq13.1	-0.0025	-0.05	0.0061568
CAPN6	827	Xq23	-0.0035	-0.051	0.00615798
DCX	1641	Xq23	-0.0035	-0.051	0.00615798
DKFZp686D0853	401613	Xq23	-0.0035	-0.051	0.00615798
ALG13	79868	Xq23	-0.0035	-0.051	0.00615798
TRPC5	7224	Xq23	-0.0035	-0.051	0.00615798
LOC100329135	100329135	Xq23	-0.0035	-0.051	0.00615798
FAM133A	286499	Xq21.32	-0.0035	-0.051	0.00615831
NAP1L3	4675	Xq21.32	-0.0035	-0.051	0.00615831
SLC9A7	84679	Xp11.23	0	-0.0325	0.00619169
LOC442459	442459	Xq22.1	-0.004	-0.051	0.00621203
ZDHHC14	79683	6q25.3	-0.253	-0.502	0.0062141
TGIF2LX	90316	Xq21.31	-0.0035	-0.051	0.0062483
MTMR8	55613	Xq11.2	-0.0005	-0.0325	0.00628086
C6orf106	64771	6p21.31	0.0415	0.434	0.00634197
GPR12	2835	13q12.13	-0.0035	0.0105	0.00637479
XAGE1A	653219	Xp11.22	0	-0.0325	0.00640947
XAGE1B	653220	Xp11.22	0	-0.0325	0.00640947
XAGE1C	653048	Xp11.22	0	-0.0325	0.00640947
XAGE1D	9503	Xp11.22	0	-0.0325	0.00640947
XAGE1E	653067	Xp11.22	0	-0.0325	0.00640947
SSX8	280659	Xp11.22	0	-0.0325	0.00640947
POU3F4	5456	Xq21.1	-0.0025	-0.05	0.00643204
CYLC1	1538	Xq21.1	-0.0025	-0.05	0.00643204
RPS6KA6	27330	Xq21.1	-0.0025	-0.05	0.00643204
hsa-mir-548i-4	-1221	Xq21.1	-0.0025	-0.05	0.00643204
HDX	139324	Xq21.1	-0.0025	-0.05	0.00643204
APOOL	139322	Xq21.1	-0.0025	-0.05	0.00643204
POF1B	79983	Xq21.1	-0.0025	-0.05	0.00643204
SATL1	340562	Xq21.1	-0.0025	-0.05	0.00643204
UBE2DNL	100131816	Xq21.1	-0.0025	-0.05	0.00643204
ZNF711	7552	Xq21.1	-0.0025	-0.05	0.00643204
FAM156A	29057	Xp11.22	0	-0.0325	0.0064653
FAM156B	727866	Xp11.22	0	-0.0325	0.0064653
XAGE3	170626	Xp11.22	0	-0.0325	0.0064653
GPR173	54328	Xp11.22	0	-0.0325	0.0064653
TSPYL2	64061	Xp11.22	0	-0.0325	0.0064653
hsa-mir-1321	-1234	Xq21.2	-0.0025	-0.05	0.00646935
MAGED4	728239	Xp11.22	0	-0.0325	0.00650277
MAGED4B	81557	Xp11.22	0	-0.0325	0.00650277
SNORA11D	100124541	Xp11.22	0	-0.0325	0.00650277
SNORA11E	100124542	Xp11.22	0	-0.0325	0.00650277
XAGE2	9502	Xp11.22	0	-0.0325	0.00650277
XAGE2B	728242	Xp11.22	0	-0.0325	0.00650277
CDH6	1004	5p13.3	0.0125	0	0.00654273
GOLPH3	64083	5p13.3	0.0125	0	0.00656083
ANKRD20A9P	284232	13q11	-0.0045	0.0085	0.00656162
NUPL1	9818	13q12.13	-0.0035	0.0105	0.00658057
SYTL4	94121	Xq22.1	-0.004	-0.051	0.0065822
ARL13A	392509	Xq22.1	-0.004	-0.051	0.00660119
TMEM35	59353	Xq22.1	-0.004	-0.051	0.00660119
TRMT2B	79979	Xq22.1	-0.004	-0.051	0.00660119
XKRX	402415	Xq22.1	-0.004	-0.051	0.00660119
CENPI	2491	Xq22.1	-0.004	-0.051	0.00660119
TCEAL6	158931	Xq22.1	-0.004	-0.051	0.00660119
NRK	203447	Xq22.3	-0.004	-0.051	0.00662026
P2RY4	5030	Xq13.1	-0.0025	-0.05	0.00663784
ARR3	407	Xq13.1	-0.0025	-0.05	0.00663784
RAB41	347517	Xq13.1	-0.0025	-0.05	0.00663784
CDK8	1024	13q12.13	-0.0035	0.0105	0.00667623
SPIN4	139886	Xq11.1	-0.001	-0.0325	0.0066931
NXF2	56001	Xq22.1	-0.004	-0.051	0.006697
NXF2B	728343	Xq22.1	-0.004	-0.051	0.006697
TMSB15A	11013	Xq22.1	-0.004	-0.051	0.006697
NXF4	55999	Xq22.1	-0.004	-0.051	0.006697
ARMCX5	64860	Xq22.1	-0.004	-0.051	0.006697
ARMCX5-GPRASP2	100528062	Xq22.1	-0.004	-0.051	0.006697
GPRASP1	9737	Xq22.1	-0.004	-0.051	0.006697
GPRASP2	114928	Xq22.1	-0.004	-0.051	0.006697
BHLHB9	80823	Xq22.1	-0.004	-0.051	0.006697
CSTF2	1478	Xq22.1	-0.004	-0.051	0.00673569
PHF2P1	266695	13q12.11	-0.004	0.009	0.00677289
TCEAL4	79921	Xq22.2	-0.004	-0.051	0.00679404
TCEAL3	85012	Xq22.2	-0.004	-0.051	0.00679404
TCEAL1	9338	Xq22.2	-0.004	-0.051	0.00679404
MORF4L2	9643	Xq22.2	-0.004	-0.051	0.00679404
LOC340544	340544	Xq22.2	-0.004	-0.051	0.00679404
GLRA4	441509	Xq22.2	-0.004	-0.051	0.00679404
TMEM31	203562	Xq22.2	-0.004	-0.051	0.00679404
PLP1	5354	Xq22.2	-0.004	-0.051	0.00679404
RAB9B	51209	Xq22.2	-0.004	-0.051	0.00679404
H2BFXP	767811	Xq22.2	-0.004	-0.051	0.00679404
TMSB15B	286527	Xq22.2	-0.004	-0.051	0.00679404
H2BFM	286436	Xq22.2	-0.004	-0.051	0.00679404
H2BFWT	158983	Xq22.2	-0.004	-0.051	0.00679404
MCART6	401612	Xq22.2	-0.004	-0.051	0.00679404
ZCCHC18	644353	Xq22.2	-0.004	-0.051	0.00679404
LOC286437	286437	Xq22.2	-0.004	-0.051	0.00679404
FAM199X	139231	Xq22.2	-0.004	-0.051	0.00679404
LOC92249	92249	Xq11.1	-0.001	-0.0325	0.00680967
ZNF81	347344	Xp11.23	0	-0.0325	0.00680971
LNX2	222484	13q12.2	-0.0035	0.009	0.00681211
SRPX2	27286	Xq22.1	-0.004	-0.051	0.00683323
SLC17A1	6568	6p22.2	0.049	0.422	0.00683601
SLC17A3	10786	6p22.2	0.049	0.422	0.00683601
SLC17A2	10246	6p22.2	0.049	0.422	0.00683601
TRIM38	10475	6p22.2	0.049	0.422	0.00683601
SNORD121B	100113385	9p13.3	-0.198	-0.4575	0.00687619
PCDH17	27253	13q21.1	-0.0045	0.006	0.00693019
HTR2A	3356	13q14.2	-0.005	0.008	0.00699058
SPDEF	25803	6p21.31	0.0415	0.434	0.00699473
TSC22D3	1831	Xq22.3	-0.0035	-0.051	0.00701184
MID2	11043	Xq22.3	-0.0035	-0.051	0.00701184
TEX13B	56156	Xq22.3	-0.0035	-0.051	0.00701184
VSIG1	340547	Xq22.3	-0.0035	-0.051	0.00701184
PSMD10	5716	Xq22.3	-0.0035	-0.051	0.00701184
ATG4A	115201	Xq22.3	-0.0035	-0.051	0.00701184
PDZD11	51248	Xq13.1	-0.0025	-0.05	0.00703061
KIF4A	24137	Xq13.1	-0.0025	-0.05	0.00703061
GDPD2	54857	Xq13.1	-0.0025	-0.05	0.00703061
DLG3	1741	Xq13.1	-0.0025	-0.05	0.00703061
MTUS2	23281	13q12.3	-0.0025	0.0105	0.00705082
SLC7A1	6541	13q12.3	-0.0025	0.0105	0.00705082
FLJ44635	392490	Xq13.1	-0.0015	-0.041	0.00707105
PIN4	5303	Xq13.1	-0.0015	-0.041	0.00707105
CITED1	4435	Xq13.1	-0.0015	-0.041	0.00707105
HIST1H1E	3008	6p22.2	0.049	0.422	0.00707544
HIST1H2BD	3017	6p22.2	0.049	0.422	0.00707544
HIST1H2BE	8344	6p22.2	0.049	0.422	0.00707544
HIST1H4D	8360	6p22.2	0.049	0.422	0.00707544
HIST1H3D	8351	6p22.2	0.049	0.422	0.00707544
HIST1H2AD	3013	6p22.2	0.049	0.422	0.00707544
HIST1H2BF	8343	6p22.2	0.049	0.422	0.00707544
HIST1H4E	8367	6p22.2	0.049	0.422	0.00707544
TMEM215	401498	9p21.1	-0.24	-0.468	0.00709663
CDH10	1008	5p14.2	0.009	-0.001	0.00713193
RPL21	6144	13q12.2	-0.0035	0.009	0.00717295
RPL21P28	100131205	13q12.2	-0.0035	0.009	0.00717295
SNORD102	26771	13q12.2	-0.0035	0.009	0.00717295
SNORA27	619499	13q12.2	-0.0035	0.009	0.00717295
RASL11A	387496	13q12.2	-0.0035	0.009	0.00717295
MLNR	2862	13q14.2	-0.005	0.008	0.00723435
CDADC1	81602	13q14.2	-0.005	0.008	0.00723435
GTF3A	2971	13q12.2	-0.0035	0.009	0.00729699
MTIF3	219402	13q12.2	-0.0035	0.009	0.00729699
ZDHHC20	253832	13q12.11	-0.004	0.0105	0.00731784
EFHA1	221154	13q12.11	-0.004	0.0105	0.00731784
STARD8	9754	Xq13.1	-0.0025	-0.041	0.0073585
EFNB1	1947	Xq13.1	-0.0025	-0.041	0.0073585
FAM105A	54491	5p15.2	0.012	-0.001	0.00740292
WAS	7454	Xp11.23	0	-0.0325	0.00741864
SUV39H1	6839	Xp11.23	0	-0.0325	0.00741864
GLOD5	392465	Xp11.23	0	-0.0325	0.00741864
GATA1	2623	Xp11.23	0	-0.0325	0.00741864
PRDM9	56979	5p14.2	0.011	-0.001	0.00744408
ZSCAN12P1	221584	6p22.1	0.044	0.434	0.00746997
ZSCAN16	80345	6p22.1	0.044	0.434	0.00746997
ZNF192	7745	6p22.1	0.044	0.434	0.00746997
TOB2P1	222699	6p22.1	0.044	0.434	0.00746997
ZNF193	7746	6p22.1	0.044	0.434	0.00746997
ZKSCAN4	387032	6p22.1	0.044	0.434	0.00746997
NKAPL	222698	6p22.1	0.044	0.434	0.00746997
ZNF187	7741	6p22.1	0.044	0.434	0.00746997
PGBD1	84547	6p22.1	0.044	0.434	0.00746997
ZNF323	64288	6p22.1	0.044	0.434	0.00746997
ZKSCAN3	80317	6p22.1	0.044	0.434	0.00746997
ZSCAN12	9753	6p22.1	0.044	0.434	0.00746997
ZSCAN23	222696	6p22.1	0.044	0.434	0.00746997
GPX6	257202	6p22.1	0.044	0.434	0.00746997
GPX5	2880	6p22.1	0.044	0.434	0.00746997
SCAND3	114821	6p22.1	0.044	0.434	0.00746997
DCAF12	25853	9p13.3	-0.198	-0.461	0.0074921
LOC441666	441666	10q11.21	-0.1025	-0.334	0.00751124
ARHGEF9	23229	Xq11.1	-0.001	-0.0325	0.00754822
MIR1468	100302115	Xq11.2	-0.001	-0.0325	0.00754822
hsa-mir-1468	-1065	Xq11.2	-0.001	-0.0325	0.00754822
USP12	219333	13q12.13	-0.0035	0.009	0.00755086
PCDH9	5101	13q21.32	-0.004	0.007	0.00755213
ARAF	369	Xp11.23	0	-0.0325	0.00756974
SYN1	6853	Xp11.23	0	-0.0325	0.00756974
TIMP1	7076	Xp11.23	0	-0.0325	0.00756974
MIR4769	100616147	Xp11.23	0	-0.0325	0.00756974
CFP	5199	Xp11.23	0	-0.0325	0.00756974
ARID1B	57492	6q25.3	-0.276	-0.502	0.00757688
ATP8A2	51761	13q12.13	-0.0035	0.0105	0.00761554
ELK1	2002	Xp11.23	0	-0.0325	0.00763459
UXT	8409	Xp11.23	0	-0.0325	0.00763459
LOC100133957	100133957	Xp11.23	0	-0.0325	0.00763459
CXXC1P1	392459	Xp11.23	0	-0.0325	0.00763459
MRS2	57380	6p22.3	0.049	0.4095	0.00766327
HMGA1	3159	6p21.31	0.0425	0.434	0.00766356
C6orf1	221491	6p21.31	0.0425	0.434	0.00766356
NUDT3	11165	6p21.31	0.0425	0.434	0.00766356
RPS10-NUDT3	100529239	6p21.31	0.0425	0.434	0.00766356
RPS10	6204	6p21.31	0.0425	0.434	0.00766356
LOC100509575	100509575	Xp11.23	0	-0.0325	0.00767797
SPACA5	389852	Xp11.23	0	-0.0325	0.00767797
SPACA5B	729201	Xp11.23	0	-0.0325	0.00767797
SSX6	280657	Xp11.23	0	-0.0325	0.00767797
ZNF182	7569	Xp11.23	0	-0.0325	0.00767797
ZNF630	57232	Xp11.23	0	-0.0325	0.00767797
SSX5	6758	Xp11.23	0	-0.0325	0.00767797
SSX1	6756	Xp11.23	0	-0.0325	0.00767797
SSX3	10214	Xp11.23	0	-0.0325	0.00767797
SSX4	6759	Xp11.23	0	-0.0325	0.00767797
SSX4B	548313	Xp11.23	0	-0.0325	0.00767797
SLC38A5	92745	Xp11.23	0	-0.0325	0.00767797
RP2	6102	Xp11.23	0	-0.0325	0.00769995
CXorf31	724087	Xp11.23	0	-0.0325	0.00769995
PHF16	9767	Xp11.23	0	-0.0325	0.00769995
RGN	9104	Xp11.23	0	-0.0325	0.00769995
NDUFB11	54539	Xp11.23	0	-0.0325	0.00769995
RBM10	8241	Xp11.23	0	-0.0325	0.00769995
UBA1	7317	Xp11.23	0	-0.0325	0.00769995
INE1	8552	Xp11.23	0	-0.0325	0.00769995
CDK16	5127	Xp11.23	0	-0.0325	0.00769995
USP11	8237	Xp11.23	0	-0.0325	0.00769995
ZNF157	7712	Xp11.23	0	-0.0325	0.00769995
SNORA11C	100124540	Xp11.23	0	-0.0325	0.00769995
ZNF41	7592	Xp11.23	0	-0.0325	0.00769995
FGF9	2254	13q12.11	-0.004	0.0105	0.00770256
PDZD2	23037	5p13.3	0.013	0	0.00772341
MIR223	407008	Xq12	-0.001	-0.0325	0.00774375
hsa-mir-223	-1082	Xq12	-0.001	-0.0325	0.00774375
VSIG4	11326	Xq12	-0.001	-0.0325	0.00774375
C5orf47	133491	5q35.2	-0.004	-0.018	0.00778571
HMP19	51617	5q35.2	-0.004	-0.018	0.00778571
TFEB	7942	6p21.1	0.037	0.378	0.00786175
PGC	5225	6p21.1	0.037	0.378	0.00786175
FRS3	10817	6p21.1	0.037	0.378	0.00786175
PRICKLE4	29964	6p21.1	0.037	0.378	0.00786175
TOMM6	100188893	6p21.1	0.037	0.378	0.00786175
USP49	25862	6p21.1	0.037	0.378	0.00786175
MED20	9477	6p21.1	0.037	0.378	0.00786175
BYSL	705	6p21.1	0.037	0.378	0.00786175
CCND3	896	6p21.1	0.037	0.378	0.00786175
MIR3169	100422973	13q21.2	-0.005	0.006	0.00788066
hsa-mir-3169	-1056	13q21.2	-0.005	0.006	0.00788066
PCDH20	64881	13q21.2	-0.005	0.006	0.00788066
hsa-mir-1202	-1777	6q25.3	-0.253	-0.501	0.00788395
FTSJ1	24140	Xp11.23	0	-0.0325	0.00792121
PORCN	64840	Xp11.23	0	-0.0325	0.00792121
EBP	10682	Xp11.23	0	-0.0325	0.00792121
TBC1D25	4943	Xp11.23	0	-0.0325	0.00792121
RBM3	5935	Xp11.23	0	-0.0325	0.00792121
WDR13	64743	Xp11.23	0	-0.0325	0.00792121
RBM26-AS1	100505538	13q31.1	-0.0045	0.0055	0.0079252
PAK3	5063	Xq23	-0.0025	-0.051	0.0079255
OPHN1	4983	Xq12	-0.0025	-0.041	0.00794518
DCDC2	51473	6p22.3	0.072	0.434	0.00801871
KIAA0319	9856	6p22.3	0.049	0.4095	0.00801871
ASCC3	10973	6q16.3	-0.2145	-0.4685	0.00806295
2015-03-11	441061	5p15.1	0.011	-0.001	0.00808285
FBXL7	23194	5p15.1	0.011	-0.001	0.0080829
hsa-mir-887	-706	5p15.1	0.011	-0.001	0.0080829
MAGED1	9500	Xp11.22	0	-0.0325	0.00812544
SHISA2	387914	13q12.13	-0.0035	0.009	0.00815117
RNF6	6049	13q12.13	-0.0035	0.009	0.00815117
YIPF6	286451	Xq12	-0.0025	-0.041	0.00819603
KCTD12	115207	13q22.3	-0.004	0.0055	0.00819866
BTF3P11	690	13q22.3	-0.004	0.0055	0.00819866
DIAPH3	81624	13q21.2	-0.005	0.006	0.00822061
DACH2	117154	Xq21.2	-0.0035	-0.05	0.00826903
SIM1	6492	6q16.3	-0.202	-0.4685	0.00829366
BOD1	91272	5q35.2	-0.004	-0.018	0.00830865
LOC285593	285593	5q35.2	-0.004	-0.018	0.00835558
HEPH	9843	Xq12	-0.001	-0.0325	0.00842867
ZNF673	55634	Xp11.3	0	-0.0325	0.00847779
ZNF674	641339	Xp11.3	0	-0.0325	0.00847779
LOC401588	401588	Xp11.23	0	-0.0325	0.00847779
CHST7	56548	Xp11.23	0	-0.0325	0.00847779
HDAC6	10013	Xp11.23	0	-0.0325	0.00849815
ERAS	3266	Xp11.23	0	-0.0325	0.00849815
PCSK1N	27344	Xp11.23	0	-0.0325	0.00849815
FAM45B	55855	10q26.11	-0.2305	-0.376	0.00850916
C13orf35	400165	13q34	-0.008	0.008	0.00853143
USP26	83844	Xq26.2	-0.004	-0.05	0.0086019
SMARCA1	6594	Xq25	-0.004	-0.05	0.00862616
OCRL	4952	Xq25	-0.004	-0.05	0.00862616
ANKRD26P3	100101938	13q12.11	-0.004	0.009	0.00864718
LINC00421	100287114	13q12.11	-0.004	0.009	0.00864718
TPTE2	93492	13q12.11	-0.004	0.009	0.00864718
LIN28B	389421	6q16.3	-0.231	-0.4785	0.00867534
BVES	11149	6q21	-0.231	-0.4785	0.00867534
BVES-AS1	154442	6q21	-0.231	-0.4785	0.00867534
POPDC3	64208	6q21	-0.231	-0.4785	0.00867534
PGM5	5239	9q21.11	-0.2285	-0.5525	0.00870202
AWAT1	158833	Xq13.1	-0.0035	-0.05	0.00872033
EDA2R	60401	Xq12	-0.001	-0.0325	0.0087419
COQ3	51805	6q16.2	-0.2145	-0.4685	0.00879745
PNISR	25957	6q16.2	-0.2145	-0.4685	0.00879745
USP45	85015	6q16.2	-0.2145	-0.4685	0.00879745
LOC100130890	100130890	6q16.2	-0.2145	-0.4685	0.00879745
CCNC	892	6q16.2	-0.2145	-0.4685	0.00879745
PRDM13	59336	6q16.2	-0.2145	-0.4685	0.00879745
APLN	8862	Xq26.1	-0.004	-0.05	0.00887117
LOC100132831	100132831	Xp11.4	0	-0.0325	0.00889013
USP9X	8239	Xp11.4	0	-0.0325	0.00889013
NAP1L2	4674	Xq13.2	-0.0025	-0.041	0.00891785
LOC401242	401242	6p22.1	0.044	0.434	0.00899824
CXorf36	79742	Xp11.3	0	-0.0325	0.00906732
TRERF1	55809	6p21.1	0.037	0.378	0.00907386
CDH12	1010	5p14.3	0.011	-0.001	0.00909472
SYNJ2	8871	6q25.3	-0.253	-0.501	0.00909848
TAF8	129685	6p21.1	0.037	0.378	0.0090992
C6orf132	647024	6p21.1	0.037	0.378	0.0090992
GUCA1A	2978	6p21.1	0.037	0.378	0.0090992
GUCA1B	2979	6p21.1	0.037	0.378	0.0090992
MRPS10	55173	6p21.1	0.037	0.378	0.0090992
UBAP2	55833	9p13.3	-0.198	-0.4575	0.00912564
SNORD121A	100113379	9p13.3	-0.198	-0.4575	0.00912564
SUGT1P1	441394	9p13.3	-0.1995	-0.4575	0.00917679
ANKRD18B	441459	9p13.3	-0.1995	-0.4575	0.00917679
DUSP21	63904	Xp11.3	0	-0.0325	0.00927182
TDP2	51567	6p22.3	0.049	0.4095	0.00927805
ACOT13	55856	6p22.3	0.049	0.4095	0.00927805
C6orf62	81688	6p22.3	0.049	0.4095	0.00927805
GMNN	51053	6p22.3	0.049	0.4095	0.00927805
ANXA2P2	304	9p13.3	-0.1995	-0.4575	0.00927958
PTENP1	11191	9p13.3	-0.1995	-0.4575	0.00927958
AQP7	364	9p13.3	-0.1995	-0.4575	0.00933138
MIR221	407006	Xp11.3	0	-0.0325	0.00937555
MIR222	407007	Xp11.3	0	-0.0325	0.00937555
hsa-mir-221	-932	Xp11.3	0	-0.0325	0.00937555
hsa-mir-222	-932	Xp11.3	0	-0.0325	0.00937555
PMCHL1	5369	5p14.3	0.0095	-0.001	0.00937682
TBC1D4	9882	13q22.2	-0.004	0.007	0.00937827
MB21D1	115004	6q13	-0.0085	-0.025	0.00938031
MTO1	25821	6q13	-0.0085	-0.025	0.00938031
EEF1A1	1915	6q13	-0.0085	-0.025	0.00938031
SLC17A5	26503	6q13	-0.0085	-0.025	0.00938031
HLA-DPA1	3113	6p21.32	0.0425	0.434	0.00940839
HLA-DPB1	3115	6p21.32	0.0425	0.434	0.00940839
hsa-mir-548f-1	-1015	10q21.1	-0.154	-0.386	0.00943382
MTRNR2L5	100463289	10q21.1	-0.154	-0.386	0.00943382
LOC139201	139201	Xq13.2	-0.0025	-0.041	0.00948288
CHIC1	53344	Xq13.2	-0.0025	-0.041	0.00948288
TSIX	9383	Xq13.2	-0.0025	-0.041	0.00948288
XIST	7503	Xq13.2	-0.0025	-0.041	0.00948288
JPX	554203	Xq13.2	-0.0025	-0.041	0.00948288
FTX	100302692	Xq13.2	-0.0025	-0.041	0.00948288
PRSS3	5646	9p13.3	-0.1995	-0.4575	0.00948827
HCG4B	80868	6p22.1	0.0425	0.434	0.00951352
HCG9	10255	6p22.1	0.0425	0.434	0.00951352
HLA-A	3105	6p22.1	0.0425	0.434	0.00951352
HLA-H	3136	6p22.1	0.0425	0.434	0.00951352
HLA-J	3137	6p22.1	0.0425	0.434	0.00951352
ZNRD1-AS1	80862	6p22.1	0.0425	0.434	0.00951352
ZNRD1	30834	6p22.1	0.0425	0.434	0.00951352
PPP1R11	6992	6p22.1	0.0425	0.434	0.00951352
RNF39	80352	6p22.1	0.0425	0.434	0.00951352
TRIM31	11074	6p22.1	0.0425	0.434	0.00951352
MIR374B	100126317	Xq13.2	-0.0025	-0.041	0.00953567
MIR374C	100500807	Xq13.2	-0.0025	-0.041	0.00953567
MIR421	693122	Xq13.2	-0.0025	-0.041	0.00953567
hsa-mir-374b	-1145	Xq13.2	-0.0025	-0.041	0.00953567
hsa-mir-421	-1145	Xq13.2	-0.0025	-0.041	0.00953567
MIR374A	442919	Xq13.2	-0.0025	-0.041	0.00953567
MIR545	664614	Xq13.2	-0.0025	-0.041	0.00953567
hsa-mir-374a	-1145	Xq13.2	-0.0025	-0.041	0.00953567
hsa-mir-545	-1145	Xq13.2	-0.0025	-0.041	0.00953567
ZCCHC13	389874	Xq13.2	-0.0025	-0.041	0.00953567
CLN5	1203	13q22.3	-0.004	0.0055	0.0095359
FBXL3	26224	13q22.3	-0.004	0.0055	0.0095359
MYCBP2	23077	13q22.3	-0.004	0.0055	0.0095359
SNRPC	6631	6p21.31	0.0415	0.434	0.00953989
TAF11	6882	6p21.31	0.0415	0.434	0.00953989
UHRF1BP1	54887	6p21.31	0.0415	0.434	0.00953989
FAM123B	139285	Xq11.2	-0.001	-0.0325	0.00955778
ASB12	142689	Xq11.2	-0.001	-0.0325	0.00955778
FBXO5	26271	6q25.2	-0.253	-0.501	0.00956626
MTRF1L	54516	6q25.2	-0.253	-0.501	0.00956626
RGS17	26575	6q25.2	-0.253	-0.501	0.00956626
PACSIN1	29993	6p21.31	0.0425	0.434	0.00959297
TNMD	64102	Xq22.1	-0.004	-0.051	0.00969633
FOXP4	116113	6p21.1	0.0395	0.378	0.00983514
MIR4641	100616178	6p21.1	0.0395	0.378	0.00983514
MDFI	4188	6p21.1	0.0395	0.378	0.00983514
FAXC	84553	6q16.2	-0.2145	-0.4685	0.00986059
HLA-DPB2	3116	6p21.32	0.0425	0.434	0.00988967
COL11A2	1302	6p21.32	0.0425	0.434	0.00988967
RXRB	6257	6p21.32	0.0425	0.434	0.00988967
HSD17B8	7923	6p21.32	0.0425	0.434	0.00988967
SLC39A7	7922	6p21.32	0.0425	0.434	0.00988967
MIR219-1	407002	6p21.32	0.0425	0.434	0.00988967
hsa-mir-219-1	-838	6p21.32	0.0425	0.434	0.00988967
RING1	6015	6p21.32	0.0425	0.434	0.00988967
MAOB	4129	Xp11.3	0	-0.0325	0.00993578
NDP	4693	Xp11.3	0	-0.0325	0.00993578
EFHC2	80258	Xp11.3	0	-0.0325	0.00993578
FUNDC1	139341	Xp11.3	0	-0.0325	0.00993578
RLIM	51132	Xq13.2	-0.0025	-0.041	0.00996761
TRIM27	5987	6p22.1	0.044	0.434	0.00999964
CYSLTR2	57105	13q14.2	-0.005	0.008	0.0100214
GPLD1	2822	6p22.3	0.072	0.4095	0.0100268
ALDH5A1	7915	6p22.3	0.072	0.4095	0.0100268
DDX3X	1654	Xp11.4	0	-0.0325	0.0100461
NYX	60506	Xp11.4	0	-0.0325	0.0100461
CASK	8573	Xp11.4	0	-0.0325	0.0100461
GPR34	2857	Xp11.4	0	-0.0325	0.0100461
GPR82	27197	Xp11.4	0	-0.0325	0.0100461
PPP1R2P9	80316	Xp11.3	0	-0.0325	0.0100461
MAOA	4128	Xp11.3	0	-0.0325	0.0100461
LRRC16A	55604	6p22.2	0.049	0.4095	0.010055
PREP	5550	6q21	-0.231	-0.4785	0.0100812
IL1RAPL2	26280	Xq22.3	-0.004	-0.051	0.0101069
IFT88	8100	13q12.11	-0.004	0.009	0.0102167
NIPAL4	348938	5q33.3	-0.0075	-0.0205	0.0102389
ADAM19	8728	5q33.3	-0.0075	-0.0205	0.0102389
G3BP1	10146	5q33.1	-0.004	-0.017	0.0103805
ATOX1	475	5q33.1	-0.004	-0.017	0.0104377
LOC100130744	100130744	5p15.2	0.0125	-0.0005	0.0104741
NHSL2	340527	Xq13.1	-0.0025	-0.041	0.0105018
RPS26P11	441502	Xq13.1	-0.0025	-0.041	0.0105018
RGAG4	340526	Xq13.1	-0.0025	-0.041	0.0105018
NDFIP2	54602	13q31.1	-0.004	0.0055	0.0105032
TMEM242	729515	6q25.3	-0.276	-0.502	0.0105069
ATP1B4	23439	Xq24	-0.004	-0.05	0.0105635
CMAHP	8418	6p22.3	0.049	0.4095	0.0105656
SNORA59A	677885	1p36.22	-0.038	-0.1005	0.0105666
SNORA59B	677882	1p36.22	-0.038	-0.1005	0.0105666
SPINK13	153218	5q32	-0.004	-0.017	0.0106379
SPINK7	84651	5q32	-0.004	-0.017	0.0106379
CLINT1	9685	5q33.3	-0.005	-0.0185	0.010699
MPHOSPH8	54737	13q12.11	-0.004	0.009	0.0107346
PSPC1	55269	13q12.11	-0.004	0.009	0.0107346
ZMYM5	9205	13q12.11	-0.004	0.009	0.0107346
ZMYM2	7750	13q12.11	-0.004	0.009	0.0107346
GJA3	2700	13q12.11	-0.004	0.009	0.0107346
GJB2	2706	13q12.11	-0.004	0.009	0.0107346
GRPEL2	134266	5q32	-0.004	-0.017	0.0107576
PCYOX1L	78991	5q32	-0.004	-0.017	0.0107576
IL17B	27190	5q32	-0.004	-0.017	0.0107576
MIR143HG	728264	5q32	-0.004	-0.017	0.0107576
LOC100129055	100129055	10p11.1	-0.0905	-0.3315	0.010857
KAAG1	353219	6p22.3	0.072	0.4095	0.0108884
CAB39L	81617	13q14.2	-0.005	0.0075	0.0109119
SETDB2	83852	13q14.2	-0.005	0.0075	0.0109119
PHF11	51131	13q14.2	-0.005	0.0075	0.0109119
RCBTB1	55213	13q14.2	-0.005	0.0075	0.0109119
VIP	7432	6q25.2	-0.253	-0.501	0.0109185
KIAA2022	340533	Xq13.3	-0.0025	-0.041	0.0109438
WDR44	54521	Xq24	-0.004	-0.05	0.0109454
GRIA3	2892	Xq25	-0.004	-0.05	0.0109466
hsa-mir-220a	-1521	Xq25	-0.004	-0.05	0.0109466
THOC2	57187	Xq25	-0.004	-0.05	0.0109466
XIAP	331	Xq25	-0.004	-0.05	0.0109466
CHRDL1	91851	Xq23	-0.0025	-0.05	0.0110043
FAM65B	9750	6p22.3	0.049	0.4095	0.0110081
MYCT1	80177	6q25.2	-0.253	-0.501	0.0110084
CRYL1	51084	13q12.11	-0.004	0.009	0.0110323
GJB6	10804	13q12.11	-0.004	0.009	0.0110323
MIR4499	100616304	13q12.11	-0.004	0.009	0.0110323
OR11A1	26531	6p22.1	0.0425	0.434	0.0110387
OR10C1	442194	6p22.1	0.0425	0.434	0.0110387
OR2H1	26716	6p22.1	0.0425	0.434	0.0110387
MAS1L	116511	6p22.1	0.0425	0.434	0.0110387
LOC100507362	100507362	6p22.1	0.0425	0.434	0.0110387
UBD	10537	6p22.1	0.0425	0.434	0.0110387
OR2H2	7932	6p22.1	0.0425	0.434	0.0110387
SNORD32B	692092	6p22.1	0.0425	0.434	0.0110387
GABBR1	2550	6p22.1	0.0425	0.434	0.0110387
MOG	4340	6p22.1	0.0425	0.434	0.0110387
ZFP57	346171	6p22.1	0.0425	0.434	0.0110387
HLA-F	3134	6p22.1	0.0425	0.434	0.0110387
HLA-F-AS1	285830	6p22.1	0.0425	0.434	0.0110387
IFITM4P	340198	6p22.1	0.0425	0.434	0.0110387
HCG4	54435	6p22.1	0.0425	0.434	0.0110387
LOC554223	554223	6p22.1	0.0425	0.434	0.0110387
HLA-G	3135	6p22.1	0.0425	0.434	0.0110387
TMEM164	84187	Xq23	-0.0025	-0.05	0.0110646
hsa-mir-652	-1418	Xq23	-0.0025	-0.05	0.0110646
MIR3978	100616491	Xq23	-0.0025	-0.05	0.0110646
AMMECR1	9949	Xq23	-0.0025	-0.05	0.0110646
SNORD96B	692226	Xq23	-0.0025	-0.05	0.0110646
RGAG1	57529	Xq23	-0.0025	-0.05	0.0110646
CD109	135228	6q13	-0.0095	-0.025	0.0110666
DOCK11	139818	Xq24	-0.004	-0.05	0.0111566
LOC728012	728012	6q16.2	-0.2145	-0.4465	0.0111578
SLITRK6	84189	13q31.1	-0.0045	0.007	0.0112162
LOC401497	401497	9p21.1	-0.2285	-0.484	0.0112222
ACP6	51205	1q21.2	0.054	0.327	0.0112467
ANKRD34A	284615	1q21.1	0.054	0.327	0.0112467
ANKRD35	148741	1q21.1	0.054	0.327	0.0112467
BCL9	607	1q21.2	0.054	0.327	0.0112467
BOLA1	51027	1q21.2	0.054	0.327	0.0112467
CD160	11126	1q21.1	0.054	0.327	0.0112467
CHD1L	9557	1q21.1	0.054	0.327	0.0112467
EMBP1	647121	1p11.2	0.054	0.327	0.0112467
FAM72B	653820	1p11.2	0.054	0.327	0.0112467
FAM72D	728833	1q21.1	0.054	0.327	0.0112467
FAM91A2	57234	1q21.2	0.054	0.327	0.0112467
FCGR1A	2209	1q21.2	0.054	0.327	0.0112467
FCGR1B	2210	1p11.2	0.054	0.327	0.0112467
FCGR1C	100132417	1q21.2	0.054	0.327	0.0112467
FLJ39739	388685	1q21.1	0.054	0.327	0.0112467
FMO5	2330	1q21.1	0.054	0.327	0.0112467
GJA5	2702	1q21.2	0.054	0.327	0.0112467
GJA8	2703	1q21.2	0.054	0.327	0.0112467
GNRHR2	114814	1q21.1	0.054	0.327	0.0112467
GPR89A	653519	1q21.1	0.054	0.327	0.0112467
GPR89B	51463	1q21.2	0.054	0.327	0.0112467
GPR89C	728932	1q21.1	0.054	0.327	0.0112467
HFE2	148738	1q21.1	0.054	0.327	0.0112467
HIST2H2AA3	8337	1q21.2	0.054	0.327	0.0112467
HIST2H2AA4	723790	1q21.2	0.054	0.327	0.0112467
HIST2H2AB	317772	1q21.2	0.054	0.327	0.0112467
HIST2H2AC	8338	1q21.2	0.054	0.327	0.0112467
HIST2H2BA	337875	1p11.2	0.054	0.327	0.0112467
HIST2H2BC	337873	1q21.2	0.054	0.327	0.0112467
HIST2H2BE	8349	1q21.2	0.054	0.327	0.0112467
HIST2H2BF	440689	1q21.2	0.054	0.327	0.0112467
HIST2H3A	333932	1q21.2	0.054	0.327	0.0112467
HIST2H3C	126961	1q21.2	0.054	0.327	0.0112467
HIST2H3D	653604	1q21.2	0.054	0.327	0.0112467
HIST2H4A	8370	1q21.2	0.054	0.327	0.0112467
HIST2H4B	554313	1q21.2	0.054	0.327	0.0112467
ITGA10	8515	1q21.1	0.054	0.327	0.0112467
LIX1L	128077	1q21.1	0.054	0.327	0.0112467
LOC100130000	100130000	1q21.1	0.054	0.327	0.0112467
LOC100286793	100286793	1q21.1	0.054	0.327	0.0112467
LOC100289211	100289211	1q21.1	0.054	0.327	0.0112467
LOC375010	375010	1q21.1	0.054	0.327	0.0112467
LOC388692	388692	1q21.2	0.054	0.327	0.0112467
LOC645166	645166	1q21.2	0.054	0.327	0.0112467
LOC653513	653513	1q21.1	0.054	0.327	0.0112467
LOC728855	728855	1q21.1	0.054	0.327	0.0112467
LOC728875	728875	1q21.1	0.054	0.327	0.0112467
LOC728989	728989	1q21.1	0.054	0.327	0.0112467
NBPF10	100132406	1q21.1	0.054	0.327	0.0112467
NBPF11	200030	1q21.1	0.054	0.327	0.0112467
NBPF14	25832	1q21.2	0.054	0.327	0.0112467
NBPF15	284565	1q21.2	0.054	0.327	0.0112467
NBPF16	728936	1q21.2	0.054	0.327	0.0112467
NBPF24	728912	1q21.1	0.054	0.327	0.0112467
NBPF9	400818	1q21.1	0.054	0.327	0.0112467
NOTCH2NL	388677	1q21.1	0.054	0.327	0.0112467
NUDT17	200035	1q21.1	0.054	0.327	0.0112467
PDE4DIP	9659	1q21.1	0.054	0.327	0.0112467
PDIA3P	171423	1q21.1	0.054	0.327	0.0112467
PDZK1	5174	1q21.1	0.054	0.327	0.0112467
PDZK1P1	728939	1q21.1	0.054	0.327	0.0112467
PEX11B	8799	1q21.1	0.054	0.327	0.0112467
PFN1P2	767846	1q21.1	0.054	0.327	0.0112467
PIAS3	10401	1q21.1	0.054	0.327	0.0112467
POLR3C	10623	1q21.1	0.054	0.327	0.0112467
POLR3GL	84265	1q21.1	0.054	0.327	0.0112467
PPIAL4A	164022	1q21.1	0.054	0.327	0.0112467
PPIAL4B	653505	1q21.1	0.054	0.327	0.0112467
PPIAL4C	653598	1q21.1	0.054	0.327	0.0112467
PPIAL4D	645142	1q21.2	0.054	0.327	0.0112467
PPIAL4E	730262	1q21.2	0.054	0.327	0.0112467
PPIAL4F	728945	1q21.2	0.054	0.327	0.0112467
PPIAL4G	644591	1q21.1	0.054	0.327	0.0112467
PRKAB2	5565	1q21.1	0.054	0.327	0.0112467
RBM8A	9939	1q21.1	0.054	0.327	0.0112467
RNF115	27246	1q21.1	0.054	0.327	0.0112467
SEC22B	9554	1q21.1	0.054	0.327	0.0112467
SRGAP2P2	647135	1q21.1	0.054	0.327	0.0112467
TXNIP	10628	1q21.1	0.054	0.327	0.0112467
hsa-mir-3118-1	-1673	1q21.1	0.054	0.327	0.0112467
hsa-mir-3118-2	-1677	1q21.1	0.054	0.327	0.0112467
hsa-mir-3118-3	-1679	1q21.1	0.054	0.327	0.0112467
ATXN8OS	6315	13q21.33	-0.004	0.007	0.0113702
FGF14-IT1	283480	13q33.1	-0.0045	0.0075	0.0113725
LOC283481	283481	13q33.1	-0.0045	0.0075	0.0113725
POU3F2	5454	6q16.1	-0.199	-0.4465	0.0113727
FBXL4	26235	6q16.1	-0.199	-0.4465	0.0113727
MIR1277	100302214	Xq24	-0.004	-0.05	0.0114025
hsa-mir-1277	-1481	Xq24	-0.004	-0.05	0.0114025
ZNF311	282890	6p22.1	0.044	0.434	0.0114058
LOC100129636	100129636	6p22.1	0.044	0.434	0.0114058
SH2D1A	4068	Xq25	-0.004	-0.05	0.0114348
SOBP	55084	6q21	-0.231	-0.4685	0.0114349
MAGEH1	28986	Xp11.21	0	-0.0285	0.0114579
MIR4536-1	100616155	Xp11.21	0	-0.0285	0.0114579
USP51	158880	Xp11.21	0	-0.0285	0.0114579
PABPC5	140886	Xq21.31	-0.004	-0.051	0.011464
TRIM40	135644	6p22.1	0.0425	0.434	0.011468
TRIM10	10107	6p22.1	0.0425	0.434	0.011468
TRIM15	89870	6p22.1	0.0425	0.434	0.011468
TRIM26	7726	6p22.1	0.0425	0.434	0.011468
SCML4	256380	6q21	-0.231	-0.4685	0.0114973
SLC46A3	283537	13q12.3	-0.0025	0.009	0.0115241
ZCCHC16	340595	Xq23	-0.0035	-0.05	0.0115577
DNAI1	27019	9p13.3	-0.191	-0.449	0.011626
AMOT	154796	Xq23	-0.004	-0.05	0.0116849
MBNL2	10150	13q32.1	-0.004	0.008	0.0116856
SEC63	11231	6q21	-0.231	-0.4685	0.0117498
OSTM1	28962	6q21	-0.231	-0.4685	0.0117498
NR2E1	7101	6q21	-0.231	-0.4685	0.0117498
SNX3	8724	6q21	-0.231	-0.4685	0.0117498
LACE1	246269	6q21	-0.231	-0.4685	0.0117498
AKAP4	8852	Xp11.22	0	-0.0285	0.011771
ENHO	375704	9p13.3	-0.1775	-0.449	0.0117848
HLA-DMB	3109	6p21.32	0.0425	0.434	0.0118476
HLA-DMA	3108	6p21.32	0.0425	0.434	0.0118476
BRD2	6046	6p21.32	0.0425	0.434	0.0118476
HLA-DOA	3111	6p21.32	0.0425	0.434	0.0118476
C9orf23	138716	9p13.3	-0.1775	-0.449	0.0118489
DCTN3	11258	9p13.3	-0.1775	-0.449	0.0118489
CCL19	6363	9p13.3	-0.1775	-0.449	0.0118489
CCL21	6366	9p13.3	-0.1775	-0.449	0.0118489
FAM205A	259308	9p13.3	-0.1775	-0.449	0.0118489
EDNRB	1910	13q22.3	-0.004	0.007	0.011875
BIVM-ERCC5	100533467	13q33.1	-0.0045	0.0075	0.0118775
ERCC5	2073	13q33.1	-0.0045	0.0075	0.0118775
DGKK	139189	Xp11.22	0	-0.0285	0.0118993
LOC347411	347411	Xp11.4	-0.0005	-0.0325	0.0119341
CXorf38	159013	Xp11.4	-0.0005	-0.0325	0.0119341
MED14	9282	Xp11.4	-0.0005	-0.0325	0.0119341
TPP2	7174	13q33.1	-0.0045	0.0075	0.011942
METTL21C	196541	13q33.1	-0.0045	0.0075	0.011942
CCDC168	643677	13q33.1	-0.0045	0.0075	0.011942
TEX30	93081	13q33.1	-0.0045	0.0075	0.011942
KDELC1	79070	13q33.1	-0.0045	0.0075	0.011942
BIVM	54841	13q33.1	-0.0045	0.0075	0.011942
POLR1D	51082	13q12.2	-0.0025	0.009	0.0119701
GSX1	219409	13q12.2	-0.0025	0.009	0.0119701
ATP5EP2	432369	13q12.2	-0.0025	0.009	0.0119701
CDX2	1045	13q12.2	-0.0025	0.009	0.0119701
PDX1	3651	13q12.2	-0.0025	0.009	0.0119701
PRHOXNB	646625	13q12.2	-0.0025	0.009	0.0119701
LOC100287765	100287765	Xq22.1	-0.004	-0.051	0.0119725
FOXR2	139628	Xp11.21	0	-0.0285	0.0119986
RRAGB	10325	Xp11.21	0	-0.0285	0.0119986
RNF145	153830	5q33.3	-0.004	-0.015	0.0120254
UBLCP1	134510	5q33.3	-0.004	-0.015	0.0120254
IL12B	3593	5q33.3	-0.004	-0.015	0.0120254
LOC285626	285626	5q33.3	-0.004	-0.015	0.0120254
ARMC2	84071	6q21	-0.231	-0.4685	0.0120397
PRDM1	639	6q21	-0.242	-0.4785	0.0120725
MAP3K7	6885	6q15	-0.125	-0.391	0.0120731
MED12	9968	Xq13.1	-0.0025	-0.041	0.0121003
NLGN3	54413	Xq13.1	-0.0025	-0.041	0.0121003
BCYRN1	618	Xq13.1	-0.0025	-0.041	0.0121003
GJB1	2705	Xq13.1	-0.0025	-0.041	0.0121003
ZMYM3	9203	Xq13.1	-0.0025	-0.041	0.0121003
NONO	4841	Xq13.1	-0.0025	-0.041	0.0121003
ITGB1BP2	26548	Xq13.1	-0.0025	-0.041	0.0121003
TAF1	6872	Xq13.1	-0.0025	-0.041	0.0121003
INGX	27160	Xq13.1	-0.0025	-0.041	0.0121003
OGT	8473	Xq13.1	-0.0025	-0.041	0.0121003
ACRC	93953	Xq13.1	-0.0025	-0.041	0.0121003
CXCR3	2833	Xq13.1	-0.0025	-0.041	0.0121003
FLJ46446	441501	Xq13.1	-0.0025	-0.041	0.0121003
LOC100132741	100132741	Xq13.1	-0.0025	-0.041	0.0121003
CXorf49	100130361	Xq13.1	-0.0025	-0.041	0.0121003
CXorf49B	100132994	Xq13.1	-0.0025	-0.041	0.0121003
UNC13B	10497	9p13.3	-0.168	-0.449	0.0121081
CPEB4	80315	5q35.2	-0.005	-0.018	0.0121264
MIR4435-1	100616499	2p11.2	0.0045	-0.0005	0.0121571
MIR4435-2	100616341	2p11.2	0.0045	-0.0005	0.0121571
LINC00460	728192	13q33.3	-0.0045	0.008	0.0121711
EFNB2	1948	13q33.3	-0.0045	0.008	0.0121711
SAP18	10284	13q12.11	-0.004	0.009	0.0121988
SKA3	221150	13q12.11	-0.004	0.009	0.0121988
MRP63	78988	13q12.11	-0.004	0.009	0.0121988
LATS2	26524	13q12.11	-0.004	0.009	0.0122317
DIAPH2	1730	Xq21.33	-0.004	-0.051	0.0122341
POU4F1	5457	13q31.1	-0.004	0.0055	0.0122998
RNF219	79596	13q31.1	-0.004	0.0055	0.0122998
PRKG1	5592	10q11.23	-0.154	-0.414	0.0123035
DIP2C	22982	10p15.3	-0.1025	-0.349	0.0124026
AKAP12	9590	6q25.1	-0.276	-0.4945	0.0124044
AQP3	360	9p13.3	-0.2045	-0.4575	0.012406
NOL6	65083	9p13.3	-0.2045	-0.4575	0.012406
ABHD16A	7920	6p21.33	0.0425	0.434	0.0124381
AGER	177	6p21.32	0.0425	0.434	0.0124381
AGPAT1	10554	6p21.32	0.0425	0.434	0.0124381
AIF1	199	6p21.33	0.0425	0.434	0.0124381
APOM	55937	6p21.33	0.0425	0.434	0.0124381
ATF6B	1388	6p21.33	0.0425	0.434	0.0124381
ATP6V1G2	534	6p21.33	0.0425	0.434	0.0124381
ATP6V1G2-DDX39B	100532737	6p21.33	0.0425	0.434	0.0124381
BAG6	7917	6p21.33	0.0425	0.434	0.0124381
BTNL2	56244	6p21.32	0.0425	0.434	0.0124381
C2	717	6p21.33	0.0425	0.434	0.0124381
C4A	720	6p21.33	0.0425	0.434	0.0124381
C4B	721	6p21.33	0.0425	0.434	0.0124381
C6orf10	10665	6p21.32	0.0425	0.434	0.0124381
C6orf25	80739	6p21.33	0.0425	0.434	0.0124381
C6orf47	57827	6p21.33	0.0425	0.434	0.0124381
C6orf48	50854	6p21.33	0.0425	0.434	0.0124381
CFB	629	6p21.33	0.0425	0.434	0.0124381
CLIC1	1192	6p21.33	0.0425	0.434	0.0124381
CSNK2B	1460	6p21.33	0.0425	0.434	0.0124381
CYP21A1P	1590	6p21.33	0.0425	0.434	0.0124381
CYP21A2	1589	6p21.33	0.0425	0.434	0.0124381
DDAH2	23564	6p21.33	0.0425	0.434	0.0124381
DDX39B	7919	6p21.33	0.0425	0.434	0.0124381
DOM3Z	1797	6p21.33	0.0425	0.434	0.0124381
EGFL8	80864	6p21.32	0.0425	0.434	0.0124381
EHMT2	10919	6p21.33	0.0425	0.434	0.0124381
FKBPL	63943	6p21.33	0.0425	0.434	0.0124381
GPANK1	7918	6p21.33	0.0425	0.434	0.0124381
GPSM3	63940	6p21.32	0.0425	0.434	0.0124381
HCG23	414764	6p21.32	0.0425	0.434	0.0124381
HCG26	352961	6p21.33	0.0425	0.434	0.0124381
HCP5	10866	6p21.33	0.0425	0.434	0.0124381
HLA-B	3106	6p21.33	0.0425	0.434	0.0124381
HLA-C	3107	6p21.33	0.0425	0.434	0.0124381
HLA-DOB	3112	6p21.32	0.0425	0.434	0.0124381
HLA-DQA1	3117	6p21.32	0.0425	0.434	0.0124381
HLA-DQA2	3118	6p21.32	0.0425	0.434	0.0124381
HLA-DQB1	3119	6p21.32	0.0425	0.434	0.0124381
HLA-DQB2	3120	6p21.32	0.0425	0.434	0.0124381
HLA-DRA	3122	6p21.32	0.0425	0.434	0.0124381
HLA-DRB1	3123	6p21.32	0.0425	0.434	0.0124381
HLA-DRB5	3127	6p21.32	0.0425	0.434	0.0124381
HLA-DRB6	3128	6p21.32	0.0425	0.434	0.0124381
HSPA1A	3303	6p21.33	0.0425	0.434	0.0124381
HSPA1B	3304	6p21.33	0.0425	0.434	0.0124381
HSPA1L	3305	6p21.33	0.0425	0.434	0.0124381
LOC100293534	100293534	6p21.33	0.0425	0.434	0.0124381
LOC100294145	100294145	6p21.32	0.0425	0.434	0.0124381
LOC100507463	100507463	6p21.32	0.0425	0.434	0.0124381
LOC100507547	100507547	6p21.32	0.0425	0.434	0.0124381
LSM2	57819	6p21.33	0.0425	0.434	0.0124381
LST1	7940	6p21.33	0.0425	0.434	0.0124381
LTA	4049	6p21.33	0.0425	0.434	0.0124381
LTB	4050	6p21.33	0.0425	0.434	0.0124381
LY6G5B	58496	6p21.33	0.0425	0.434	0.0124381
LY6G5C	80741	6p21.33	0.0425	0.434	0.0124381
LY6G6C	80740	6p21.33	0.0425	0.434	0.0124381
LY6G6D	58530	6p21.33	0.0425	0.434	0.0124381
LY6G6E	79136	6p21.33	0.0425	0.434	0.0124381
LY6G6F	259215	6p21.33	0.0425	0.434	0.0124381
MCCD1	401250	6p21.33	0.0425	0.434	0.0124381
MICA	100507436	6p21.33	0.0425	0.434	0.0124381
MICB	4277	6p21.33	0.0425	0.434	0.0124381
MIR1236	100302242	6p21.33	0.0425	0.434	0.0124381
MIR4646	100616230	6p21.33	0.0425	0.434	0.0124381
MSH5	4439	6p21.33	0.0425	0.434	0.0124381
MSH5-SAPCD1	100532732	6p21.33	0.0425	0.434	0.0124381
NCR3	259197	6p21.33	0.0425	0.434	0.0124381
NEU1	4758	6p21.33	0.0425	0.434	0.0124381
NFKBIL1	4795	6p21.33	0.0425	0.434	0.0124381
NOTCH4	4855	6p21.32	0.0425	0.434	0.0124381
PBX2	5089	6p21.32	0.0425	0.434	0.0124381
PPT2	9374	6p21.32	0.0425	0.434	0.0124381
PPT2-EGFL8	100532746	6p21.32	0.0425	0.434	0.0124381
PRRC2A	7916	6p21.33	0.0425	0.434	0.0124381
PRRT1	80863	6p21.32	0.0425	0.434	0.0124381
PSMB8	5696	6p21.32	0.0425	0.434	0.0124381
PSMB9	5698	6p21.32	0.0425	0.434	0.0124381
RDBP	7936	6p21.33	0.0425	0.434	0.0124381
RNF5	6048	6p21.32	0.0425	0.434	0.0124381
SAPCD1	401251	6p21.33	0.0425	0.434	0.0124381
SKIV2L	6499	6p21.33	0.0425	0.434	0.0124381
SLC44A4	80736	6p21.33	0.0425	0.434	0.0124381
SNORA38	677820	6p21.33	0.0425	0.434	0.0124381
SNORD117	692233	6p21.33	0.0425	0.434	0.0124381
SNORD48	26801	6p21.33	0.0425	0.434	0.0124381
SNORD52	26797	6p21.33	0.0425	0.434	0.0124381
SNORD84	692199	6p21.33	0.0425	0.434	0.0124381
STK19	8859	6p21.33	0.0425	0.434	0.0124381
TAP1	6890	6p21.32	0.0425	0.434	0.0124381
TAP2	6891	6p21.32	0.0425	0.434	0.0124381
TNF	7124	6p21.33	0.0425	0.434	0.0124381
TNXA	7146	6p21.33	0.0425	0.434	0.0124381
TNXB	7148	6p21.33	0.0425	0.434	0.0124381
VARS	7407	6p21.33	0.0425	0.434	0.0124381
VWA7	80737	6p21.33	0.0425	0.434	0.0124381
ZBTB12	221527	6p21.33	0.0425	0.434	0.0124381
hsa-mir-1236	-828	6p21.33	0.0425	0.434	0.0124381
MIR4279	100422874	5p13.3	0.011	0	0.0124635
hsa-mir-4279	-828	5p13.3	0.011	0	0.0124635
KIAA0240	23506	6p21.1	0.0395	0.378	0.0124716
RPL7L1	285855	6p21.1	0.0395	0.378	0.0124716
C6orf226	441150	6p21.1	0.0395	0.378	0.0124716
JAKMIP2	9832	5q32	-0.005	-0.017	0.0124911
DAOA	267012	13q33.2	-0.0045	0.008	0.0125038
DAOA-AS1	282706	13q33.2	-0.0045	0.008	0.0125038
LHFPL1	340596	Xq23	-0.004	-0.05	0.0125356
MIR4329	100423009	Xq23	-0.004	-0.05	0.0125356
hsa-mir-4329	-1439	Xq23	-0.004	-0.05	0.0125356
FOXO3	2309	6q21	-0.231	-0.4685	0.012537
LINC00222	387111	6q21	-0.231	-0.4685	0.012537
MIR3924	100500834	10q21.1	-0.154	-0.386	0.0125718
TAF7L	54457	Xq22.1	-0.004	-0.05	0.0126023
BTK	695	Xq22.1	-0.004	-0.05	0.0126023
TIMM8A	1678	Xq22.1	-0.004	-0.05	0.0126023
RPL36A	6173	Xq22.1	-0.004	-0.05	0.0126023
RPL36A-HNRNPH2	100529097	Xq22.1	-0.004	-0.05	0.0126023
GLA	2717	Xq22.1	-0.004	-0.05	0.0126023
HNRNPH2	3188	Xq22.1	-0.004	-0.05	0.0126023
ARMCX4	100131755	Xq22.1	-0.004	-0.05	0.0126023
ARMCX1	51309	Xq22.1	-0.004	-0.05	0.0126023
ACO1	48	9p21.1	-0.25	-0.468	0.0127787
DDX58	23586	9p21.1	-0.25	-0.468	0.0127787
PHGDH	26227	1p12	0.0075	0.015	0.0127968
HMGCS2	3158	1p12	0.0075	0.015	0.0127968
REG4	83998	1p12	0.0075	0.015	0.0127968
FAM155B	27112	Xq13.1	-0.0025	-0.041	0.0128047
UBQLN2	29978	Xp11.21	-0.0005	-0.0285	0.012904
ATP6AP2	10159	Xp11.4	-0.0005	-0.0325	0.0129391
MIR384	494333	Xq21.1	-0.0025	-0.041	0.0129445
hsa-mir-384	-1165	Xq21.1	-0.0025	-0.041	0.0129445
hsa-mir-325	-1166	Xq21.1	-0.0025	-0.041	0.0129445
FGF16	8823	Xq21.1	-0.0025	-0.041	0.0129445
ATRX	546	Xq21.1	-0.0025	-0.041	0.0129445
MAGT1	84061	Xq21.1	-0.0025	-0.041	0.0129445
ATP7A	538	Xq21.1	-0.0025	-0.041	0.0129445
COX7B	1349	Xq21.1	-0.0025	-0.041	0.0129445
PGAM4	441531	Xq21.1	-0.0025	-0.041	0.0129445
PGK1	5230	Xq21.1	-0.0025	-0.041	0.0129445
TAF9B	51616	Xq21.1	-0.0025	-0.041	0.0129445
CYSLTR1	10800	Xq21.1	-0.0025	-0.041	0.0129445
ZCCHC5	203430	Xq21.1	-0.0025	-0.041	0.0129445
LPAR4	2846	Xq21.1	-0.0025	-0.041	0.0129445
MIR4328	100422932	Xq21.1	-0.0025	-0.041	0.0129445
hsa-mir-4328	-1181	Xq21.1	-0.0025	-0.041	0.0129445
P2RY10	27334	Xq21.1	-0.0025	-0.041	0.0129445
GPR174	84636	Xq21.1	-0.0025	-0.041	0.0129445
ITM2A	9452	Xq21.1	-0.0025	-0.041	0.0129445
FAM46D	169966	Xq21.1	-0.0025	-0.041	0.0129445
BRWD3	254065	Xq21.1	-0.0025	-0.041	0.0129445
HMGN5	79366	Xq21.1	-0.0025	-0.041	0.0129445
SH3BGRL	6451	Xq21.1	-0.0025	-0.041	0.0129445
TBX22	50945	Xq21.1	-0.0025	-0.041	0.0130141
PLS3	5358	Xq23	-0.004	-0.05	0.0131211
MOB3B	79817	9p21.2	-0.253	-0.5305	0.013126
DRP2	1821	Xq22.1	-0.004	-0.05	0.0131553
ARMCX6	54470	Xq22.1	-0.004	-0.05	0.0131553
ARMCX3	51566	Xq22.1	-0.004	-0.05	0.0131553
ARMCX2	9823	Xq22.1	-0.004	-0.05	0.0131553
NXF5	55998	Xq22.1	-0.004	-0.05	0.0131553
ZMAT1	84460	Xq22.1	-0.004	-0.05	0.0131553
TCEAL2	140597	Xq22.1	-0.004	-0.05	0.0131553
PTCRA	171558	6p21.1	0.0395	0.378	0.0131598
CNPY3	10695	6p21.1	0.0395	0.378	0.0131598
FLT3	2322	13q12.2	-0.0025	0.009	0.013188
PAN3	255967	13q12.2	-0.0025	0.009	0.013188
PAN3-AS1	100288730	13q12.2	-0.0025	0.009	0.013188
FLT1	2321	13q12.2	-0.0025	0.009	0.013188
SERPINA7	6906	Xq22.3	-0.004	-0.05	0.0131906
TAF1L	138474	9p21.1	-0.25	-0.468	0.0131965
POMP	51371	13q12.3	-0.0025	0.009	0.0132587
RAB40AL	282808	Xq22.1	-0.004	-0.05	0.0132613
OR2W1	26692	6p22.1	0.044	0.434	0.0132659
OR2B3	442184	6p22.1	0.044	0.434	0.0132659
OR2J2	26707	6p22.1	0.044	0.434	0.0132659
OR2J3	442186	6p22.1	0.044	0.434	0.0132659
OR14J1	442191	6p22.1	0.044	0.434	0.0132659
OR5V1	81696	6p22.1	0.044	0.434	0.0132659
OR12D3	81797	6p22.1	0.044	0.434	0.0132659
OR12D2	26529	6p22.1	0.044	0.434	0.0132659
TEX13A	56157	Xq22.3	-0.004	-0.05	0.0132968
UQCRBP1	442454	Xp11.21	-0.0005	-0.0285	0.0133255
DCAF12L2	340578	Xq25	-0.004	-0.0405	0.0133349
PPP2R2B	5521	5q32	-0.0065	-0.0185	0.0133579
KHDC1	80759	6q13	-0.0085	-0.024	0.0133701
C6orf147	387097	6q13	-0.0085	-0.024	0.0133701
FKSG29	100131561	13q32.3	-0.004	0.0075	0.0133701
MIR623	693208	13q32.3	-0.004	0.0075	0.0133701
hsa-mir-623	-1348	13q32.3	-0.004	0.0075	0.0133701
BACH2	60468	6q15	-0.1325	-0.391	0.0133714
MIR4464	100616109	6q15	-0.1325	-0.391	0.0133714
BEX1	55859	Xq22.1	-0.004	-0.05	0.0134038
NXF3	56000	Xq22.1	-0.004	-0.05	0.0134038
BEX4	56271	Xq22.1	-0.004	-0.05	0.0134038
TCEAL8	90843	Xq22.1	-0.004	-0.05	0.0134038
TCEAL5	340543	Xq22.1	-0.004	-0.05	0.0134038
BEX2	84707	Xq22.1	-0.004	-0.05	0.0134038
TCEAL7	56849	Xq22.1	-0.004	-0.05	0.0134038
WBP5	51186	Xq22.2	-0.004	-0.05	0.0134038
NGFRAP1	27018	Xq22.2	-0.004	-0.05	0.0134038
RAB40A	142684	Xq22.2	-0.004	-0.05	0.0134038
CNKSR3	154043	6q25.2	-0.253	-0.4945	0.0134801
ABCB7	22	Xq13.3	-0.0025	-0.041	0.0135107
MAGEE2	139599	Xq13.3	-0.0025	-0.041	0.0135107
TTC3P1	286495	Xq13.3	-0.0025	-0.041	0.0135107
UPRT	139596	Xq13.3	-0.0025	-0.041	0.0135107
ZDHHC15	158866	Xq13.3	-0.0025	-0.041	0.0135107
CXorf26	51260	Xq13.3	-0.0025	-0.041	0.0135107
ESX1	80712	Xq22.2	-0.004	-0.05	0.0135116
LOC100422737	100422737	6q21	-0.231	-0.4685	0.0135142
hsa-mir-587	-1403	6q21	-0.231	-0.4685	0.0135142
KLHL13	90293	Xq24	-0.004	-0.05	0.013585
NUDT10	170685	Xp11.22	0	-0.0285	0.0136499
NUDT11	55190	Xp11.22	0	-0.0285	0.0136499
CENPVL1	389857	Xp11.22	0	-0.0285	0.0136499
LOC441495	441495	Xp11.22	0	-0.0285	0.0136499
GSPT2	23708	Xp11.22	0	-0.0285	0.0136499
SPACA7	122258	13q34	-0.0075	0.008	0.0137702
KDM6A	7403	Xp11.3	-0.0005	-0.0325	0.0137986
OR5B3	441608	11q12.1	-0.0245	-0.008	0.0138382
OR5B2	390190	11q12.1	-0.0245	-0.008	0.0138382
OR5B12	390191	11q12.1	-0.0245	-0.008	0.0138382
ERCC6L	54821	Xq13.1	-0.0015	-0.0325	0.013874
RPS4X	6191	Xq13.1	-0.0015	-0.0325	0.013874
HDAC8	55869	Xq13.1	-0.0015	-0.0325	0.013874
CXorf57	55086	Xq22.3	-0.0035	-0.05	0.0139132
RNF128	79589	Xq22.3	-0.0035	-0.05	0.0139132
TBC1D8B	54885	Xq22.3	-0.0035	-0.05	0.0139132
CLDN2	9075	Xq22.3	-0.0035	-0.05	0.0139132
RIPPLY1	92129	Xq22.3	-0.0035	-0.05	0.0139132
MORC4	79710	Xq22.3	-0.0035	-0.05	0.0139132
CXorf41	139212	Xq22.3	-0.0035	-0.05	0.0139132
NUP62CL	54830	Xq22.3	-0.0035	-0.05	0.0139132
RBM41	55285	Xq22.3	-0.0035	-0.05	0.0139132
PRPS1	5631	Xq22.3	-0.0035	-0.05	0.0139132
MTHFD1L	25902	6q25.1	-0.276	-0.4945	0.013918
MIR4643	100616174	6q15	-0.1325	-0.408	0.013954
MUM1L1	139221	Xq22.3	-0.004	-0.05	0.0140249
TDRD3	81550	13q21.2	-0.0045	0.006	0.0140598
TARS	6897	5p13.3	0.008	0	0.0140936
SPINK6	404203	5q32	-0.005	-0.017	0.0142393
UST	10090	6q25.1	-0.2315	-0.4945	0.0142547
LOC100128176	100128176	6q25.1	-0.2315	-0.4945	0.0142547
PPP1R10	5514	6p21.33	0.0425	0.434	0.0142549
MRPS18B	28973	6p21.33	0.0425	0.434	0.0142549
ATAT1	79969	6p21.33	0.0425	0.434	0.0142549
C6orf136	221545	6p21.33	0.0425	0.434	0.0142549
DHX16	8449	6p21.33	0.0425	0.434	0.0142549
PPP1R18	170954	6p21.33	0.0425	0.434	0.0142549
SOX30	11063	5q33.3	-0.0075	-0.0185	0.0142774
C5orf52	100190949	5q33.3	-0.0075	-0.0185	0.0142774
THG1L	54974	5q33.3	-0.0075	-0.0185	0.0142774
LSM11	134353	5q33.3	-0.0075	-0.0185	0.0142774
ANKH	56172	5p15.2	0.0125	0	0.0143243
OR5B21	219968	11q12.1	-0.0245	-0.008	0.0143624
LPXN	9404	11q12.1	-0.0245	-0.008	0.0143624
MCHR2	84539	6q16.2	-0.2145	-0.4465	0.0143663
GPR183	1880	13q32.3	-0.004	0.0075	0.0144042
RAB32	10981	6q24.3	-0.2315	-0.487	0.0144048
UBR2	23304	6p21.1	0.0395	0.378	0.0144069
RIMS1	22999	6q13	-0.0085	-0.0225	0.0144425
ZNF33A	7581	10p11.1	-0.0905	-0.29	0.0144425
ZNF37A	7587	10p11.1	-0.0905	-0.29	0.0144425
FBXO38	81545	5q32	-0.005	-0.017	0.0144676
PJA1	64219	Xq13.1	-0.0025	-0.0325	0.0144738
RBM26	64062	13q31.1	-0.004	0.0055	0.0144776
ZNF25	219749	10p11.1	-0.0905	-0.29	0.0145192
CNTFR	1271	9p13.3	-0.1775	-0.449	0.0145232
LOC415056	415056	9p13.3	-0.1775	-0.449	0.0145232
PRPH2	5961	6p21.1	0.0395	0.378	0.0145602
ATP6V0CP3	442211	6p21.1	0.0395	0.378	0.0145602
TBCC	6903	6p21.1	0.0395	0.378	0.0145602
ATG5	9474	6q21	-0.242	-0.4695	0.0146354
HSD3B1	3283	1p12	0.0065	0.013	0.0146983
SPINK9	643394	5q32	-0.005	-0.017	0.0148552
C5orf22	55322	5p13.3	0.011	0	0.0148635
TAB2	23118	6q25.1	-0.253	-0.4945	0.014871
SUMO4	387082	6q25.1	-0.253	-0.4945	0.014871
ZC3H12D	340152	6q25.1	-0.253	-0.4945	0.014871
PPIL4	85313	6q25.1	-0.253	-0.4945	0.014871
C6orf72	116254	6q25.1	-0.253	-0.4945	0.014871
KATNA1	11104	6q25.1	-0.253	-0.4945	0.014871
KLF12	11278	13q22.1	-0.004	0.007	0.0149049
SLC10A2	6555	13q33.1	-0.004	0.0075	0.0149471
ZBTB2	57621	6q25.1	-0.276	-0.4945	0.0149497
RMND1	55005	6q25.1	-0.276	-0.4945	0.0149497
C6orf211	79624	6q25.1	-0.276	-0.4945	0.0149497
NPR3	4883	5p13.3	0.011	0	0.0151371
MIR143	406935	5q32	-0.005	-0.017	0.0151718
hsa-mir-143	-1720	5q32	-0.005	-0.017	0.0151718
MIR145	406937	5q32	-0.005	-0.017	0.0151718
hsa-mir-145	-1720	5q32	-0.005	-0.017	0.0151718
CSNK1A1	1452	5q32	-0.005	-0.017	0.0151718
XPNPEP2	7512	Xq26.1	-0.004	-0.0405	0.0153456
SASH3	54440	Xq26.1	-0.004	-0.0405	0.0153456
LOC286442	286442	Xp11.4	-0.0005	-0.0325	0.0153771
BCOR	54880	Xp11.4	-0.0005	-0.0325	0.0153771
AIM1	202	6q21	-0.242	-0.4685	0.0154276
RTN4IP1	84816	6q21	-0.242	-0.4685	0.0154276
QRSL1	55278	6q21	-0.242	-0.4685	0.0154276
SLC36A2	153201	5q33.1	-0.005	-0.017	0.0154537
FAT2	2196	5q33.1	-0.005	-0.017	0.0154537
METTL21CP1	121952	13q33.1	-0.004	0.0075	0.0155897
DDX18	8886	2q14.1	0.0045	0	0.015594
CCDC93	54520	2q14.1	0.0045	0	0.015594
INSIG2	51141	2q14.2	0.0045	0	0.015594
AR	367	Xq12	-0.0025	-0.0325	0.0156234
LOC729178	729178	6q24.3	-0.2315	-0.4945	0.0156726
STXBP5	134957	6q24.3	-0.2315	-0.4945	0.0156726
SGCD	6444	5q33.3	-0.0075	-0.0185	0.0157402
LOC399744	399744	10p11.1	-0.0945	-0.308	0.0157543
UTRN	7402	6q24.2	-0.253	-0.4945	0.0157549
SPARC	6678	5q33.1	-0.005	-0.017	0.0158644
TIGD6	81789	5q32	-0.005	-0.017	0.0158645
SV2A	9900	1q21.2	0.0845	0.393	0.0159187
AIFM1	9131	Xq26.1	-0.004	-0.0405	0.0159196
RAB33A	9363	Xq26.1	-0.004	-0.0405	0.0159196
ZNF280C	55609	Xq26.1	-0.004	-0.0405	0.0159196
SLC25A14	9016	Xq26.1	-0.004	-0.0405	0.0159196
GPR119	139760	Xq26.1	-0.004	-0.0405	0.0159196
RBMX2	51634	Xq26.1	-0.004	-0.0405	0.0159196
SERAC1	84947	6q25.3	-0.253	-0.4945	0.0159218
SPINK1	6690	5q32	-0.006	-0.017	0.0159478
SCGB3A2	117156	5q32	-0.006	-0.017	0.0159478
C5orf46	389336	5q32	-0.006	-0.017	0.0159478
RAB20	55647	13q34	-0.006	0.008	0.015964
CARKD	55739	13q34	-0.006	0.008	0.015964
DIS3	22894	13q22.1	-0.004	0.0055	0.0160844
PIBF1	10464	13q22.1	-0.004	0.0055	0.0160844
KLF5	688	13q22.1	-0.004	0.0055	0.0160844
PHF6	84295	Xq26.2	-0.004	-0.0405	0.016087
HACE1	57531	6q16.3	-0.231	-0.4685	0.0160882
NRM	11270	6p21.33	0.0425	0.434	0.0160904
MDC1	9656	6p21.33	0.0425	0.434	0.0160904
TUBB	203068	6p21.33	0.0425	0.434	0.0160904
FLOT1	10211	6p21.33	0.0425	0.434	0.0160904
IER3	8870	6p21.33	0.0425	0.434	0.0160904
ST3GAL5	8869	2p11.2	0.0035	0	0.0161151
IL17D	53342	13q12.11	-0.004	0.0085	0.0161242
N6AMT2	221143	13q12.11	-0.004	0.0085	0.0161242
MUC22	100507679	6p21.33	0.0425	0.4095	0.0161325
LOC100132354	100132354	6p21.1	0.037	0.365	0.0161325
DCAF12L1	139170	Xq25	-0.004	-0.0405	0.0161724
CXorf64	100130613	Xq25	-0.004	-0.0405	0.0161724
TFDP3	51270	Xq26.2	-0.004	-0.0405	0.0162136
GPC4	2239	Xq26.2	-0.004	-0.0405	0.0162136
GPC3	2719	Xq26.2	-0.004	-0.0405	0.0162136
MIR106A	406899	Xq26.2	-0.004	-0.0405	0.0162136
MIR18B	574033	Xq26.2	-0.004	-0.0405	0.0162136
MIR19B2	406981	Xq26.2	-0.004	-0.0405	0.0162136
MIR20B	574032	Xq26.2	-0.004	-0.0405	0.0162136
MIR363	574031	Xq26.2	-0.004	-0.0405	0.0162136
MIR92A2	407049	Xq26.2	-0.004	-0.0405	0.0162136
hsa-mir-106a	-1602	Xq26.2	-0.004	-0.0405	0.0162136
hsa-mir-18b	-1602	Xq26.2	-0.004	-0.0405	0.0162136
hsa-mir-19b-2	-1602	Xq26.2	-0.004	-0.0405	0.0162136
hsa-mir-20b	-1602	Xq26.2	-0.004	-0.0405	0.0162136
hsa-mir-363	-1602	Xq26.2	-0.004	-0.0405	0.0162136
hsa-mir-92a-2	-1602	Xq26.2	-0.004	-0.0405	0.0162136
OPRM1	4988	6q25.2	-0.253	-0.4945	0.0162169
IPCEF1	26034	6q25.2	-0.253	-0.4945	0.0162169
ENOX2	10495	Xq26.1	-0.004	-0.0405	0.016256
ARHGAP36	158763	Xq26.1	-0.004	-0.0405	0.016256
SESN1	27244	6q21	-0.231	-0.4465	0.0162571
CEP57L1	285753	6q21	-0.231	-0.4465	0.0162571
SOX1	6656	13q34	-0.0075	0.008	0.0162587
HRH2	3274	5q35.2	-0.0035	-0.0155	0.0163282
CPLX2	10814	5q35.2	-0.0035	-0.0155	0.0164565
PCDH15	65217	10q21.1	-0.1705	-0.386	0.0165148
SYNPO	11346	5q33.1	-0.005	-0.017	0.0165416
MYOZ3	91977	5q33.1	-0.005	-0.017	0.0165416
RBM22	55696	5q33.1	-0.005	-0.017	0.0165416
ARL11	115761	13q14.2	-0.0045	0.0075	0.0165499
EBPL	84650	13q14.2	-0.0045	0.0075	0.0165499
KPNA3	3839	13q14.2	-0.0045	0.0075	0.0165499
DCTN4	51164	5q33.1	-0.005	-0.017	0.016628
C5orf62	85027	5q33.1	-0.005	-0.017	0.016628
IRGM	345611	5q33.1	-0.005	-0.017	0.016628
ZNF300	91975	5q33.1	-0.005	-0.017	0.016628
ZNF300P1	134466	5q33.1	-0.005	-0.017	0.016628
GPX3	2878	5q33.1	-0.005	-0.017	0.016628
TNIP1	10318	5q33.1	-0.005	-0.017	0.016628
LOC100506422	100506422	9p21.2	-0.274	-0.5305	0.016646
FAM105B	90268	5p15.2	0.012	-0.0005	0.0166821
DNAH5	1767	5p15.2	0.012	0	0.016726
FAAH2	158584	Xp11.21	-0.001	-0.029	0.0167627
LINC00347	338864	13q22.1	-0.004	0.007	0.0167697
ABLIM3	22885	5q32	-0.005	-0.017	0.016802
AFAP1L1	134265	5q32	-0.005	-0.017	0.016802
GLRA1	2741	5q33.1	-0.005	-0.017	0.016802
BMP15	9210	Xp11.22	0	-0.0225	0.0168502
ZNF167	55888	3p21.31	0.0005	0.0095	0.0169373
ZNF660	285349	3p21.31	0.0005	0.0095	0.0169373
HCG22	285834	6p21.33	0.0425	0.4095	0.0169953
C6orf15	29113	6p21.33	0.0425	0.4095	0.0169953
CDSN	1041	6p21.33	0.0425	0.4095	0.0169953
PSORS1C1	170679	6p21.33	0.0425	0.4095	0.0169953
PSORS1C2	170680	6p21.33	0.0425	0.4095	0.0169953
HDAC2	3066	6q21	-0.2535	-0.487	0.0170356
HS3ST5	222537	6q21	-0.2535	-0.487	0.0170356
ABCF1	23	6p21.33	0.0425	0.4095	0.0170395
MIR877	100126314	6p21.33	0.0425	0.4095	0.0170395
hsa-mir-877	-818	6p21.33	0.0425	0.4095	0.0170395
BRIX1	55299	5p13.2	0.011	0	0.017116
DNAJC21	134218	5p13.2	0.011	0	0.017116
LOC100129520	100129520	Xq25	-0.004	-0.0405	0.0171258
LINC00346	283487	13q34	-0.006	0.008	0.0171274
ANKRD10	55608	13q34	-0.006	0.008	0.0171274
ARHGEF7	8874	13q34	-0.006	0.008	0.0171274
TEX29	121793	13q34	-0.006	0.008	0.0171274
LOC401177	401177	5p15.1	0.012	-0.0005	0.0171648
TUBGCP3	10426	13q34	-0.008	0.0075	0.0172165
CTAGE10P	220429	13q14.2	-0.005	0.0065	0.0172975
SPRYD7	57213	13q14.2	-0.005	0.0065	0.0172975
DLEU1	10301	13q14.2	-0.005	0.0065	0.0172975
DLEU2	8847	13q14.2	-0.005	0.0065	0.0172975
DLEU7	220107	13q14.3	-0.005	0.0065	0.0172975
KCNRG	283518	13q14.2	-0.005	0.0065	0.0172975
MIR15A	406948	13q14.2	-0.005	0.0065	0.0172975
MIR16-1	406950	13q14.2	-0.005	0.0065	0.0172975
MIR3613	100500908	13q14.2	-0.005	0.0065	0.0172975
RNASEH2B	79621	13q14.3	-0.005	0.0065	0.0172975
ST13P4	145165	13q14.2	-0.005	0.0065	0.0172975
TRIM13	10206	13q14.2	-0.005	0.0065	0.0172975
hsa-mir-15a	-971	13q14.2	-0.005	0.0065	0.0172975
hsa-mir-16-1	-971	13q14.2	-0.005	0.0065	0.0172975
DMRTC1	63947	Xq13.2	-0.0025	-0.0325	0.0172982
DMRTC1B	728656	Xq13.2	-0.0025	-0.0325	0.0172982
LINC00246A	203429	Xq13.2	-0.0025	-0.0325	0.0172982
LINC00246B	653687	Xq13.2	-0.0025	-0.0325	0.0172982
PABPC1L2A	340529	Xq13.2	-0.0025	-0.0325	0.0172982
NAP1L6	645996	Xq13.2	-0.0025	-0.0325	0.0172982
DACH1	1602	13q21.33	-0.004	0.0055	0.0173006
UBAC2-AS1	100289373	13q32.3	-0.004	0.0075	0.0173037
GPR18	2841	13q32.3	-0.004	0.0075	0.0173037
STAG2	10735	Xq25	-0.004	-0.0405	0.017304
LATS1	9113	6q25.1	-0.276	-0.4945	0.0173514
NUP43	348995	6q25.1	-0.276	-0.4945	0.0173514
PCMT1	5110	6q25.1	-0.276	-0.4945	0.0173514
PRELID2	153768	5q32	-0.011	-0.0215	0.0173788
MIR2681	100616110	13q33.1	-0.0045	0.0065	0.0173936
IRAK1BP1	134728	6q14.1	-0.047	-0.0365	0.017395
PHIP	55023	6q14.1	-0.047	-0.0365	0.017395
RGPD5	84220	2q13	0.0035	0	0.0174992
EPHA7	2045	6q16.1	-0.1325	-0.408	0.0175296
SETD2	29072	3p21.31	0.0005	0.012	0.0175622
FLJ39534	285352	3p21.31	0.0005	0.012	0.0175622
KIF9	64147	3p21.31	0.0005	0.012	0.0175622
KLHL18	23276	3p21.31	0.0005	0.012	0.0175622
SEPT7L	285961	10p11.1	-0.0945	-0.308	0.0175747
EBF1	1879	5q33.3	-0.004	-0.015	0.0176018
LOC340113	340113	5p13.3	0.0095	0	0.0176105
NISCH	11188	3p21.1	0.0015	0.013	0.0176961
STAB1	23166	3p21.1	0.0015	0.013	0.0176961
NT5DC2	64943	3p21.1	0.0015	0.013	0.0176961
MIR4705	100616239	13q33.1	-0.0045	0.0065	0.0177572
ZNF248	57209	10p11.1	-0.0945	-0.29	0.0178033
CYFIP2	26999	5q33.3	-0.0075	-0.0185	0.0178343
CARS2	79587	13q34	-0.006	0.008	0.0178515
ING1	3621	13q34	-0.006	0.008	0.0178515
HLA-L	3139	6p22.1	0.0425	0.4095	0.0178523
HCG18	414777	6p22.1	0.0425	0.4095	0.0178523
RPP21	79897	6p22.1	0.0425	0.4095	0.0178523
TRIM39	56658	6p22.1	0.0425	0.4095	0.0178523
TRIM39-RPP21	202658	6p22.1	0.0425	0.4095	0.0178523
ARHGAP26	23092	5q31.3	-0.008	-0.0215	0.0178861
PHF3	23469	6q12	0.001	-0.007	0.0178952
TEK	7010	9p21.2	-0.274	-0.5305	0.0179
GUCY1B2	2974	13q14.3	-0.005	0.0065	0.0179351
TTC23L	153657	5p13.2	0.011	0	0.0180246
CAPSL	133690	5p13.2	0.0105	0	0.0180247
GPC6	10082	13q31.3	-0.004	0.008	0.0180326
CCDC162P	221262	6q21	-0.231	-0.4465	0.0180348
CD164	8763	6q21	-0.231	-0.4465	0.0180348
C3orf75	54859	3p21.31	0.0005	0.012	0.0180655
CSPG5	10675	3p21.31	0.0005	0.012	0.0180655
SMARCC1	6599	3p21.31	0.0005	0.012	0.0180655
GPR151	134391	5q32	-0.005	-0.017	0.018112
HSD17B7P2	158160	10p11.1	-0.0945	-0.308	0.0181276
MBL2	4153	10q21.1	-0.154	-0.373	0.0181285
LOC84856	84856	10q11.21	-0.1245	-0.3485	0.0181289
ZNF37BP	100129482	10q11.21	-0.1245	-0.3485	0.0181289
PTK7	5754	6p21.1	0.0395	0.368	0.0182712
PABPC1L2B	645974	Xq13.2	-0.0025	-0.0325	0.0183093
GNL3L	54552	Xp11.22	0	-0.0225	0.0183513
KLHL1	57626	13q21.33	-0.004	0.0055	0.0183592
LZTFL1	54585	3p21.31	0.0005	0.0095	0.0183984
CCR9	10803	3p21.31	0.0005	0.0095	0.0183984
RAD1	5810	5p13.2	0.011	0	0.0184472
TULP4	56995	6q25.3	-0.253	-0.4945	0.0185063
SHROOM4	57477	Xp11.22	0	-0.0225	0.0185377
HLA-E	3133	6p21.33	0.0425	0.4095	0.0185552
GNL1	2794	6p21.33	0.0425	0.4095	0.0185552
PRR3	80742	6p21.33	0.0425	0.4095	0.0185552
FABP7	2173	6q22.31	-0.2145	-0.4785	0.0185989
SMPDL3A	10924	6q22.31	-0.2145	-0.4785	0.0185989
PTPN23	25930	3p21.31	0.0005	0.012	0.018632
SCAP	22937	3p21.31	0.0005	0.012	0.018632
TSPYL4	23270	6q22.1	-0.242	-0.487	0.0186466
TSPYL1	7259	6q22.1	-0.242	-0.487	0.0186466
LINC00032	158035	9p21.2	-0.274	-0.5305	0.0186524
C9orf11	54586	9p21.2	-0.274	-0.5305	0.0186524
hsa-mir-1303	-1760	5q33.2	-0.008	-0.0185	0.0187277
FAM196B	100131897	5q35.1	-0.004	-0.015	0.0187283
RFPL4B	442247	6q21	-0.242	-0.4785	0.0187441
SLC6A14	11254	Xq23	-0.004	-0.05	0.0187904
CXorf61	203413	Xq23	-0.004	-0.05	0.0187904
MIR378C	100422867	10q26.3	-0.228	-0.4435	0.0187953
TCERG1L	256536	10q26.3	-0.228	-0.4435	0.0187953
hsa-mir-378c	-1597	10q26.3	-0.228	-0.4435	0.0187953
ADAMTS12	81792	5p13.3	0.0095	0	0.01883
WASF1	8936	6q21	-0.231	-0.4685	0.0188888
CDC40	51362	6q21	-0.231	-0.4685	0.0188888
PHKA1	5255	Xq13.1	-0.0025	-0.0325	0.0189309
LOC100129407	100129407	Xq13.2	-0.0025	-0.0325	0.0189309
TRIO	7204	5p15.2	0.012	0	0.0189322
OXGR1	27199	13q32.1	-0.004	0.0075	0.0189364
C6orf186	728464	6q21	-0.231	-0.4685	0.0189859
GNMT	27232	6p21.1	0.0395	0.368	0.0190372
PEX6	5190	6p21.1	0.0395	0.368	0.0190372
PPP2R5D	5528	6p21.1	0.0395	0.368	0.0190372
KLHDC3	116138	6p21.1	0.0395	0.368	0.0190372
MEA1	4201	6p21.1	0.0395	0.368	0.0190372
RRP36	88745	6p21.1	0.0395	0.368	0.0190372
CUL7	9820	6p21.1	0.0395	0.368	0.0190372
MRPL2	51069	6p21.1	0.0395	0.368	0.0190372
CCHCR1	54535	6p21.33	0.0425	0.4095	0.0190861
TCF19	6941	6p21.33	0.0425	0.4095	0.0190861
POU5F1	5460	6p21.33	0.0425	0.4095	0.0190861
PSORS1C3	100130889	6p21.33	0.0425	0.4095	0.0190861
HCG27	253018	6p21.33	0.0425	0.4095	0.0190861
SAP30L	79685	5q33.2	-0.008	-0.0185	0.0191647
HAND1	9421	5q33.2	-0.008	-0.0185	0.0191647
SLC16A2	6567	Xq13.2	-0.0025	-0.0325	0.0191769
GTF2H5	404672	6q25.3	-0.253	-0.4945	0.0191827
OGFRL1	79627	6q13	-0.0085	-0.0215	0.0192301
MIR30C2	407032	6q13	-0.0085	-0.0215	0.0192301
hsa-mir-30c-2	-1134	6q13	-0.0085	-0.0215	0.0192301
MIR30A	407029	6q13	-0.0085	-0.0215	0.0192301
hsa-mir-30a	-1135	6q13	-0.0085	-0.0215	0.0192301
LINC00472	79940	6q13	-0.0085	-0.0215	0.0192301
KLC4	89953	6p21.1	0.0395	0.368	0.0192331
MMGT1	93380	Xq26.3	-0.0035	-0.0405	0.0192786
SLC9A6	10479	Xq26.3	-0.0035	-0.0405	0.0192786
ZNF33B	7582	10q11.21	-0.1245	-0.3485	0.0192806
BMS1	9790	10q11.21	-0.1245	-0.3485	0.0192806
GRXCR2	643226	5q32	-0.008	-0.0185	0.0193124
SH3RF2	153769	5q32	-0.008	-0.0185	0.0193124
SLC15A1	6564	13q32.3	-0.0035	0.0075	0.0193284
PLEKHG1	57480	6q25.1	-0.276	-0.4945	0.0193315
FAM205B	389715	9p13.3	-0.168	-0.4265	0.0193333
KIAA1045	23349	9p13.3	-0.168	-0.4265	0.0193333
DNAJB5	25822	9p13.3	-0.168	-0.4265	0.0193333
C9orf131	138724	9p13.3	-0.168	-0.4265	0.0193333
VCP	7415	9p13.3	-0.168	-0.4265	0.0193333
FANCG	2189	9p13.3	-0.168	-0.4265	0.0193333
MIR320D2	100302169	Xq27.1	-0.0035	-0.0405	0.0193772
SPANXB1	728695	Xq27.1	-0.0035	-0.0405	0.0193772
SPANXB2	100133171	Xq27.1	-0.0035	-0.0405	0.0193772
SPANXF1	171490	Xq27.1	-0.0035	-0.0405	0.0193772
hsa-mir-320d-2	-1653	Xq27.1	-0.0035	-0.0405	0.0193772
LDOC1	23641	Xq27.1	-0.0035	-0.0405	0.0193772
SOX21	11166	13q32.1	-0.0035	0.008	0.0194257
MBNL3	55796	Xq26.2	-0.004	-0.0405	0.0194765
LARP1	23367	5q33.2	-0.008	-0.0185	0.0195106
C5orf4	10826	5q33.2	-0.008	-0.0185	0.0195106
CNOT8	9337	5q33.2	-0.008	-0.0185	0.0195106
GEMIN5	25929	5q33.2	-0.008	-0.0185	0.0195106
MRPL22	29093	5q33.2	-0.008	-0.0185	0.0195106
FHL1	2273	Xq26.3	-0.0035	-0.0405	0.0195264
RNF113B	140432	13q32.2	-0.0035	0.008	0.0195269
MIR3170	100422881	13q32.2	-0.0035	0.008	0.0195269
hsa-mir-3170	-1339	13q32.2	-0.0035	0.008	0.0195269
C9orf82	79886	9p21.2	-0.274	-0.5245	0.0195319
PLAA	9373	9p21.2	-0.274	-0.5245	0.0195319
LRRC19	64922	9p21.2	-0.274	-0.5245	0.0195319
HMGN3	9324	6q14.1	-0.06	-0.0395	0.0195783
LOC100288198	100288198	6q14.1	-0.06	-0.0395	0.0195783
ATP6V0E1	8992	5q35.1	-0.005	-0.017	0.0196112
XPO4	64328	13q12.11	-0.004	0.0085	0.0196206
PIGO	84720	9p13.3	-0.168	-0.4265	0.0196317
MIR3141	100422950	5q33.2	-0.008	-0.0185	0.0196605
hsa-mir-3141	-1759	5q33.2	-0.008	-0.0185	0.0196605
[truncated: 22,175 more rows]

## Sheet: CNV_PDCD1.mod_HNSC
symbol	eg	Cytoband	median_hi_samps	median_lo_samps	p.value
CSRNP1	64651	3p22.2	-0.219	-0.421	1.15e-10
XIRP1	165904	3p22.2	-0.219	-0.421	1.15e-10
CX3CR1	1524	3p22.2	-0.219	-0.421	1.15e-10
CCR8	1237	3p22.2	-0.219	-0.421	1.15e-10
SLC25A38	54977	3p22.1	-0.219	-0.421	1.15e-10
RPSA	3921	3p22.1	-0.219	-0.421	1.15e-10
SNORA6	574040	3p22.1	-0.219	-0.421	1.15e-10
SNORA62	6044	3p22.1	-0.219	-0.421	1.15e-10
MOBP	4336	3p22.1	-0.219	-0.421	1.15e-10
MYRIP	25924	3p22.1	-0.219	-0.421	1.15e-10
FLJ33065	440952	3p22.1	-0.219	-0.421	1.15e-10
EIF1B	10289	3p22.1	-0.219	-0.421	1.15e-10
ENTPD3	956	3p22.1	-0.219	-0.421	1.17e-10
ENTPD3-AS1	285266	3p22.1	-0.219	-0.421	1.19e-10
RPL14	9045	3p22.1	-0.219	-0.421	1.19e-10
ZNF619	285267	3p22.1	-0.219	-0.421	1.19e-10
ZNF620	253639	3p22.1	-0.219	-0.421	1.19e-10
ZNF621	285268	3p22.1	-0.219	-0.421	1.19e-10
LOC644990	644990	3p24.2	-0.223	-0.421	2.34e-10
MIR4792	100616448	3p24.2	-0.223	-0.421	2.34e-10
STT3B	201595	3p23	-0.223	-0.427	2.35e-10
RARB	5915	3p24.2	-0.223	-0.421	2.37e-10
TOP2B	7155	3p24.2	-0.223	-0.421	2.37e-10
MIR4442	100616477	3p24.2	-0.223	-0.421	2.37e-10
NGLY1	55768	3p24.2	-0.223	-0.421	2.37e-10
OXSM	54995	3p24.2	-0.223	-0.421	2.37e-10
LOC285326	285326	3p24.2	-0.223	-0.421	2.37e-10
SCN10A	6336	3p22.2	-0.223	-0.4255	2.43e-10
LYZL4	131375	3p22.1	-0.219	-0.4205	2.52e-10
RAB5A	5868	3p24.3	-0.193	-0.4165	2.81e-10
PP2D1	151649	3p24.3	-0.193	-0.4165	2.81e-10
KAT2B	8850	3p24.3	-0.193	-0.4165	2.81e-10
hsa-mir-3135	-738	3p24.3	-0.193	-0.4165	2.81e-10
SGOL1	151648	3p24.3	-0.193	-0.4165	2.81e-10
DLEC1	9940	3p22.2	-0.223	-0.421	3.22e-10
ACAA1	30	3p22.2	-0.223	-0.421	3.22e-10
MYD88	4615	3p22.2	-0.223	-0.421	3.22e-10
OXSR1	9943	3p22.2	-0.223	-0.421	3.22e-10
SLC22A13	9390	3p22.2	-0.223	-0.421	3.22e-10
SLC22A14	9389	3p22.2	-0.223	-0.421	3.22e-10
ITGA9	3680	3p22.2	-0.223	-0.421	3.34e-10
XYLB	9942	3p22.2	-0.223	-0.421	3.34e-10
ACVR2B	93	3p22.2	-0.223	-0.421	3.34e-10
LOC100128640	100128640	3p22.2	-0.223	-0.421	3.34e-10
LRRC3B	116135	3p24.1	-0.219	-0.4255	3.37e-10
OSBPL10	114884	3p23	-0.223	-0.431	3.4e-10
CTDSPL	10217	3p22.2	-0.223	-0.421	3.42e-10
MIR26A1	407015	3p22.2	-0.223	-0.421	3.42e-10
hsa-mir-26a-1	-875	3p22.2	-0.223	-0.421	3.42e-10
VILL	50853	3p22.2	-0.223	-0.421	3.42e-10
PLCD1	5333	3p22.2	-0.223	-0.421	3.42e-10
TBC1D5	9779	3p24.3	-0.193	-0.4165	3.46e-10
SCN11A	11280	3p22.2	-0.223	-0.421	3.54e-10
WDR48	57599	3p22.2	-0.223	-0.421	3.54e-10
GORASP1	64689	3p22.2	-0.223	-0.421	3.54e-10
TTC21A	199223	3p22.2	-0.223	-0.421	3.54e-10
MIR4791	100616291	3p24.3	-0.193	-0.4165	3.55e-10
DCLK3	85443	3p22.2	-0.223	-0.421	3.55e-10
TRANK1	9881	3p22.2	-0.223	-0.421	3.55e-10
EPM2AIP1	9852	3p22.2	-0.223	-0.421	3.55e-10
MLH1	4292	3p22.2	-0.223	-0.421	3.55e-10
LRRFIP2	9209	3p22.2	-0.223	-0.421	3.55e-10
GOLGA4	2803	3p22.2	-0.223	-0.421	3.55e-10
C3orf35	339883	3p22.2	-0.223	-0.421	3.55e-10
SCN5A	6331	3p22.2	-0.223	-0.421	3.55e-10
SATB1	6304	3p24.3	-0.193	-0.4165	3.67e-10
PLCL2	23228	3p24.3	-0.193	-0.4165	3.84e-10
MIR3714	100500913	3p24.3	-0.193	-0.4165	3.84e-10
VIPR1	7433	3p22.1	-0.223	-0.4205	3.87e-10
TRAK1	22906	3p22.1	-0.223	-0.4205	3.99e-10
CCK	885	3p22.1	-0.223	-0.4205	3.99e-10
ULK4	54986	3p22.1	-0.223	-0.427	4e-10
LRRC2	79442	3p21.31	-0.228	-0.421	4.4e-10
TDGF1	6997	3p21.31	-0.228	-0.421	4.4e-10
THRB	7068	3p24.2	-0.223	-0.421	4.69e-10
SEC22C	9117	3p22.1	-0.223	-0.4205	5.22e-10
SS18L2	51188	3p22.1	-0.223	-0.4205	5.22e-10
NKTR	4820	3p22.1	-0.223	-0.4205	5.22e-10
ZBTB47	92999	3p22.1	-0.223	-0.4205	5.22e-10
KBTBD5	131377	3p22.1	-0.223	-0.4205	5.22e-10
HHATL	57467	3p22.1	-0.223	-0.4205	5.22e-10
CCDC13	152206	3p22.1	-0.223	-0.4205	5.22e-10
HIGD1A	25994	3p22.1	-0.223	-0.4205	5.22e-10
CCBP2	1238	3p22.1	-0.223	-0.4205	5.22e-10
CYP8B1	1582	3p22.1	-0.223	-0.4205	5.22e-10
LTF	4057	3p21.31	-0.223	-0.4175	5.31e-10
RTP3	83597	3p21.31	-0.223	-0.4175	5.31e-10
SLC4A7	9497	3p24.1	-0.219	-0.421	5.33e-10
EOMES	8320	3p24.1	-0.219	-0.421	5.33e-10
CMC1	152100	3p24.1	-0.219	-0.421	5.33e-10
AZI2	64343	3p24.1	-0.219	-0.421	5.33e-10
ZCWPW2	152098	3p24.1	-0.219	-0.421	5.33e-10
LOC645206	645206	3p24.1	-0.219	-0.421	5.33e-10
NEK10	152110	3p24.1	-0.219	-0.421	5.45e-10
ZNF860	344787	3p23	-0.223	-0.4255	5.73e-10
COL7A1	1294	3p21.31	-0.23	-0.421	5.76e-10
MIR711	100313843	3p21.31	-0.23	-0.421	5.76e-10
hsa-mir-711	-955	3p21.31	-0.23	-0.421	5.76e-10
UQCRC1	7384	3p21.31	-0.23	-0.421	5.76e-10
CTNNB1	1499	3p22.1	-0.223	-0.4255	6.62e-10
TMEM158	25907	3p21.31	-0.228	-0.4175	6.93e-10
LOC339862	339862	3p24.3	-0.193	-0.4165	7.02e-10
RFTN1	23180	3p25.1	-0.203	-0.4165	7.17e-10
DAZL	1618	3p24.3	-0.203	-0.4165	7.17e-10
ARPP21	10777	3p22.3	-0.223	-0.421	7.48e-10
MIR128-2	406916	3p22.3	-0.223	-0.421	7.48e-10
hsa-mir-128-2	-858	3p22.3	-0.223	-0.421	7.48e-10
STAC	6769	3p22.3	-0.223	-0.421	7.48e-10
KCNH8	131096	3p24.3	-0.203	-0.4165	7.64e-10
EFHB	151651	3p24.3	-0.203	-0.4165	7.64e-10
MIR4443	100616407	3p21.31	-0.23	-0.4175	7.74e-10
CAMP	820	3p21.31	-0.23	-0.4175	7.74e-10
ZNF589	51385	3p21.31	-0.23	-0.4175	7.74e-10
NME6	10201	3p21.31	-0.23	-0.4175	7.74e-10
SPINK8	646424	3p21.31	-0.23	-0.4175	7.74e-10
hsa-mir-2115	-953	3p21.31	-0.23	-0.4175	7.74e-10
FBXW12	285231	3p21.31	-0.23	-0.4175	7.74e-10
PLXNB1	5364	3p21.31	-0.23	-0.4175	7.74e-10
CCDC51	79714	3p21.31	-0.23	-0.4175	7.74e-10
CCDC72	51372	3p21.31	-0.23	-0.4175	7.74e-10
ATRIP	84126	3p21.31	-0.23	-0.4175	7.74e-10
SHISA5	51246	3p21.31	-0.23	-0.4175	7.74e-10
TREX1	11277	3p21.31	-0.23	-0.4175	7.74e-10
PFKFB4	5210	3p21.31	-0.23	-0.4175	7.74e-10
TMEM89	440955	3p21.31	-0.23	-0.4175	7.87e-10
SLC26A6	65010	3p21.31	-0.23	-0.4175	7.87e-10
CELSR3	1951	3p21.31	-0.23	-0.4175	7.87e-10
MIR4793	100616112	3p21.31	-0.23	-0.4175	7.87e-10
NCKIPSD	51517	3p21.31	-0.23	-0.4175	7.87e-10
CLASP2	23122	3p22.3	-0.223	-0.421	8e-10
PDCD6IP	10015	3p22.3	-0.223	-0.421	8e-10
GPD1L	23171	3p22.3	-0.223	-0.421	8e-10
CMTM8	152189	3p22.3	-0.223	-0.421	8e-10
CMTM7	112616	3p22.3	-0.223	-0.421	8e-10
CMTM6	54918	3p22.3	-0.223	-0.421	8e-10
DYNC1LI1	51143	3p22.3	-0.223	-0.421	8e-10
CNOT10	25904	3p22.3	-0.223	-0.421	8e-10
TRIM71	131405	3p22.3	-0.223	-0.421	8e-10
CCR4	1233	3p22.3	-0.223	-0.421	8e-10
GLB1	2720	3p22.3	-0.223	-0.421	8e-10
IP6K2	51447	3p21.31	-0.23	-0.4175	8.04e-10
PRKAR2A	5576	3p21.31	-0.23	-0.4175	8.04e-10
SLC25A20	788	3p21.31	-0.23	-0.4175	8.04e-10
C3orf71	646450	3p21.31	-0.23	-0.4175	8.04e-10
GALNTL2	117248	3p25.1	-0.193	-0.4165	8.14e-10
DPH3	285381	3p25.1	-0.193	-0.4165	8.14e-10
LOC152024	152024	3p24.2	-0.223	-0.4165	8.14e-10
LOC100132146	100132146	3p21.31	-0.228	-0.4175	8.39e-10
VENTXP7	391518	3p24.3	-0.203	-0.4165	8.42e-10
hsa-mir-466	-823	3p23	-0.223	-0.421	8.49e-10
METTL6	131965	3p25.1	-0.193	-0.417	8.56e-10
EAF1	85403	3p25.1	-0.193	-0.417	8.56e-10
COLQ	8292	3p25.1	-0.193	-0.417	8.56e-10
MIR4270	100422868	3p25.1	-0.193	-0.417	8.56e-10
hsa-mir-4270	-703	3p25.1	-0.193	-0.417	8.56e-10
TGFBR2	7048	3p24.1	-0.223	-0.421	8.86e-10
C3orf19	51244	3p25.1	-0.19	-0.4155	8.86e-10
C3orf20	84077	3p25.1	-0.19	-0.4155	8.86e-10
PDE12	201626	3p14.3	-0.23	-0.4245	8.89e-10
ARF4	378	3p14.3	-0.23	-0.4245	8.89e-10
FAM116A	201627	3p14.3	-0.23	-0.4245	8.89e-10
EXOG	9941	3p22.2	-0.223	-0.421	9.04e-10
ZNF385D	79750	3p24.3	-0.203	-0.4165	9.08e-10
SLC6A6	6533	3p25.1	-0.19	-0.4155	9.39e-10
GRIP2	80852	3p25.1	-0.19	-0.4155	9.71e-10
GADL1	339896	3p24.1	-0.223	-0.421	9.88e-10
HACL1	26061	3p25.1	-0.193	-0.417	1.01e-09
WNT7A	7476	3p25.1	-0.19	-0.4155	1.04e-09
LOC100132526	100132526	3p25.1	-0.19	-0.4155	1.04e-09
TPRXL	348825	3p25.1	-0.19	-0.4155	1.04e-09
CHCHD4	131474	3p25.1	-0.19	-0.4155	1.04e-09
TMEM43	79188	3p25.1	-0.19	-0.4155	1.04e-09
XPC	7508	3p25.1	-0.19	-0.4155	1.04e-09
LSM3	27258	3p25.1	-0.19	-0.4155	1.04e-09
CCR1	1230	3p21.31	-0.23	-0.4175	1.07e-09
CCR3	1232	3p21.31	-0.23	-0.4175	1.07e-09
CCR2	729230	3p21.31	-0.23	-0.4175	1.07e-09
CCR5	1234	3p21.31	-0.23	-0.4175	1.07e-09
CCRL2	9034	3p21.31	-0.23	-0.4175	1.07e-09
FBLN2	2199	3p25.1	-0.19	-0.4155	1.11e-09
NUP210	23225	3p25.1	-0.19	-0.4155	1.13e-09
HDAC11	79885	3p25.1	-0.19	-0.4155	1.13e-09
ANKRD28	23243	3p25.1	-0.193	-0.4165	1.14e-09
hsa-mir-3134	-705	3p25.1	-0.193	-0.4165	1.14e-09
MIR563	693148	3p25.1	-0.193	-0.4165	1.14e-09
hsa-mir-563	-706	3p25.1	-0.193	-0.4165	1.14e-09
PTH1R	5745	3p21.31	-0.23	-0.421	1.15e-09
CCDC12	151903	3p21.31	-0.23	-0.421	1.15e-09
NBEAL2	23218	3p21.31	-0.23	-0.421	1.15e-09
NRADDP	100129354	3p21.31	-0.23	-0.421	1.15e-09
SETD2	29072	3p21.31	-0.23	-0.421	1.15e-09
MRPS25	64432	3p25.1	-0.193	-0.4165	1.16e-09
ZFYVE20	64145	3p25.1	-0.193	-0.4165	1.16e-09
COL6A4P1	344875	3p25.1	-0.193	-0.4165	1.16e-09
CAPN7	23473	3p25.1	-0.193	-0.4165	1.16e-09
LOC100505696	100505696	3p25.1	-0.193	-0.4165	1.16e-09
SH3BP5	9467	3p25.1	-0.193	-0.4165	1.16e-09
LOC285375	285375	3p25.1	-0.19	-0.4155	1.16e-09
RPL32	6161	3p25.2	-0.19	-0.4155	1.3e-09
SNORA7A	619563	3p25.2	-0.19	-0.4155	1.3e-09
IQSEC1	9922	3p25.2	-0.19	-0.4155	1.3e-09
RAF1	5894	3p25.2	-0.19	-0.4155	1.32e-09
TMEM40	55287	3p25.2	-0.19	-0.4155	1.32e-09
BTD	686	3p25.1	-0.193	-0.4165	1.35e-09
MAP4	4134	3p21.31	-0.23	-0.4175	1.36e-09
MIR1226	100302232	3p21.31	-0.23	-0.4175	1.36e-09
hsa-mir-1226	-950	3p21.31	-0.23	-0.4175	1.36e-09
CDC25A	993	3p21.31	-0.23	-0.4175	1.36e-09
ZNF662	389114	3p22.1	-0.228	-0.4205	1.36e-09
KRBOX1	100506243	3p22.1	-0.228	-0.4205	1.36e-09
FAM198A	729085	3p22.1	-0.228	-0.4205	1.36e-09
UCN2	90226	3p21.31	-0.23	-0.4175	1.38e-09
C3orf77	375337	3p21.31	-0.228	-0.4205	1.39e-09
SNRK	54861	3p22.1	-0.228	-0.4205	1.4e-09
C3orf39	84892	3p22.1	-0.228	-0.4205	1.42e-09
ANO10	55129	3p22.1	-0.228	-0.4205	1.43e-09
ABHD5	51099	3p21.33	-0.228	-0.4205	1.43e-09
MIR138-1	406929	3p21.32	-0.228	-0.4205	1.43e-09
hsa-mir-138-1	-921	3p21.32	-0.228	-0.4205	1.43e-09
CACNA2D2	9254	3p21.31	-0.23	-0.421	1.47e-09
SEMA3F	6405	3p21.31	-0.23	-0.421	1.49e-09
hsa-mir-566	-968	3p21.31	-0.23	-0.421	1.49e-09
GNAT1	2779	3p21.31	-0.23	-0.421	1.49e-09
SLC38A3	10991	3p21.31	-0.23	-0.421	1.49e-09
GNAI2	2771	3p21.31	-0.23	-0.421	1.49e-09
SEMA3B	7869	3p21.31	-0.23	-0.421	1.49e-09
C3orf45	132228	3p21.31	-0.23	-0.421	1.49e-09
TMPPE	643853	3p22.3	-0.223	-0.4165	1.54e-09
CRTAP	10491	3p22.3	-0.223	-0.4165	1.54e-09
SUSD5	26032	3p22.3	-0.223	-0.4165	1.54e-09
FBXL2	25827	3p22.3	-0.223	-0.4165	1.54e-09
UBP1	7342	3p22.3	-0.223	-0.4165	1.54e-09
LRTM1	57408	3p14.3	-0.23	-0.4245	1.54e-09
P4HTM	54681	3p21.31	-0.23	-0.421	1.54e-09
WDR6	11180	3p21.31	-0.23	-0.421	1.54e-09
DALRD3	55152	3p21.31	-0.23	-0.421	1.54e-09
MIR191	406966	3p21.31	-0.23	-0.421	1.54e-09
MIR425	494337	3p21.31	-0.23	-0.421	1.54e-09
NDUFAF3	25915	3p21.31	-0.23	-0.421	1.54e-09
hsa-mir-191	-959	3p21.31	-0.23	-0.421	1.54e-09
hsa-mir-425	-959	3p21.31	-0.23	-0.421	1.54e-09
IMPDH2	3615	3p21.31	-0.23	-0.421	1.54e-09
QRICH1	54870	3p21.31	-0.23	-0.421	1.54e-09
QARS	5859	3p21.31	-0.23	-0.421	1.54e-09
CACNA1D	776	3p21.1	-0.23	-0.421	1.56e-09
RFT1	91869	3p21.1	-0.23	-0.421	1.58e-09
PRKCD	5580	3p21.1	-0.23	-0.421	1.58e-09
NT5DC2	64943	3p21.1	-0.23	-0.421	1.6e-09
C3orf78	440957	3p21.1	-0.23	-0.421	1.6e-09
CHDH	55349	3p21.1	-0.23	-0.421	1.62e-09
IL17RB	55540	3p21.1	-0.23	-0.421	1.62e-09
ACTR8	93973	3p21.1	-0.23	-0.421	1.62e-09
SELK	58515	3p21.1	-0.23	-0.421	1.62e-09
GNL3	26354	3p21.1	-0.23	-0.421	1.63e-09
SNORD19	692089	3p21.1	-0.23	-0.421	1.63e-09
SNORD19B	100113381	3p21.1	-0.23	-0.421	1.63e-09
SNORD69	692109	3p21.1	-0.23	-0.421	1.63e-09
GLT8D1	55830	3p21.1	-0.23	-0.421	1.63e-09
SPCS1	28972	3p21.1	-0.23	-0.421	1.63e-09
NEK4	6787	3p21.1	-0.23	-0.421	1.63e-09
ITIH1	3697	3p21.1	-0.23	-0.421	1.63e-09
ITIH3	3699	3p21.1	-0.23	-0.421	1.64e-09
ITIH4	3700	3p21.1	-0.23	-0.421	1.64e-09
MUSTN1	389125	3p21.1	-0.23	-0.421	1.64e-09
TMEM110-MUSTN1	100526772	3p21.1	-0.23	-0.421	1.64e-09
TMEM110	375346	3p21.1	-0.23	-0.421	1.64e-09
SFMBT1	51460	3p21.1	-0.23	-0.421	1.64e-09
CCDC71	64925	3p21.31	-0.23	-0.421	1.65e-09
KLHDC8B	200942	3p21.31	-0.23	-0.421	1.65e-09
LOC646498	646498	3p21.31	-0.23	-0.421	1.65e-09
CCDC36	339834	3p21.31	-0.23	-0.421	1.65e-09
C3orf62	375341	3p21.31	-0.23	-0.421	1.65e-09
MIR4271	100422952	3p21.31	-0.23	-0.421	1.65e-09
hsa-mir-4271	-961	3p21.31	-0.23	-0.421	1.65e-09
USP4	7375	3p21.31	-0.23	-0.421	1.65e-09
GPX1	2876	3p21.31	-0.23	-0.421	1.65e-09
RHOA	387	3p21.31	-0.23	-0.421	1.65e-09
TCTA	6988	3p21.31	-0.23	-0.421	1.65e-09
AMT	275	3p21.31	-0.23	-0.421	1.65e-09
NICN1	84276	3p21.31	-0.23	-0.421	1.65e-09
DAG1	1605	3p21.31	-0.23	-0.421	1.65e-09
BSN-AS2	100132677	3p21.31	-0.23	-0.421	1.65e-09
BSN	8927	3p21.31	-0.23	-0.421	1.65e-09
APEH	327	3p21.31	-0.23	-0.421	1.65e-09
MST1	4485	3p21.31	-0.23	-0.421	1.65e-09
RNF123	63891	3p21.31	-0.23	-0.421	1.65e-09
AMIGO3	386724	3p21.31	-0.23	-0.421	1.65e-09
GMPPB	29925	3p21.31	-0.23	-0.421	1.65e-09
IP6K1	9807	3p21.31	-0.23	-0.421	1.65e-09
CDHR4	389118	3p21.31	-0.23	-0.421	1.65e-09
FAM212A	389119	3p21.31	-0.23	-0.421	1.65e-09
UBA7	7318	3p21.31	-0.23	-0.421	1.65e-09
TRAIP	10293	3p21.31	-0.23	-0.421	1.65e-09
CAMKV	79012	3p21.31	-0.23	-0.421	1.65e-09
MST1R	4486	3p21.31	-0.23	-0.421	1.65e-09
MON1A	84315	3p21.31	-0.23	-0.421	1.65e-09
RBM6	10180	3p21.31	-0.23	-0.421	1.65e-09
RBM5	10181	3p21.31	-0.23	-0.421	1.66e-09
LUST	100775107	3p21.31	-0.23	-0.421	1.66e-09
C3orf18	51161	3p21.31	-0.23	-0.421	1.66e-09
HEMK1	51409	3p21.2	-0.23	-0.421	1.66e-09
CISH	1154	3p21.2	-0.23	-0.421	1.66e-09
MAPKAPK3	7867	3p21.2	-0.23	-0.421	1.66e-09
DOCK3	1795	3p21.2	-0.23	-0.421	1.66e-09
MIR4787	100616138	3p21.2	-0.23	-0.421	1.66e-09
OXNAD1	92106	3p25.1	-0.203	-0.4165	1.68e-09
RAD54L2	23132	3p21.2	-0.23	-0.421	1.7e-09
TEX264	51368	3p21.2	-0.23	-0.421	1.7e-09
GRM2	2912	3p21.2	-0.23	-0.421	1.7e-09
IQCF6	440956	3p21.2	-0.23	-0.421	1.7e-09
IQCF4	100506840	3p21.2	-0.23	-0.421	1.7e-09
IQCF3	401067	3p21.2	-0.23	-0.421	1.7e-09
IQCF2	389123	3p21.2	-0.23	-0.421	1.7e-09
IQCF5	389124	3p21.2	-0.23	-0.421	1.7e-09
IQCF1	132141	3p21.2	-0.23	-0.421	1.7e-09
RRP9	9136	3p21.2	-0.23	-0.421	1.7e-09
PARP3	10039	3p21.2	-0.23	-0.421	1.7e-09
GPR62	118442	3p21.2	-0.23	-0.421	1.7e-09
PCBP4	57060	3p21.2	-0.23	-0.421	1.7e-09
ABHD14B	84836	3p21.2	-0.23	-0.421	1.7e-09
ABHD14A	25864	3p21.2	-0.23	-0.421	1.7e-09
ABHD14A-ACY1	100526760	3p21.2	-0.23	-0.421	1.7e-09
ACY1	95	3p21.2	-0.23	-0.421	1.7e-09
RPL29	6159	3p21.2	-0.23	-0.421	1.7e-09
DUSP7	1849	3p21.2	-0.23	-0.421	1.7e-09
C3orf74	100128378	3p21.2	-0.23	-0.421	1.7e-09
POC1A	25886	3p21.2	-0.23	-0.421	1.7e-09
ALAS1	211	3p21.2	-0.23	-0.421	1.7e-09
TLR9	54106	3p21.2	-0.23	-0.421	1.7e-09
TWF2	11344	3p21.2	-0.23	-0.421	1.7e-09
PPM1M	132160	3p21.2	-0.23	-0.421	1.7e-09
WDR82	80335	3p21.2	-0.23	-0.421	1.7e-09
MIRLET7G	406890	3p21.1	-0.23	-0.421	1.7e-09
hsa-let-7g	-984	3p21.1	-0.23	-0.421	1.7e-09
CLEC3B	7123	3p21.31	-0.23	-0.4175	1.71e-09
CDCP1	64866	3p21.31	-0.23	-0.4175	1.71e-09
LARS2	23395	3p21.31	-0.23	-0.4175	1.73e-09
LIMD1	8994	3p21.31	-0.23	-0.4175	1.73e-09
LOC644714	644714	3p21.31	-0.23	-0.4175	1.73e-09
SACM1L	22908	3p21.31	-0.23	-0.4175	1.73e-09
SLC6A20	54716	3p21.31	-0.23	-0.4175	1.73e-09
LZTFL1	54585	3p21.31	-0.23	-0.4175	1.73e-09
FGD5	152273	3p25.1	-0.193	-0.4165	1.77e-09
FGD5-AS1	100505641	3p25.1	-0.193	-0.4165	1.77e-09
NR2C2	7182	3p25.1	-0.193	-0.4165	1.77e-09
CXCR6	10663	3p21.31	-0.23	-0.4175	1.8e-09
XCR1	2829	3p21.31	-0.23	-0.4175	1.8e-09
CCR9	10803	3p21.31	-0.23	-0.4175	1.81e-09
FYCO1	79443	3p21.31	-0.23	-0.4175	1.81e-09
FLJ39534	285352	3p21.31	-0.23	-0.4175	1.87e-09
KIF9	64147	3p21.31	-0.23	-0.4175	1.87e-09
KLHL18	23276	3p21.31	-0.23	-0.4175	1.87e-09
PTPN23	25930	3p21.31	-0.23	-0.4175	1.87e-09
ARHGEF3	50650	3p14.3	-0.235	-0.4245	1.89e-09
SPATA12	353324	3p14.3	-0.235	-0.4245	1.89e-09
ALS2CL	259173	3p21.31	-0.23	-0.4175	1.94e-09
TMIE	259236	3p21.31	-0.23	-0.4175	1.94e-09
PRSS50	29122	3p21.31	-0.23	-0.4175	1.94e-09
PRSS46	100287362	3p21.31	-0.23	-0.4175	1.94e-09
PRSS42	339906	3p21.31	-0.23	-0.4175	1.94e-09
PRSS45	377047	3p21.31	-0.23	-0.4175	1.94e-09
MYL3	4634	3p21.31	-0.23	-0.4175	1.94e-09
DNAH1	25981	3p21.1	-0.23	-0.421	2.07e-09
BAP1	8314	3p21.1	-0.23	-0.421	2.07e-09
PHF7	51533	3p21.1	-0.23	-0.421	2.07e-09
IL17RD	54756	3p14.3	-0.235	-0.4245	2.19e-09
HESX1	8820	3p14.3	-0.235	-0.4245	2.19e-09
APPL1	26060	3p14.3	-0.235	-0.4245	2.19e-09
ASB14	142686	3p14.3	-0.235	-0.4245	2.19e-09
PBRM1	55193	3p21.1	-0.233	-0.421	2.2e-09
ERC2	26059	3p14.3	-0.23	-0.421	2.21e-09
MIR3938	100500875	3p14.3	-0.23	-0.421	2.25e-09
DNAH12	201625	3p14.3	-0.235	-0.4245	2.25e-09
TAMM41	132001	3p25.2	-0.19	-0.4155	2.26e-09
WNT5A	7474	3p14.3	-0.23	-0.421	2.26e-09
C3orf51	711	3p14.3	-0.23	-0.421	2.26e-09
USP19	10869	3p21.31	-0.23	-0.421	2.31e-09
LAMB2	3913	3p21.31	-0.23	-0.421	2.31e-09
LAMB2P1	22973	3p21.31	-0.23	-0.421	2.31e-09
ARIH2	10425	3p21.31	-0.23	-0.4175	2.47e-09
SLMAP	7871	3p14.3	-0.235	-0.4245	2.53e-09
UBE2E1	7324	3p24.3	-0.223	-0.4155	2.54e-09
NKIRAS1	28512	3p24.2	-0.223	-0.4155	2.54e-09
RPL15	6138	3p24.2	-0.223	-0.4155	2.54e-09
NR1D2	9975	3p24.2	-0.223	-0.4155	2.54e-09
FLNB	2317	3p14.3	-0.235	-0.4245	2.57e-09
DNASE1L3	1776	3p14.3	-0.235	-0.4245	2.86e-09
ABHD6	57406	3p14.3	-0.235	-0.4245	2.86e-09
RPP14	11102	3p14.3	-0.235	-0.4245	2.86e-09
PXK	54899	3p14.3	-0.235	-0.4245	2.86e-09
GHRLOS2	84657	3p25.3	-0.203	-0.4125	2.87e-09
GHRL	51738	3p25.3	-0.203	-0.4125	2.87e-09
GHRLOS	100126793	3p25.3	-0.203	-0.4125	2.87e-09
SEC13	6396	3p25.3	-0.203	-0.4125	2.87e-09
ATP2B2	491	3p25.3	-0.203	-0.4125	2.92e-09
hsa-mir-378b	-664	3p25.3	-0.203	-0.4125	2.92e-09
MIR885	100126334	3p25.3	-0.203	-0.4125	2.92e-09
hsa-mir-885	-664	3p25.3	-0.203	-0.4125	2.92e-09
PDHB	5162	3p14.3	-0.235	-0.4245	2.93e-09
LRIG1	26018	3p14.1	-0.23	-0.4255	2.98e-09
C3orf23	285343	3p21.31	-0.23	-0.4205	3.18e-09
ZNF445	353274	3p21.31	-0.23	-0.4205	3.18e-09
TKT	7086	3p21.1	-0.23	-0.421	3.3e-09
DCP1A	55802	3p21.1	-0.23	-0.421	3.3e-09
SYN2	6854	3p25.2	-0.19	-0.4125	3.31e-09
TIMP4	7079	3p25.2	-0.19	-0.4125	3.31e-09
PPARG	5468	3p25.2	-0.19	-0.4125	3.31e-09
TSEN2	80746	3p25.2	-0.19	-0.4125	3.31e-09
LOC100129480	100129480	3p25.2	-0.19	-0.4125	3.31e-09
MKRN2	23609	3p25.2	-0.19	-0.4125	3.31e-09
SEMA3G	56920	3p21.1	-0.23	-0.4175	3.33e-09
TNNC1	7134	3p21.1	-0.23	-0.4175	3.33e-09
NISCH	11188	3p21.1	-0.23	-0.4175	3.33e-09
STAB1	23166	3p21.1	-0.23	-0.4175	3.33e-09
CAND2	23066	3p25.2	-0.19	-0.4155	3.49e-09
GLYCTK	132158	3p21.1	-0.23	-0.4175	3.55e-09
MIR135A1	406925	3p21.1	-0.23	-0.4175	3.55e-09
hsa-mir-135a-1	-984	3p21.1	-0.23	-0.4175	3.55e-09
RBMS3	27303	3p24.1	-0.223	-0.421	3.68e-09
IFRD2	7866	3p21.31	-0.23	-0.4175	3.79e-09
HYAL3	8372	3p21.31	-0.23	-0.4175	3.79e-09
HYAL1	3373	3p21.31	-0.23	-0.4175	3.79e-09
NAT6	24142	3p21.31	-0.23	-0.4175	3.79e-09
HYAL2	8692	3p21.31	-0.23	-0.4175	3.79e-09
TUSC2	11334	3p21.31	-0.23	-0.4175	3.79e-09
RASSF1	11186	3p21.31	-0.23	-0.4175	3.79e-09
ZMYND10	51364	3p21.31	-0.23	-0.4175	3.79e-09
NPRL2	10641	3p21.31	-0.23	-0.4175	3.79e-09
CYB561D2	11068	3p21.31	-0.23	-0.4175	3.79e-09
TMEM115	11070	3p21.31	-0.23	-0.4175	3.79e-09
ZNF197	10168	3p21.31	-0.23	-0.4175	3.99e-09
ZNF35	7584	3p21.31	-0.23	-0.4175	3.99e-09
ZNF502	91392	3p21.31	-0.23	-0.4175	3.99e-09
ZNF501	115560	3p21.31	-0.23	-0.4175	3.99e-09
KIAA1143	57456	3p21.31	-0.23	-0.4175	3.99e-09
KIF15	56992	3p21.31	-0.23	-0.4175	3.99e-09
MIR564	693149	3p21.31	-0.23	-0.4175	3.99e-09
TMEM42	131616	3p21.31	-0.23	-0.4175	3.99e-09
hsa-mir-564	-927	3p21.31	-0.23	-0.4175	3.99e-09
TGM4	7047	3p21.31	-0.23	-0.4175	3.99e-09
ZDHHC3	51304	3p21.31	-0.23	-0.4175	3.99e-09
EXOSC7	23016	3p21.31	-0.23	-0.4175	3.99e-09
CACNA2D3	55799	3p21.1	-0.23	-0.43	4.01e-09
DHX30	22907	3p21.31	-0.23	-0.4175	4.01e-09
ZNF167	55888	3p21.31	-0.23	-0.4175	4.16e-09
ZNF660	285349	3p21.31	-0.23	-0.4175	4.16e-09
SLC25A26	115286	3p14.1	-0.23	-0.4255	4.34e-09
MANF	7873	3p21.2	-0.23	-0.4175	4.43e-09
RBM15B	29890	3p21.2	-0.23	-0.4175	4.43e-09
VPRBP	9730	3p21.2	-0.23	-0.4175	4.43e-09
SCAP	22937	3p21.31	-0.23	-0.4135	5.17e-09
C3orf75	54859	3p21.31	-0.23	-0.4135	5.17e-09
CSPG5	10675	3p21.31	-0.23	-0.4135	5.17e-09
SMARCC1	6599	3p21.31	-0.23	-0.4135	5.17e-09
ATG7	10533	3p25.3	-0.203	-0.4165	5.35e-09
FAM208A	23272	3p14.3	-0.23	-0.421	5.36e-09
CCDC66	285331	3p14.3	-0.23	-0.421	5.4e-09
SLC6A1	6529	3p25.3	-0.203	-0.4125	5.62e-09
HRH1	3269	3p25.3	-0.203	-0.4125	5.62e-09
LOC285370	285370	3p25.3	-0.203	-0.4125	5.69e-09
SLC6A11	6538	3p25.3	-0.203	-0.4125	5.69e-09
KBTBD8	84541	3p14.1	-0.23	-0.4255	6.16e-09
ADAMTS9	56999	3p14.1	-0.23	-0.4175	6.16e-09
KCTD6	200845	3p14.3	-0.235	-0.421	8.01e-09
FAM107A	11170	3p14.3	-0.235	-0.421	8.05e-09
FAM3D	131177	3p14.2	-0.235	-0.421	8.05e-09
C3orf67	200844	3p14.2	-0.235	-0.421	8.05e-09
TATDN2	9797	3p25.3	-0.203	-0.405	9.2e-09
RPUSD3	285367	3p25.3	-0.203	-0.405	9.2e-09
CIDEC	63924	3p25.3	-0.203	-0.405	9.2e-09
JAGN1	84522	3p25.3	-0.203	-0.405	9.2e-09
IL17RE	132014	3p25.3	-0.203	-0.405	9.2e-09
IL17RC	84818	3p25.3	-0.203	-0.405	9.2e-09
CRELD1	78987	3p25.3	-0.203	-0.405	9.2e-09
PRRT3	285368	3p25.3	-0.203	-0.405	9.2e-09
TMEM111	55831	3p25.3	-0.203	-0.405	9.2e-09
LOC401052	401052	3p25.3	-0.203	-0.405	9.2e-09
CIDECP	152302	3p25.3	-0.203	-0.405	9.2e-09
FANCD2	2177	3p25.3	-0.203	-0.405	9.2e-09
C3orf24	115795	3p25.3	-0.203	-0.405	9.2e-09
BRK1	55845	3p25.3	-0.203	-0.405	9.2e-09
MTMR14	64419	3p25.3	-0.203	-0.405	9.24e-09
CPNE9	151835	3p25.3	-0.203	-0.405	9.24e-09
BRPF1	7862	3p25.3	-0.203	-0.405	9.24e-09
OGG1	4968	3p25.3	-0.203	-0.405	9.24e-09
CAMK1	8536	3p25.3	-0.203	-0.405	9.24e-09
TADA3	10474	3p25.3	-0.203	-0.405	9.24e-09
ARPC4	10093	3p25.3	-0.203	-0.405	9.24e-09
ARPC4-TTLL3	100526693	3p25.3	-0.203	-0.405	9.24e-09
TTLL3	26140	3p25.3	-0.203	-0.405	9.24e-09
VGLL4	9686	3p25.3	-0.19	-0.4155	9.24e-09
FOXP1	27086	3p13	-0.223	-0.431	9.92e-09
ESRG	790952	3p14.3	-0.23	-0.4175	1.01e-08
EDEM1	9695	3p26.1	-0.203	-0.4125	1.24e-08
MIR4790	100616334	3p26.1	-0.203	-0.4125	1.24e-08
ADAMTS9-AS2	100507098	3p14.1	-0.23	-0.4175	1.29e-08
UBE2E2	7325	3p24.3	-0.223	-0.4155	1.31e-08
MIR548AC	100616384	3p24.3	-0.223	-0.4155	1.31e-08
PRICKLE2	166336	3p14.1	-0.23	-0.4175	1.34e-08
FHIT	2272	3p14.2	-0.239	-0.4285	1.43e-08
MAGI1	9223	3p14.1	-0.23	-0.4255	1.46e-08
LOC100507062	100507062	3p14.1	-0.23	-0.4155	1.48e-08
PSMD6	9861	3p14.1	-0.23	-0.4155	1.48e-08
LOC100652759	100652759	3p14.1	-0.23	-0.4155	1.48e-08
LOC100287879	100287879	3p14.1	-0.23	-0.4155	1.48e-08
MIR548A2	693126	3p14.1	-0.23	-0.4175	1.53e-08
MIR4272	100422941	3p14.1	-0.23	-0.4195	1.56e-08
hsa-mir-4272	-1098	3p14.1	-0.23	-0.4195	1.56e-08
RAD18	56852	3p25.3	-0.203	-0.405	1.58e-08
SUCLG2	8801	3p14.1	-0.23	-0.4195	1.58e-08
THUMPD3	25917	3p25.3	-0.203	-0.405	1.63e-08
LOC440944	440944	3p25.3	-0.203	-0.405	1.63e-08
LHFPL4	375323	3p25.3	-0.203	-0.405	1.63e-08
CNTN3	5067	3p12.3	-0.223	-0.4295	1.7e-08
CADPS	8618	3p14.2	-0.236	-0.4175	1.79e-08
CAV3	859	3p25.3	-0.203	-0.405	1.85e-08
OXTR	5021	3p25.3	-0.203	-0.405	1.85e-08
LOC285401	285401	3p14.2	-0.236	-0.421	1.88e-08
C3orf14	57415	3p14.2	-0.236	-0.4175	1.89e-08
FEZF2	55079	3p14.2	-0.236	-0.4175	1.89e-08
SYNPR	132204	3p14.2	-0.236	-0.421	1.89e-08
MIR1284	100302112	3p13	-0.222	-0.4255	2e-08
hsa-mir-1284	-1131	3p13	-0.222	-0.4255	2e-08
EIF4E3	317649	3p13	-0.222	-0.4255	2e-08
GPR27	2850	3p13	-0.222	-0.4255	2e-08
PROK2	60675	3p13	-0.222	-0.4255	2e-08
ACOX2	8309	3p14.3	-0.235	-0.4175	2.15e-08
FAM86DP	692099	3p12.3	-0.223	-0.4295	2.23e-08
FLJ20518	647476	3p12.3	-0.223	-0.4295	2.23e-08
FRG2C	100288801	3p12.3	-0.223	-0.4295	2.23e-08
LOC401074	401074	3p12.3	-0.223	-0.4295	2.23e-08
MIR1324	100302212	3p12.3	-0.223	-0.4295	2.23e-08
MIR4273	100422955	3p12.3	-0.223	-0.4295	2.23e-08
ZNF717	100131827	3p12.3	-0.223	-0.4295	2.23e-08
hsa-mir-1324	-1162	3p12.3	-0.223	-0.4295	2.23e-08
hsa-mir-4273	-1163	3p12.3	-0.223	-0.4295	2.23e-08
VHL	7428	3p25.3	-0.203	-0.4	2.44e-08
IRAK2	3656	3p25.3	-0.203	-0.4	2.44e-08
IL5RA	3568	3p26.2	-0.19	-0.4125	2.66e-08
TRNT1	51095	3p26.2	-0.19	-0.4125	2.66e-08
CRBN	51185	3p26.2	-0.19	-0.4125	2.66e-08
SETMAR	6419	3p26.1	-0.19	-0.405	2.68e-08
SUMF1	285362	3p26.1	-0.19	-0.405	2.68e-08
ID2B	84099	3p14.2	-0.236	-0.421	2.69e-08
THOC7	80145	3p14.1	-0.235	-0.4155	2.83e-08
ATXN7	6314	3p14.1	-0.235	-0.4155	2.83e-08
C3orf49	132200	3p14.1	-0.235	-0.4155	2.86e-08
PDZRN3	23024	3p13	-0.223	-0.4295	2.87e-08
ITPR1	3708	3p26.1	-0.203	-0.4125	2.91e-08
EGOT	100126791	3p26.1	-0.203	-0.4125	2.98e-08
LOC100506994	100506994	3p14.2	-0.236	-0.4175	3.2e-08
LMCD1	29995	3p26.1	-0.203	-0.405	3.23e-08
LINC00312	29931	3p26.1	-0.203	-0.405	3.23e-08
LOC201617	201617	3p13	-0.223	-0.4255	3.29e-08
LOC100507582	100507582	3p26.1	-0.203	-0.405	3.86e-08
BHLHE40	8553	3p26.1	-0.203	-0.405	3.86e-08
ARL8B	55207	3p26.1	-0.203	-0.405	3.86e-08
SETD5	55209	3p25.3	-0.207	-0.405	4.04e-08
SRGAP3	9901	3p25.3	-0.207	-0.405	4.37e-08
MITF	4286	3p14.1	-0.222	-0.4125	4.84e-08
SHQ1	55164	3p13	-0.223	-0.4255	4.97e-08
GXYLT2	727936	3p13	-0.223	-0.4255	4.97e-08
PPP4R2	151987	3p13	-0.223	-0.4255	4.97e-08
EBLN2	55096	3p13	-0.223	-0.4255	4.97e-08
C3orf32	51066	3p26.1	-0.207	-0.405	5.08e-08
FAM19A1	407738	3p14.1	-0.223	-0.4155	5.32e-08
RYBP	23429	3p13	-0.223	-0.4255	6.09e-08
FRMD4B	23150	3p14.1	-0.222	-0.4125	6.93e-08
SNTN	132203	3p14.2	-0.236	-0.4155	6.96e-08
TMF1	7110	3p14.1	-0.222	-0.4125	6.99e-08
MIR3136	100422859	3p14.1	-0.222	-0.4125	6.99e-08
UBA3	9039	3p14.1	-0.222	-0.4125	6.99e-08
hsa-mir-3136	-1112	3p14.1	-0.222	-0.4125	6.99e-08
ARL6IP5	10550	3p14.1	-0.222	-0.4125	6.99e-08
LMOD3	56203	3p14.1	-0.222	-0.4125	6.99e-08
CNTN4	152330	3p26.3	-0.207	-0.4125	7.72e-08
C3orf64	285203	3p14.1	-0.223	-0.4125	8.79e-08
PTPRG	5793	3p14.2	-0.236	-0.4245	8.96e-08
FAM19A4	151647	3p14.1	-0.223	-0.4125	9.06e-08
LOC100288428	100288428	3p26.1	-0.207	-0.405	9.71e-08
LOC440970	440970	3p12.1	-0.189	-0.408	9.78e-08
ROBO1	6091	3p12.3	-0.223	-0.4295	9.79e-08
CHL1	10752	3p26.3	-0.207	-0.4125	9.97e-08
CNTN6	27255	3p26.3	-0.207	-0.4125	9.97e-08
LRRN1	57633	3p26.2	-0.19	-0.4	1.11e-07
CNDP1	84735	18q22.3	-0.029	-0.37	1.29e-07
CDH19	28513	18q22.1	-0.029	-0.3375	1.57e-07
SALL3	27164	18q23	-0.032	-0.37	1.8e-07
ATP9B	374868	18q23	-0.032	-0.37	1.8e-07
LOC643542	643542	18q22.1	-0.029	-0.3375	1.88e-07
CDH7	1005	18q22.1	-0.032	-0.3375	2.15e-07
ROBO2	6092	3p12.3	-0.23	-0.4255	2.24e-07
ATP8B1	5205	18q21.31	-0.026	-0.329	2.32e-07
GRM7	2917	3p26.1	-0.207	-0.405	2.67e-07
FECH	2235	18q21.31	-0.026	-0.3285	2.84e-07
NARS	4677	18q21.31	-0.026	-0.3285	2.84e-07
ADNP2	22850	18q23	-0.032	-0.3635	2.86e-07
CTDP1	9150	18q23	-0.032	-0.3635	2.86e-07
HSBP1L1	440498	18q23	-0.032	-0.3635	2.86e-07
KCNG2	26251	18q23	-0.032	-0.3635	2.86e-07
LOC100130522	100130522	18q23	-0.032	-0.3635	2.86e-07
NFATC1	4772	18q23	-0.032	-0.3635	2.86e-07
PARD6G	84552	18q23	-0.032	-0.3635	2.86e-07
PQLC1	80148	18q23	-0.032	-0.3635	2.86e-07
RBFA	79863	18q23	-0.032	-0.3635	2.86e-07
TXNL4A	10907	18q23	-0.032	-0.3635	2.86e-07
DSEL	92126	18q22.1	-0.029	-0.334	2.9e-07
GBE1	2632	3p12.2	-0.222	-0.413	3.21e-07
CYB5A	1528	18q22.3	-0.026	-0.3405	3.39e-07
C18orf63	644041	18q22.3	-0.026	-0.3405	3.39e-07
MRO	83876	18q21.2	-0.025	-0.3025	3.79e-07
FBXO15	201456	18q22.3	-0.026	-0.3405	3.91e-07
TIMM21	29090	18q22.3	-0.026	-0.3405	3.91e-07
MYO5B	4645	18q21.1	-0.025	-0.3025	3.94e-07
PMAIP1	5366	18q21.32	-0.029	-0.338	4e-07
ALPK2	115701	18q21.31	-0.026	-0.329	4.18e-07
CNDP2	55748	18q22.3	-0.029	-0.356	4.27e-07
MEX3C	51320	18q21.2	-0.025	-0.309	4.33e-07
MIR122	406906	18q21.31	-0.026	-0.329	4.33e-07
MIR3591	100616357	18q21.31	-0.026	-0.329	4.33e-07
hsa-mir-122	-1013	18q21.31	-0.026	-0.329	4.33e-07
ONECUT2	9480	18q21.31	-0.026	-0.3285	4.75e-07
VGLL3	389136	3p12.1	-0.164	-0.399	4.81e-07
SMAD4	4089	18q21.2	-0.025	-0.3155	4.81e-07
CDH20	28316	18q21.33	-0.026	-0.334	4.98e-07
ME2	4200	18q21.2	-0.025	-0.309	4.98e-07
ELAC1	55520	18q21.2	-0.025	-0.309	4.98e-07
FAM69C	125704	18q22.3	-0.029	-0.3405	5.27e-07
NEDD4L	23327	18q21.31	-0.026	-0.329	5.31e-07
RNF152	220441	18q21.33	-0.026	-0.334	5.51e-07
GRP	2922	18q21.32	-0.029	-0.333	5.89e-07
RAX	30062	18q21.32	-0.029	-0.333	5.89e-07
CPLX4	339302	18q21.32	-0.029	-0.333	5.89e-07
LMAN1	3998	18q21.32	-0.029	-0.333	5.89e-07
LOC390858	390858	18q21.32	-0.029	-0.333	5.93e-07
ZNF532	55205	18q21.32	-0.029	-0.333	6.01e-07
MALT1	10892	18q21.32	-0.029	-0.329	6.05e-07
LOC100505549	100505549	18q21.31	-0.026	-0.3285	6.27e-07
LOC100287225	100287225	18q21.2	-0.026	-0.309	6.44e-07
ZNF407	55628	18q22.3	-0.032	-0.3495	6.83e-07
LOC400657	400657	18q22.3	-0.032	-0.3495	6.93e-07
C18orf62	284274	18q23	-0.032	-0.3495	7.1e-07
MBD2	8932	18q21.2	-0.026	-0.314	7.15e-07
SNORA37	677819	18q21.2	-0.026	-0.314	7.15e-07
POLI	11201	18q21.2	-0.026	-0.314	7.15e-07
STARD6	147323	18q21.2	-0.026	-0.314	7.15e-07
C18orf54	162681	18q21.2	-0.026	-0.314	7.15e-07
C18orf26	284254	18q21.2	-0.026	-0.314	7.15e-07
SEC11C	90701	18q21.32	-0.029	-0.333	7.2e-07
ZADH2	284273	18q22.3	-0.032	-0.3495	7.37e-07
TSHZ1	10194	18q22.3	-0.032	-0.3495	7.37e-07
CBLN2	147381	18q22.3	-0.032	-0.356	7.53e-07
LOC100505776	100505776	18q22.3	-0.032	-0.356	7.53e-07
LOC100505817	100505817	18q22.3	-0.032	-0.356	7.53e-07
LOC400655	400655	18q22.3	-0.032	-0.356	7.53e-07
NETO1	81832	18q22.3	-0.032	-0.356	7.53e-07
PIGN	23556	18q21.33	-0.029	-0.334	7.79e-07
KIAA1468	57614	18q21.33	-0.029	-0.334	7.79e-07
MC4R	4160	18q21.32	-0.029	-0.333	7.81e-07
TNFRSF11A	8792	18q21.33	-0.029	-0.334	7.84e-07
CHMP2B	25978	3p11.2	-0.164	-0.397	8.03e-07
MIR4795	100616161	3p11.2	-0.164	-0.397	8.03e-07
BOD1P	284257	18q21.31	-0.026	-0.3285	8.23e-07
ST8SIA3	51046	18q21.31	-0.026	-0.3285	8.34e-07
MBP	4155	18q23	-0.032	-0.3495	8.93e-07
ZNF236	7776	18q23	-0.032	-0.3495	8.99e-07
BCL2	596	18q21.33	-0.032	-0.334	9.62e-07
KDSR	2531	18q21.33	-0.032	-0.334	9.62e-07
VPS4B	9525	18q21.33	-0.032	-0.334	9.62e-07
SERPINB5	5268	18q21.33	-0.032	-0.334	9.62e-07
SERPINB12	89777	18q21.33	-0.032	-0.334	9.62e-07
SERPINB13	5275	18q21.33	-0.032	-0.334	9.62e-07
SERPINB4	6318	18q21.33	-0.032	-0.334	9.62e-07
SERPINB3	6317	18q21.33	-0.032	-0.334	9.62e-07
LOC284276	284276	18q23	-0.032	-0.3405	9.69e-07
CCBE1	147372	18q21.32	-0.029	-0.333	9.72e-07
ZCCHC2	54877	18q21.33	-0.032	-0.334	9.79e-07
PHLPP1	23239	18q21.33	-0.032	-0.334	9.79e-07
POU1F1	5449	3p11.2	-0.164	-0.397	9.99e-07
RAB27B	5874	18q21.2	-0.026	-0.3155	1.01e-06
CCDC68	80323	18q21.2	-0.026	-0.3155	1.01e-06
MIR4529	100616290	18q21.2	-0.026	-0.3155	1.03e-06
ACAA2	10449	18q21.1	-0.021	-0.2865	1.06e-06
SCARNA17	677769	18q21.1	-0.021	-0.2865	1.06e-06
SERPINB11	89778	18q21.33	-0.032	-0.334	1.11e-06
WDR7	23335	18q21.31	-0.026	-0.322	1.12e-06
GALR1	2587	18q23	-0.032	-0.3405	1.18e-06
MAPK4	5596	18q21.1	-0.025	-0.298	1.18e-06
YTHDC2	64848	5q22.2	-0.004	-0.126	1.23e-06
MIR4320	100422865	18q21.1	-0.025	-0.292	1.23e-06
hsa-mir-4320	-948	18q21.1	-0.025	-0.292	1.23e-06
DOK6	220164	18q22.2	-0.026	-0.3305	1.27e-06
CD226	10666	18q22.2	-0.026	-0.3305	1.27e-06
RTTN	25914	18q22.2	-0.026	-0.3305	1.27e-06
TXNL1	9352	18q21.31	-0.026	-0.322	1.28e-06
SOCS6	9306	18q22.2	-0.026	-0.3305	1.31e-06
LOC100131655	100131655	18q23	-0.032	-0.3405	1.36e-06
LOC339298	339298	18q23	-0.032	-0.3405	1.43e-06
ZNF516	9658	18q23	-0.032	-0.3405	1.43e-06
CADM2	253559	3p12.1	-0.193	-0.399	1.48e-06
DCC	1630	18q21.2	-0.026	-0.314	1.56e-06
TLX3	30012	5q35.1	-0.004	-0.111	1.58e-06
LOC400654	400654	18q22.1	-0.029	-0.329	1.69e-06
TCF4	6925	18q21.2	-0.026	-0.3155	1.73e-06
FER	2241	5q21.3	-0.006	-0.13	1.78e-06
CCDC102B	79839	18q22.1	-0.029	-0.334	1.83e-06
MCTP1	79772	5q15	-0.008	-0.1565	2e-06
LIPG	9388	18q21.1	-0.02	-0.278	2.1e-06
SERPINB2	5055	18q21.33	-0.032	-0.329	2.12e-06
CPLX2	10814	5q35.2	-0.005	-0.1235	2.23e-06
LOC284294	284294	18q22.1	-0.032	-0.329	2.25e-06
MIR3912	100500831	5q35.1	-0.005	-0.111	2.34e-06
NPM1	4869	5q35.1	-0.005	-0.111	2.34e-06
FGF18	8817	5q35.1	-0.005	-0.111	2.34e-06
SERPINB7	8710	18q21.33	-0.032	-0.329	2.41e-06
SERPINB10	5273	18q21.33	-0.032	-0.329	2.41e-06
HMSD	284293	18q22.1	-0.032	-0.329	2.41e-06
SERPINB8	5271	18q22.1	-0.032	-0.329	2.41e-06
LOC100505474	100505474	18q21.2	-0.026	-0.314	2.42e-06
LINC00305	221241	18q22.1	-0.032	-0.329	2.51e-06
CCDC11	220136	18q21.1	-0.025	-0.292	2.74e-06
MBD1	4152	18q21.1	-0.025	-0.292	2.74e-06
CXXC1	30827	18q21.1	-0.025	-0.292	2.74e-06
TSSK1B	83942	5q22.2	-0.005	-0.126	2.84e-06
SKA1	220134	18q21.1	-0.025	-0.292	2.84e-06
ERAP2	64167	5q15	-0.008	-0.143	2.9e-06
LNPEP	4012	5q15	-0.008	-0.143	2.9e-06
LIX1	167410	5q15	-0.008	-0.143	2.9e-06
RIOK2	55781	5q15	-0.008	-0.143	2.9e-06
DOCK2	1794	5q35.1	-0.005	-0.0995	2.96e-06
ERAP1	51752	5q15	-0.008	-0.143	3.02e-06
HTR1F	3355	3p11.1	-0.146	-0.3935	3.05e-06
EFNA5	1946	5q21.3	-0.007	-0.13	3.05e-06
CAST	831	5q15	-0.008	-0.143	3.08e-06
WWC1	23286	5q34	-0.005	-0.111	3.1e-06
FBXW11	23291	5q35.1	-0.005	-0.111	3.18e-06
EFCAB9	285588	5q35.1	-0.005	-0.111	3.18e-06
STK10	6793	5q35.1	-0.005	-0.111	3.18e-06
UBTD2	92181	5q35.1	-0.005	-0.111	3.18e-06
TMX3	54495	18q22.1	-0.032	-0.334	3.19e-06
SH3PXD2B	285590	5q35.1	-0.005	-0.111	3.22e-06
MIR4744	100616420	18q21.1	-0.018	-0.272	3.23e-06
ERGIC1	57222	5q35.1	-0.006	-0.1235	3.33e-06
LOC100268168	100268168	5q35.1	-0.006	-0.1235	3.33e-06
RPL26L1	51121	5q35.1	-0.006	-0.1235	3.33e-06
ATP6V0E1	8992	5q35.1	-0.006	-0.1235	3.33e-06
SNORA74B	677841	5q35.1	-0.006	-0.1235	3.33e-06
C5orf41	153222	5q35.1	-0.006	-0.1235	3.33e-06
BNIP1	662	5q35.1	-0.006	-0.1235	3.33e-06
LOC100133050	100133050	5q21.1	-0.007	-0.13	3.36e-06
DYM	54808	18q21.1	-0.018	-0.2775	3.38e-06
MIR583	693168	5q15	-0.008	-0.1425	3.44e-06
hsa-mir-583	-1312	5q15	-0.008	-0.1425	3.44e-06
ELL2	22936	5q15	-0.008	-0.1425	3.44e-06
PCSK1	5122	5q15	-0.008	-0.143	3.53e-06
FAM81B	153643	5q15	-0.008	-0.1425	3.57e-06
TTC37	9652	5q15	-0.008	-0.1425	3.57e-06
ARSK	153642	5q15	-0.008	-0.1425	3.57e-06
GPR150	285601	5q15	-0.008	-0.1425	3.57e-06
RFESD	317671	5q15	-0.008	-0.1425	3.57e-06
SPATA9	83890	5q15	-0.008	-0.1425	3.57e-06
RHOBTB3	22836	5q15	-0.008	-0.1425	3.57e-06
GLRX	2745	5q15	-0.008	-0.1425	3.57e-06
C5orf27	202299	5q15	-0.008	-0.1425	3.57e-06
SEMA6A	57556	5q23.1	-0.004	-0.1235	3.59e-06
SYT4	6860	18q12.3	-0.009	-0.2535	3.59e-06
RANBP17	64901	5q35.1	-0.005	-0.111	3.68e-06
FEM1C	56929	5q22.3	-0.004	-0.1235	3.83e-06
TICAM2	353376	5q22.3	-0.004	-0.1235	3.83e-06
TMED7-TICAM2	100302736	5q22.3	-0.004	-0.1235	3.83e-06
TMED7	51014	5q22.3	-0.004	-0.1235	3.83e-06
CDO1	1036	5q22.3	-0.004	-0.1235	3.83e-06
ATG12	9140	5q22.3	-0.004	-0.1235	3.83e-06
AP3S1	1176	5q22.3	-0.004	-0.1235	3.83e-06
AQPEP	206338	5q23.1	-0.004	-0.1235	3.83e-06
COMMD10	51397	5q23.1	-0.004	-0.1235	3.83e-06
LOC644100	644100	5q23.1	-0.004	-0.1235	3.83e-06
SLIT3	6586	5q34	-0.005	-0.0995	3.88e-06
MIR585	693170	5q35.1	-0.005	-0.0995	3.88e-06
hsa-mir-585	-1872	5q35.1	-0.005	-0.0995	3.88e-06
CCDC99	54908	5q35.1	-0.005	-0.0995	3.88e-06
RAB9BP1	9366	5q21.2	-0.008	-0.13	4.03e-06
PJA2	9867	5q21.3	-0.006	-0.126	4.05e-06
KCNIP1	30820	5q35.1	-0.005	-0.0995	4.11e-06
SRP19	6728	5q22.2	-0.006	-0.126	4.11e-06
REEP5	7905	5q22.2	-0.006	-0.126	4.11e-06
DCP2	167227	5q22.2	-0.006	-0.126	4.11e-06
PIAS2	9063	18q21.1	-0.012	-0.272	4.13e-06
NEURL1B	54492	5q35.1	-0.006	-0.111	4.13e-06
DUSP1	1843	5q35.1	-0.006	-0.111	4.13e-06
MIR378E	100616498	5q35.1	-0.005	-0.0995	4.21e-06
FOXI1	2299	5q35.1	-0.005	-0.0995	4.21e-06
C5orf58	133874	5q35.1	-0.005	-0.0995	4.21e-06
LCP2	3937	5q35.1	-0.005	-0.0995	4.21e-06
LOC257358	257358	5q35.1	-0.005	-0.0995	4.21e-06
KCNMB1	3779	5q35.1	-0.005	-0.0995	4.21e-06
LOC100505678	100505678	5q22.1	-0.006	-0.126	4.21e-06
NREP	9315	5q22.1	-0.006	-0.126	4.21e-06
EPB41L4A	64097	5q22.1	-0.006	-0.126	4.21e-06
EPB41L4A-AS1	114915	5q22.1	-0.006	-0.126	4.21e-06
SNORA13	654322	5q22.1	-0.006	-0.126	4.21e-06
FLJ11235	54508	5q22.2	-0.006	-0.126	4.21e-06
FAM196B	100131897	5q35.1	-0.005	-0.0995	4.24e-06
KATNAL2	83473	18q21.1	-0.012	-0.272	4.29e-06
LOC100506888	100506888	18q21.1	-0.012	-0.272	4.29e-06
TCEB3B	51224	18q21.1	-0.012	-0.272	4.29e-06
TCEB3C	162699	18q21.1	-0.012	-0.272	4.29e-06
TCEB3CL	728929	18q21.1	-0.012	-0.272	4.29e-06
LOC100289673	100289673	5q21.3	-0.006	-0.126	4.39e-06
LOC284260	284260	18q12.3	-0.009	-0.2535	4.4e-06
hsa-mir-548f-3	-1423	5q22.1	-0.006	-0.126	4.45e-06
DRD1	1812	5q35.2	-0.005	-0.111	4.49e-06
SFXN1	94081	5q35.2	-0.005	-0.111	4.49e-06
HRH2	3274	5q35.2	-0.005	-0.111	4.49e-06
SLC25A46	91137	5q22.1	-0.006	-0.126	4.54e-06
RIT2	6014	18q12.3	-0.009	-0.2535	4.55e-06
PAM	5066	5q21.1	-0.008	-0.13	4.71e-06
GIN1	54826	5q21.1	-0.008	-0.13	4.71e-06
PPIP5K2	23262	5q21.1	-0.008	-0.13	4.71e-06
C5orf30	90355	5q21.1	-0.008	-0.13	4.71e-06
NUDT12	83594	5q21.2	-0.008	-0.13	4.71e-06
TRIM36	55521	5q22.3	-0.004	-0.1235	4.71e-06
MCC	4163	5q22.2	-0.006	-0.126	4.77e-06
TSLP	85480	5q22.1	-0.006	-0.126	4.8e-06
WDR36	134430	5q22.1	-0.006	-0.126	4.8e-06
CAMK4	814	5q22.1	-0.006	-0.126	4.8e-06
STARD4	134429	5q22.1	-0.006	-0.126	4.8e-06
KCNN2	3781	5q22.3	-0.004	-0.1235	4.87e-06
MIR4319	100422829	18q12.3	-0.011	-0.2535	5e-06
hsa-mir-4319	-909	18q12.3	-0.011	-0.2535	5e-06
SETBP1	26040	18q12.3	-0.011	-0.2535	5.05e-06
C5orf25	375484	5q35.2	-0.006	-0.1235	5.16e-06
FAM153B	202134	5q35.2	-0.006	-0.1235	5.16e-06
LOC100507387	100507387	5q35.2	-0.006	-0.1235	5.16e-06
LOC643201	643201	5q35.2	-0.006	-0.1235	5.16e-06
THOC3	84321	5q35.2	-0.006	-0.1235	5.16e-06
KIAA1191	57179	5q35.2	-0.006	-0.1235	5.16e-06
ARL10	285598	5q35.2	-0.006	-0.1235	5.16e-06
hsa-mir-1271	-1926	5q35.2	-0.006	-0.1235	5.16e-06
NOP16	51491	5q35.2	-0.006	-0.1235	5.16e-06
HIGD2A	192286	5q35.2	-0.006	-0.1235	5.16e-06
CLTB	1212	5q35.2	-0.006	-0.1235	5.16e-06
FAF2	23197	5q35.2	-0.006	-0.1235	5.16e-06
RNF44	22838	5q35.2	-0.006	-0.1235	5.16e-06
CDHR2	54825	5q35.2	-0.006	-0.1235	5.16e-06
GPRIN1	114787	5q35.2	-0.006	-0.1235	5.16e-06
SNCB	6620	5q35.2	-0.006	-0.1235	5.16e-06
EIF4E1B	253314	5q35.2	-0.006	-0.1235	5.16e-06
HK3	3101	5q35.2	-0.006	-0.1235	5.16e-06
MIR4281	100422962	5q35.2	-0.006	-0.1235	5.16e-06
TSPAN17	26262	5q35.2	-0.006	-0.1235	5.16e-06
UNC5A	90249	5q35.2	-0.006	-0.1235	5.16e-06
hsa-mir-4281	-1928	5q35.2	-0.006	-0.1235	5.16e-06
UIMC1	51720	5q35.2	-0.006	-0.1235	5.16e-06
ZNF346	23567	5q35.2	-0.006	-0.1235	5.16e-06
FGFR4	2264	5q35.2	-0.006	-0.1235	5.16e-06
PGGT1B	5229	5q22.3	-0.004	-0.1235	5.29e-06
CCDC112	153733	5q22.3	-0.004	-0.1235	5.29e-06
MAML1	9794	5q35.3	-0.004	-0.1235	5.37e-06
LTC4S	4056	5q35.3	-0.004	-0.1235	5.37e-06
MGAT4B	11282	5q35.3	-0.004	-0.1235	5.37e-06
MIR1229	100302156	5q35.3	-0.004	-0.1235	5.37e-06
hsa-mir-1229	-1952	5q35.3	-0.004	-0.1235	5.37e-06
C18orf32	497661	18q21.1	-0.02	-0.2775	5.42e-06
RPL17-C18ORF32	100526842	18q21.1	-0.02	-0.2775	5.42e-06
MIR1539	100302257	18q21.1	-0.02	-0.2775	5.42e-06
RPL17	6139	18q21.1	-0.02	-0.2775	5.42e-06
SNORD58C	100124516	18q21.1	-0.02	-0.2775	5.42e-06
hsa-mir-1539	-943	18q21.1	-0.02	-0.2775	5.42e-06
SNORD58A	26791	18q21.1	-0.02	-0.2775	5.42e-06
SNORD58B	26790	18q21.1	-0.02	-0.2775	5.42e-06
FAM174A	345757	5q21.1	-0.008	-0.13	5.6e-06
ST8SIA4	7903	5q21.1	-0.008	-0.13	5.6e-06
hsa-mir-548p	-1349	5q21.1	-0.008	-0.13	5.6e-06
FBXL17	64839	5q21.3	-0.007	-0.126	5.69e-06
GABRP	2568	5q35.1	-0.005	-0.0965	5.83e-06
KC6	641516	18q12.3	-0.011	-0.2535	5.85e-06
MIR218-2	407001	5q34	-0.005	-0.0995	6.04e-06
hsa-mir-218-2	-1868	5q34	-0.005	-0.0995	6.04e-06
RARS	5917	5q34	-0.005	-0.0995	6.07e-06
FBLL1	345630	5q34	-0.005	-0.0995	6.07e-06
PANK3	79646	5q34	-0.005	-0.0995	6.07e-06
MIR103A1	406895	5q34	-0.005	-0.0995	6.07e-06
MIR103B1	100302238	5q34	-0.005	-0.0995	6.07e-06
hsa-mir-103-1	-1866	5q34	-0.005	-0.0995	6.07e-06
hsa-mir-103-1-as	-1866	5q34	-0.005	-0.0995	6.07e-06
N4BP3	23138	5q35.3	-0.007	-0.1235	6.24e-06
RMND5B	64777	5q35.3	-0.007	-0.1235	6.24e-06
NHP2	55651	5q35.3	-0.007	-0.1235	6.24e-06
TMEM232	642987	5q22.1	-0.006	-0.126	6.31e-06
SQSTM1	8878	5q35.3	-0.006	-0.1235	6.32e-06
C5orf45	51149	5q35.3	-0.006	-0.1235	6.32e-06
HDHD2	84064	18q21.1	-0.018	-0.272	6.65e-06
IER3IP1	51124	18q21.1	-0.018	-0.272	6.65e-06
FHOD3	80206	18q12.2	-0.008	-0.2355	6.72e-06
LOC202181	202181	5q35.3	-0.007	-0.1235	6.73e-06
FAM153A	285596	5q35.3	-0.007	-0.1235	6.73e-06
LOC728554	728554	5q35.3	-0.007	-0.1235	6.73e-06
PROP1	5626	5q35.3	-0.007	-0.1235	6.73e-06
FAM153C	653316	5q35.3	-0.007	-0.1235	6.73e-06
SLCO4C1	353189	5q21.1	-0.008	-0.13	6.88e-06
SLCO6A1	133482	5q21.1	-0.008	-0.13	6.88e-06
MIR4634	100616202	5q35.2	-0.006	-0.111	6.9e-06
MSX2	4488	5q35.2	-0.006	-0.111	6.9e-06
FLJ16171	441116	5q35.2	-0.006	-0.111	6.9e-06
BTNL8	79908	5q35.3	-0.007	-0.126	6.94e-06
RAB24	53917	5q35.3	-0.007	-0.1235	7.12e-06
PRELID1	27166	5q35.3	-0.007	-0.1235	7.12e-06
MXD3	83463	5q35.3	-0.007	-0.1235	7.12e-06
LMAN2	10960	5q35.3	-0.007	-0.1235	7.12e-06
RGS14	10636	5q35.3	-0.007	-0.1235	7.12e-06
SLC34A1	6569	5q35.3	-0.007	-0.1235	7.12e-06
F12	2161	5q35.3	-0.007	-0.1235	7.12e-06
PFN3	345456	5q35.3	-0.007	-0.1235	7.12e-06
DDX41	51428	5q35.3	-0.007	-0.1235	7.12e-06
FAM193B	54540	5q35.3	-0.007	-0.1235	7.12e-06
TMED9	54732	5q35.3	-0.007	-0.1235	7.12e-06
B4GALT7	11285	5q35.3	-0.007	-0.1235	7.12e-06
LOXHD1	125336	18q21.1	-0.018	-0.272	7.13e-06
SLC14A2	8170	18q12.3	-0.012	-0.2535	7.27e-06
NKX2-5	1482	5q35.1	-0.006	-0.111	7.34e-06
STC2	8614	5q35.1	-0.006	-0.111	7.34e-06
LOC285593	285593	5q35.2	-0.006	-0.111	7.34e-06
BOD1	91272	5q35.2	-0.006	-0.111	7.34e-06
CPEB4	80315	5q35.2	-0.006	-0.111	7.34e-06
C5orf47	133491	5q35.2	-0.006	-0.111	7.34e-06
HMP19	51617	5q35.2	-0.006	-0.111	7.34e-06
GMCL1P1	64396	5q35.3	-0.007	-0.1235	7.6e-06
HNRNPAB	3182	5q35.3	-0.007	-0.1235	7.6e-06
PIK3C3	5289	18q12.3	-0.011	-0.2535	7.79e-06
CGGBP1	8545	3p11.1	-0.154	-0.3885	7.93e-06
FLJ35946	503569	5q15	-0.008	-0.1335	7.99e-06
RGMB	285704	5q15	-0.008	-0.1335	7.99e-06
CHD1	1105	5q15	-0.008	-0.1335	7.99e-06
LOC100289230	100289230	5q21.1	-0.008	-0.1335	7.99e-06
SMAD7	4092	18q21.1	-0.018	-0.2535	8.03e-06
MAN2A1	4124	5q21.3	-0.007	-0.126	8.22e-06
APC	324	5q22.2	-0.006	-0.1235	8.45e-06
LOC728342	728342	5q23.1	-0.004	-0.1235	8.59e-06
MIR340	442908	5q35.3	-0.007	-0.1235	8.67e-06
hsa-mir-340	-1954	5q35.3	-0.007	-0.1235	8.67e-06
ST8SIA5	29906	18q21.1	-0.012	-0.2535	8.85e-06
AGXT2L2	85007	5q35.3	-0.007	-0.1235	8.89e-06
CANX	821	5q35.3	-0.006	-0.1235	9.22e-06
RUFY1	80230	5q35.3	-0.006	-0.1235	9.46e-06
HNRNPH1	3187	5q35.3	-0.006	-0.1235	9.46e-06
C5orf60	285679	5q35.3	-0.006	-0.1235	9.46e-06
CBY3	646019	5q35.3	-0.006	-0.1235	9.46e-06
ZNF354A	6940	5q35.3	-0.006	-0.1235	1.02e-05
AACSP1	729522	5q35.3	-0.006	-0.1235	1.02e-05
ZNF354B	117608	5q35.3	-0.006	-0.1235	1.02e-05
ZFP2	80108	5q35.3	-0.006	-0.1235	1.02e-05
ZNF454	285676	5q35.3	-0.006	-0.1235	1.02e-05
GRM6	2916	5q35.3	-0.006	-0.1235	1.02e-05
ZNF879	345462	5q35.3	-0.006	-0.1235	1.02e-05
ZNF354C	30832	5q35.3	-0.006	-0.1235	1.02e-05
ADAMTS2	9509	5q35.3	-0.006	-0.1235	1.02e-05
CCNG1	900	5q34	-0.007	-0.111	1.02e-05
NUDCD2	134492	5q34	-0.007	-0.111	1.02e-05
HMMR	3161	5q34	-0.007	-0.111	1.02e-05
MAT2B	27430	5q34	-0.007	-0.111	1.02e-05
ANKRD32	84250	5q15	-0.008	-0.126	1.04e-05
SLC14A1	6563	18q12.3	-0.012	-0.2535	1.05e-05
SIGLEC15	284266	18q12.3	-0.012	-0.2535	1.05e-05
ODZ2	57451	5q34	-0.006	-0.111	1.05e-05
EPG5	57724	18q12.3	-0.012	-0.2535	1.06e-05
COX7C	1350	5q14.3	-0.008	-0.13	1.06e-05
MIR3607	100500805	5q14.3	-0.008	-0.13	1.06e-05
MIR4280	100422887	5q14.3	-0.008	-0.13	1.06e-05
hsa-mir-4280	-1244	5q14.3	-0.008	-0.13	1.06e-05
NBPF22P	285622	5q14.3	-0.008	-0.13	1.07e-05
PSTPIP2	9050	18q21.1	-0.012	-0.2535	1.07e-05
ATP5A1	498	18q21.1	-0.012	-0.2535	1.07e-05
CCNH	902	5q14.3	-0.008	-0.13	1.07e-05
TMEM161B	153396	5q14.3	-0.008	-0.13	1.07e-05
LOC100505894	100505894	5q14.3	-0.008	-0.13	1.07e-05
TBCA	6902	5q14.1	-0.007	-0.13	1.09e-05
ZNF654	55279	3p11.1	-0.154	-0.3885	1.1e-05
C3orf38	285237	3p11.1	-0.154	-0.3885	1.1e-05
RNF130	55819	5q35.3	-0.007	-0.1235	1.1e-05
MIR9-2	407047	5q14.3	-0.009	-0.13	1.13e-05
hsa-mir-9-2	-1256	5q14.3	-0.009	-0.13	1.13e-05
COL4A3BP	10087	5q13.3	-0.007	-0.126	1.13e-05
MIR3660	100500825	5q14.3	-0.009	-0.13	1.15e-05
ANKRD31	256006	5q13.3	-0.007	-0.126	1.17e-05
HMGCR	3156	5q13.3	-0.007	-0.126	1.17e-05
CETN3	1070	5q14.3	-0.009	-0.13	1.27e-05
MBLAC2	153364	5q14.3	-0.009	-0.13	1.27e-05
POLR3G	10622	5q14.3	-0.009	-0.13	1.27e-05
LYSMD3	116068	5q14.3	-0.009	-0.13	1.27e-05
GPR98	84059	5q14.3	-0.009	-0.13	1.27e-05
SCAMP1	9522	5q14.1	-0.007	-0.13	1.29e-05
LHFPL2	10184	5q14.1	-0.007	-0.13	1.29e-05
AP3B1	8546	5q14.1	-0.007	-0.13	1.3e-05
MEF2C	4208	5q14.3	-0.009	-0.13	1.31e-05
KIAA1328	57536	18q12.2	-0.008	-0.2535	1.33e-05
CLK4	57396	5q35.3	-0.007	-0.1235	1.36e-05
GABRB2	2561	5q34	-0.007	-0.111	1.37e-05
GABRA6	2559	5q34	-0.007	-0.111	1.37e-05
GABRA1	2554	5q34	-0.007	-0.111	1.37e-05
GABRG2	2566	5q34	-0.007	-0.111	1.37e-05
RASA1	5921	5q14.3	-0.009	-0.13	1.38e-05
COL23A1	91522	5q35.3	-0.007	-0.1235	1.38e-05
SPOCK1	6695	5q31.2	-0.003	-0.102	1.39e-05
KLHL3	26249	5q31.2	-0.003	-0.102	1.39e-05
MIR874	100126343	5q31.2	-0.003	-0.102	1.39e-05
hsa-mir-874	-1630	5q31.2	-0.003	-0.102	1.39e-05
HNRNPA0	10949	5q31.2	-0.003	-0.102	1.39e-05
RASGEF1C	255426	5q35.3	-0.007	-0.1235	1.4e-05
MAPK9	5601	5q35.3	-0.007	-0.1235	1.4e-05
GFPT2	9945	5q35.3	-0.007	-0.1235	1.4e-05
CNOT6	57472	5q35.3	-0.007	-0.1235	1.4e-05
SCGB3A1	92304	5q35.3	-0.007	-0.1235	1.4e-05
FLT4	2324	5q35.3	-0.007	-0.1235	1.4e-05
MGAT1	4245	5q35.3	-0.007	-0.1235	1.4e-05
OR2Y1	134083	5q35.3	-0.007	-0.1235	1.4e-05
LOC100859930	100859930	5q35.3	-0.007	-0.1235	1.4e-05
LOC729678	729678	5q35.3	-0.007	-0.1235	1.4e-05
ZFP62	643836	5q35.3	-0.007	-0.1235	1.4e-05
BHMT2	23743	5q14.1	-0.007	-0.13	1.44e-05
BHMT	635	5q14.1	-0.007	-0.13	1.44e-05
JMY	133746	5q14.1	-0.007	-0.13	1.44e-05
HOMER1	9456	5q14.1	-0.007	-0.13	1.44e-05
GFRA3	2676	5q31.2	-0.003	-0.102	1.44e-05
TBC1D9B	23061	5q35.3	-0.007	-0.1235	1.46e-05
hsa-mir-924	-868	18q12.3	-0.012	-0.2535	1.47e-05
SMAD2	4087	18q21.1	-0.018	-0.2535	1.48e-05
RNF165	494470	18q21.1	-0.018	-0.2535	1.52e-05
GRK6	2870	5q35.3	-0.007	-0.111	1.53e-05
LOC340037	340037	5q35.3	-0.007	-0.111	1.53e-05
PRR7	80758	5q35.3	-0.007	-0.111	1.53e-05
DBN1	1627	5q35.3	-0.007	-0.111	1.53e-05
PDLIM7	9260	5q35.3	-0.007	-0.111	1.53e-05
DOK3	79930	5q35.3	-0.007	-0.111	1.53e-05
C18orf25	147339	18q21.1	-0.018	-0.2535	1.54e-05
EGR1	1958	5q31.2	-0.002	-0.0995	1.57e-05
BTNL3	10917	5q35.3	-0.006	-0.111	1.6e-05
BTNL9	153579	5q35.3	-0.006	-0.111	1.6e-05
GNB2L1	10399	5q35.3	-0.006	-0.111	1.6e-05
MIR4638	100616342	5q35.3	-0.006	-0.111	1.6e-05
OR2V2	285659	5q35.3	-0.006	-0.111	1.6e-05
SNORD95	619570	5q35.3	-0.006	-0.111	1.6e-05
SNORD96A	619571	5q35.3	-0.006	-0.111	1.6e-05
TRIM41	90933	5q35.3	-0.006	-0.111	1.6e-05
TRIM52	84851	5q35.3	-0.006	-0.111	1.6e-05
TRIM7	81786	5q35.3	-0.006	-0.111	1.6e-05
MFAP3	4238	5q33.2	-0.004	-0.0995	1.61e-05
GALNT10	55568	5q33.2	-0.004	-0.0995	1.61e-05
hsa-mir-1294	-1757	5q33.2	-0.004	-0.0995	1.61e-05
FLJ38109	386627	5q33.2	-0.004	-0.0995	1.61e-05
SAP30L	79685	5q33.2	-0.004	-0.0995	1.61e-05
HAND1	9421	5q33.2	-0.004	-0.0995	1.61e-05
FAM114A2	10827	5q33.2	-0.004	-0.0995	1.66e-05
NSD1	64324	5q35.2	-0.007	-0.111	1.66e-05
HAUS1	115106	18q21.1	-0.018	-0.2535	1.69e-05
MIR4743	100616366	18q21.1	-0.018	-0.2355	1.7e-05
EBF1	1879	5q33.3	-0.007	-0.111	1.7e-05
ADRB2	154	5q32	-0.004	-0.0995	1.7e-05
SH3TC2	79628	5q32	-0.004	-0.0995	1.73e-05
hsa-mir-584	-1717	5q32	-0.004	-0.0995	1.73e-05
ABLIM3	22885	5q32	-0.004	-0.0995	1.73e-05
POC5	134359	5q13.3	-0.007	-0.126	1.8e-05
VTRNA1-2	56663	5q31.3	-0.003	-0.0995	1.84e-05
VTRNA1-3	56662	5q31.3	-0.003	-0.0995	1.84e-05
GCNT4	51301	5q13.3	-0.007	-0.126	1.91e-05
HSD17B4	3295	5q23.1	-0.004	-0.111	1.93e-05
FAM170A	340069	5q23.1	-0.004	-0.111	1.93e-05
PRR16	51334	5q23.1	-0.004	-0.111	1.93e-05
SV2C	22987	5q13.3	-0.007	-0.126	1.93e-05
hsa-mir-1303	-1760	5q33.2	-0.005	-0.0995	1.94e-05
SNORA74A	26821	5q31.2	-0.003	-0.0995	1.94e-05
PAIP2	51247	5q31.2	-0.003	-0.0995	1.94e-05
SLC23A1	9963	5q31.2	-0.003	-0.0995	1.94e-05
MZB1	51237	5q31.2	-0.003	-0.0995	1.94e-05
C5orf65	389333	5q31.2	-0.003	-0.0995	1.94e-05
SPATA24	202051	5q31.2	-0.003	-0.0995	1.94e-05
DNAJC18	202052	5q31.2	-0.003	-0.0995	1.94e-05
ECSCR	641700	5q31.2	-0.003	-0.0995	1.94e-05
TMEM173	340061	5q31.2	-0.003	-0.0995	1.94e-05
UBE2D2	7322	5q31.2	-0.003	-0.0995	1.94e-05
CXXC5	51523	5q31.2	-0.003	-0.0995	1.94e-05
PSD2	84249	5q31.2	-0.003	-0.0995	1.94e-05
NRG2	9542	5q31.2	-0.003	-0.0995	1.94e-05
PURA	5813	5q31.2	-0.003	-0.0995	1.94e-05
IGIP	492311	5q31.3	-0.003	-0.0995	1.94e-05
C5orf32	84418	5q31.3	-0.003	-0.0995	1.94e-05
PFDN1	5201	5q31.3	-0.003	-0.0995	1.94e-05
HBEGF	1839	5q31.3	-0.003	-0.0995	1.94e-05
SLC4A9	83697	5q31.3	-0.003	-0.0995	1.94e-05
ANKHD1	54882	5q31.3	-0.003	-0.0995	1.94e-05
ANKHD1-EIF4EBP3	404734	5q31.3	-0.003	-0.0995	1.94e-05
EIF4EBP3	8637	5q31.3	-0.003	-0.0995	1.94e-05
SRA1	10011	5q31.3	-0.003	-0.0995	1.94e-05
APBB3	10307	5q31.3	-0.003	-0.0995	1.94e-05
SLC35A4	113829	5q31.3	-0.003	-0.0995	1.94e-05
CD14	929	5q31.3	-0.003	-0.0995	1.94e-05
TMCO6	55374	5q31.3	-0.003	-0.0995	1.94e-05
IK	3550	5q31.3	-0.003	-0.0995	1.94e-05
MIR3655	100500820	5q31.3	-0.003	-0.0995	1.94e-05
NDUFA2	4695	5q31.3	-0.003	-0.0995	1.94e-05
WDR55	54853	5q31.3	-0.003	-0.0995	1.94e-05
DND1	373863	5q31.3	-0.003	-0.0995	1.94e-05
HARS	3035	5q31.3	-0.003	-0.0995	1.94e-05
HARS2	23438	5q31.3	-0.003	-0.0995	1.94e-05
ZMAT2	153527	5q31.3	-0.003	-0.0995	1.94e-05
VTRNA1-1	56664	5q31.3	-0.003	-0.0995	1.94e-05
RNF145	153830	5q33.3	-0.007	-0.111	1.96e-05
UBLCP1	134510	5q33.3	-0.007	-0.111	1.96e-05
IL12B	3593	5q33.3	-0.007	-0.111	1.96e-05
LOC285626	285626	5q33.3	-0.007	-0.111	1.96e-05
ADRA1B	147	5q33.3	-0.007	-0.111	1.98e-05
TTC1	7265	5q33.3	-0.007	-0.111	1.98e-05
PWWP2A	114825	5q33.3	-0.007	-0.111	1.98e-05
FABP6	2172	5q33.3	-0.007	-0.111	1.98e-05
CCNJL	79616	5q33.3	-0.007	-0.111	1.98e-05
C1QTNF2	114898	5q33.3	-0.007	-0.111	1.98e-05
C5orf54	63920	5q33.3	-0.007	-0.111	1.98e-05
SLU7	10569	5q33.3	-0.007	-0.111	1.98e-05
PTTG1	9232	5q33.3	-0.007	-0.111	1.98e-05
MIR3142	100422938	5q34	-0.007	-0.111	1.98e-05
hsa-mir-3142	-1804	5q34	-0.007	-0.111	1.98e-05
MIR146A	406938	5q34	-0.007	-0.111	1.98e-05
hsa-mir-146a	-1805	5q34	-0.007	-0.111	1.98e-05
ATP10B	23120	5q34	-0.007	-0.111	1.98e-05
LOC340074	340074	5q31.1	-0.003	-0.113	2e-05
SNX2	6643	5q23.2	-0.005	-0.13	2.04e-05
SNX24	28966	5q23.2	-0.005	-0.13	2.04e-05
PPIC	5480	5q23.2	-0.005	-0.13	2.04e-05
PRDM6	93166	5q23.2	-0.005	-0.13	2.04e-05
CEP120	153241	5q23.2	-0.005	-0.13	2.04e-05
CSNK1G3	1456	5q23.2	-0.005	-0.13	2.04e-05
RGNEF	64283	5q13.2	-0.007	-0.126	2.06e-05
LOC285627	285627	5q33.3	-0.007	-0.111	2.07e-05
NMUR2	56923	5q33.1	-0.004	-0.098	2.08e-05
IQGAP2	10788	5q13.3	-0.007	-0.126	2.1e-05
F2RL2	2151	5q13.3	-0.007	-0.126	2.1e-05
ENC1	8507	5q13.3	-0.007	-0.126	2.1e-05
HEXB	3074	5q13.3	-0.007	-0.126	2.1e-05
GFM2	84340	5q13.3	-0.007	-0.126	2.1e-05
NSA2	10412	5q13.3	-0.007	-0.126	2.1e-05
FAM169A	26049	5q13.3	-0.007	-0.126	2.1e-05
DTWD2	285605	5q23.1	-0.004	-0.111	2.11e-05
hsa-mir-1244-2	-1487	5q23.1	-0.004	-0.111	2.11e-05
SLC36A1	206358	5q33.1	-0.004	-0.098	2.14e-05
NCRUPAR	100302746	5q13.3	-0.007	-0.126	2.16e-05
F2R	2149	5q13.3	-0.007	-0.126	2.16e-05
F2RL1	2150	5q13.3	-0.007	-0.126	2.16e-05
S100Z	170591	5q13.3	-0.007	-0.126	2.16e-05
CRHBP	1393	5q13.3	-0.007	-0.126	2.16e-05
AGGF1	55109	5q13.3	-0.007	-0.126	2.16e-05
ZBED3	84327	5q13.3	-0.007	-0.126	2.16e-05
SNORA47	677828	5q13.3	-0.007	-0.126	2.16e-05
LOC728723	728723	5q13.3	-0.007	-0.126	2.16e-05
PDE8B	8622	5q13.3	-0.007	-0.126	2.16e-05
ATOX1	475	5q33.1	-0.004	-0.098	2.17e-05
G3BP1	10146	5q33.1	-0.004	-0.098	2.17e-05
GLRA1	2741	5q33.1	-0.004	-0.098	2.17e-05
LOC285629	285629	5q34	-0.007	-0.111	2.17e-05
MSH3	4437	5q14.1	-0.008	-0.13	2.18e-05
LINC00461	645323	5q14.3	-0.009	-0.13	2.2e-05
ARSB	411	5q14.1	-0.007	-0.13	2.24e-05
WDR41	55255	5q13.3	-0.007	-0.126	2.26e-05
OTP	23440	5q14.1	-0.007	-0.126	2.26e-05
RASGRF2	5924	5q14.1	-0.008	-0.13	2.32e-05
RNU5D-1	26830	5q14.1	-0.008	-0.13	2.32e-05
RNU5E-1	26829	5q14.1	-0.008	-0.13	2.32e-05
CKMT2	1160	5q14.1	-0.008	-0.13	2.32e-05
LOC100131067	100131067	5q14.1	-0.008	-0.13	2.32e-05
ZCCHC9	84240	5q14.1	-0.008	-0.13	2.32e-05
ACOT12	134526	5q14.1	-0.008	-0.13	2.32e-05
SSBP2	23635	5q14.1	-0.008	-0.13	2.32e-05
PAPD4	167153	5q14.1	-0.008	-0.13	2.34e-05
CMYA5	202333	5q14.1	-0.008	-0.13	2.34e-05
MTX3	345778	5q14.1	-0.008	-0.13	2.34e-05
THBS4	7060	5q14.1	-0.008	-0.13	2.34e-05
SERINC5	256987	5q14.1	-0.008	-0.13	2.34e-05
LOC644936	644936	5q14.1	-0.008	-0.13	2.34e-05
SPZ1	84654	5q14.1	-0.008	-0.13	2.34e-05
CRSP8P	441089	5q14.1	-0.008	-0.13	2.34e-05
ZFYVE16	9765	5q14.1	-0.008	-0.13	2.34e-05
FAM151B	167555	5q14.1	-0.008	-0.13	2.34e-05
ANKRD34B	340120	5q14.1	-0.008	-0.13	2.34e-05
DHFR	1719	5q14.1	-0.008	-0.13	2.34e-05
MTRNR2L2	100462981	5q14.1	-0.008	-0.13	2.34e-05
PLAC8L1	153770	5q32	-0.004	-0.0995	2.34e-05
LARS	51520	5q32	-0.004	-0.0995	2.34e-05
RBM27	54439	5q32	-0.004	-0.0995	2.34e-05
POU4F3	5459	5q32	-0.004	-0.0995	2.37e-05
TCERG1	10915	5q32	-0.004	-0.0995	2.37e-05
GPR151	134391	5q32	-0.004	-0.0995	2.37e-05
PPP2R2B	5521	5q32	-0.004	-0.0995	2.37e-05
DMXL1	1657	5q23.1	-0.004	-0.111	2.37e-05
FLJ42709	441094	5q15	-0.009	-0.126	2.42e-05
NR2F1	7025	5q15	-0.009	-0.126	2.42e-05
AFAP1L1	134265	5q32	-0.004	-0.098	2.45e-05
GRPEL2	134266	5q32	-0.004	-0.098	2.45e-05
PCYOX1L	78991	5q32	-0.004	-0.098	2.45e-05
IL17B	27190	5q32	-0.004	-0.098	2.45e-05
MIR143HG	728264	5q32	-0.004	-0.098	2.45e-05
MIR143	406935	5q32	-0.004	-0.098	2.45e-05
hsa-mir-143	-1720	5q32	-0.004	-0.098	2.45e-05
MIR145	406937	5q32	-0.004	-0.098	2.45e-05
hsa-mir-145	-1720	5q32	-0.004	-0.098	2.45e-05
CSNK1A1	1452	5q32	-0.004	-0.098	2.45e-05
PPARGC1B	133522	5q32	-0.004	-0.098	2.45e-05
hsa-mir-378	-1722	5q32	-0.004	-0.098	2.45e-05
PDE6A	5145	5q32	-0.004	-0.098	2.45e-05
SLC26A2	1836	5q32	-0.004	-0.098	2.45e-05
TIGD6	81789	5q32	-0.004	-0.098	2.45e-05
HMGXB3	22993	5q32	-0.004	-0.098	2.45e-05
CSF1R	1436	5q32	-0.004	-0.098	2.45e-05
PDGFRB	5159	5q32	-0.004	-0.098	2.45e-05
CDX1	1044	5q32	-0.004	-0.098	2.45e-05
SLC6A7	6534	5q32	-0.004	-0.098	2.45e-05
RPS14	6208	5q33.1	-0.004	-0.098	2.47e-05
NDST1	3340	5q33.1	-0.004	-0.098	2.47e-05
SYNPO	11346	5q33.1	-0.004	-0.098	2.47e-05
MYOZ3	91977	5q33.1	-0.004	-0.098	2.47e-05
RBM22	55696	5q33.1	-0.004	-0.098	2.47e-05
DCTN4	51164	5q33.1	-0.004	-0.098	2.47e-05
C5orf62	85027	5q33.1	-0.004	-0.098	2.47e-05
IRGM	345611	5q33.1	-0.004	-0.098	2.47e-05
ZNF300	91975	5q33.1	-0.004	-0.098	2.47e-05
ZNF300P1	134466	5q33.1	-0.004	-0.098	2.47e-05
GPX3	2878	5q33.1	-0.004	-0.098	2.47e-05
TNIP1	10318	5q33.1	-0.004	-0.098	2.47e-05
ANXA6	309	5q33.1	-0.004	-0.098	2.47e-05
CCDC69	26112	5q33.1	-0.004	-0.098	2.47e-05
GM2A	2760	5q33.1	-0.004	-0.098	2.47e-05
SLC36A3	285641	5q33.1	-0.004	-0.098	2.47e-05
SLC36A2	153201	5q33.1	-0.004	-0.098	2.47e-05
DMGDH	29958	5q14.1	-0.007	-0.13	2.48e-05
CAMK2A	815	5q32	-0.004	-0.098	2.5e-05
SPINK5	11005	5q32	-0.004	-0.0995	2.55e-05
SPINK14	408187	5q32	-0.004	-0.0995	2.55e-05
SPINK6	404203	5q32	-0.004	-0.0995	2.55e-05
SPINK13	153218	5q32	-0.004	-0.0995	2.55e-05
SPINK7	84651	5q32	-0.004	-0.0995	2.55e-05
SPINK9	643394	5q32	-0.004	-0.0995	2.55e-05
FBXO38	81545	5q32	-0.004	-0.0995	2.55e-05
HTR4	3360	5q32	-0.004	-0.0995	2.55e-05
POU5F2	134187	5q15	-0.009	-0.126	2.55e-05
MAP1B	4131	5q13.2	-0.007	-0.126	2.58e-05
MIR4803	100616377	5q13.2	-0.007	-0.126	2.58e-05
MRPS27	23107	5q13.2	-0.007	-0.126	2.58e-05
STK32A	202374	5q32	-0.004	-0.0995	2.59e-05
ELP2	55250	18q12.2	-0.008	-0.1975	2.63e-05
CDC25C	995	5q31.2	-0.003	-0.0995	2.63e-05
FAM53C	51307	5q31.2	-0.003	-0.0995	2.63e-05
KDM3B	51780	5q31.2	-0.003	-0.0995	2.63e-05
REEP2	51308	5q31.2	-0.003	-0.0995	2.63e-05
H2AFY	9555	5q31.1	-0.002	-0.102	2.66e-05
C5orf20	140947	5q31.1	-0.002	-0.102	2.66e-05
TIFAB	497189	5q31.1	-0.002	-0.102	2.66e-05
ARRDC3	57561	5q14.3	-0.009	-0.126	2.66e-05
LOC100129716	100129716	5q14.3	-0.009	-0.126	2.66e-05
ZNF608	57507	5q23.2	-0.005	-0.126	2.68e-05
ETF1	2107	5q31.2	-0.003	-0.0995	2.68e-05
HSPA9	3313	5q31.2	-0.003	-0.0995	2.68e-05
SNORD63	26785	5q31.2	-0.003	-0.0995	2.68e-05
CTNNA1	1495	5q31.2	-0.003	-0.0995	2.68e-05
LRRTM2	26045	5q31.2	-0.003	-0.0995	2.68e-05
NPY6R	4888	5q31.2	-0.003	-0.0995	2.74e-05
MYOT	9499	5q31.2	-0.003	-0.0995	2.74e-05
PKD2L2	27039	5q31.2	-0.003	-0.0995	2.74e-05
FAM13B	51306	5q31.2	-0.003	-0.0995	2.74e-05
WNT8A	7478	5q31.2	-0.003	-0.0995	2.74e-05
NME5	8382	5q31.2	-0.003	-0.0995	2.74e-05
BRD8	10902	5q31.2	-0.003	-0.0995	2.74e-05
KIF20A	10112	5q31.2	-0.003	-0.0995	2.74e-05
CDC23	8697	5q31.2	-0.003	-0.0995	2.74e-05
MME	4311	3q25.2	0.289	0.554	2.74e-05
PTCD2	79810	5q13.2	-0.007	-0.126	2.75e-05
ZNF366	167465	5q13.2	-0.007	-0.126	2.75e-05
TNPO1	3842	5q13.2	-0.007	-0.126	2.75e-05
MIR4804	100616152	5q13.2	-0.007	-0.126	2.75e-05
SCGB3A2	117156	5q32	-0.004	-0.0995	2.82e-05
C5orf46	389336	5q32	-0.004	-0.0995	2.82e-05
LOC153469	153469	5q32	-0.004	-0.0995	2.84e-05
JAKMIP2	9832	5q32	-0.004	-0.0995	2.84e-05
SPINK1	6690	5q32	-0.004	-0.0995	2.84e-05
ATG10	83734	5q14.1	-0.008	-0.126	2.84e-05
SLC25A48	153328	5q31.1	-0.003	-0.102	2.85e-05
IL9	3578	5q31.1	-0.003	-0.102	2.85e-05
FBXL21	26223	5q31.1	-0.003	-0.102	2.85e-05
LECT2	3950	5q31.1	-0.003	-0.102	2.85e-05
TGFBI	7045	5q31.1	-0.003	-0.102	2.85e-05
VTRNA2-1	100126299	5q31.1	-0.003	-0.102	2.85e-05
hsa-mir-886	-1618	5q31.1	-0.003	-0.102	2.85e-05
SMAD5-AS1	9597	5q31.1	-0.003	-0.102	2.85e-05
SMAD5	4090	5q31.1	-0.003	-0.102	2.85e-05
LOC389332	389332	5q31.1	-0.003	-0.102	2.85e-05
TRPC7	57113	5q31.1	-0.003	-0.102	2.85e-05
CTIF	9811	18q21.1	-0.018	-0.2355	2.86e-05
RPS23	6228	5q14.2	-0.008	-0.126	3e-05
ATP6AP1L	92270	5q14.2	-0.008	-0.126	3e-05
PLCH1	23007	3q25.31	0.289	0.554	3.03e-05
ARHGEF37	389337	5q32	-0.004	-0.0955	3.08e-05
SIL1	64374	5q31.2	-0.003	-0.0995	3.1e-05
MATR3	9782	5q31.2	-0.003	-0.0995	3.1e-05
SNHG4	724102	5q31.2	-0.003	-0.0995	3.1e-05
POLK	51426	5q13.3	-0.007	-0.126	3.1e-05
LOC100507537	100507537	3q25.31	0.289	0.554	3.12e-05
ZNF474	133923	5q23.2	-0.005	-0.126	3.13e-05
LOC100505841	100505841	5q23.2	-0.005	-0.126	3.13e-05
SNCAIP	9627	5q23.2	-0.005	-0.126	3.13e-05
SLC33A1	9197	3q25.31	0.289	0.554	3.14e-05
GMPS	8833	3q25.31	0.289	0.554	3.14e-05
FTMT	94033	5q23.1	-0.005	-0.126	3.15e-05
SRFBP1	153443	5q23.1	-0.005	-0.126	3.15e-05
LOX	4015	5q23.1	-0.005	-0.126	3.15e-05
LOC647946	647946	18q12.2	-0.018	-0.2535	3.17e-05
LINC00111	54090	21q22.3	-0.004	-0.072	3.22e-05
LINC00479	150135	21q22.3	-0.004	-0.072	3.22e-05
LINC00112	54089	21q22.3	-0.004	-0.072	3.22e-05
PRELID2	153768	5q32	-0.004	-0.0995	3.3e-05
SLC39A6	25800	18q12.2	-0.008	-0.1975	3.31e-05
C3orf33	285315	3q25.31	0.289	0.554	3.35e-05
ACSL6	23305	5q31.1	-0.003	-0.113	3.37e-05
SGCD	6444	5q33.3	-0.007	-0.0995	3.42e-05
C5orf4	10826	5q33.2	-0.007	-0.0995	3.44e-05
CNOT8	9337	5q33.2	-0.007	-0.0995	3.44e-05
GEMIN5	25929	5q33.2	-0.007	-0.0995	3.44e-05
MRPL22	29093	5q33.2	-0.007	-0.0995	3.44e-05
KIF4B	285643	5q33.2	-0.007	-0.0995	3.44e-05
MIR3141	100422950	5q33.2	-0.005	-0.0995	3.46e-05
hsa-mir-3141	-1759	5q33.2	-0.005	-0.0995	3.46e-05
PCDHGA1	56114	5q31.3	-0.004	-0.0995	3.49e-05
PCDHGA2	56113	5q31.3	-0.004	-0.0995	3.49e-05
PCDHGA3	56112	5q31.3	-0.004	-0.0995	3.49e-05
PCDHGB1	56104	5q31.3	-0.004	-0.0995	3.49e-05
PCDHGA4	56111	5q31.3	-0.004	-0.0995	3.49e-05
PCDHGB2	56103	5q31.3	-0.004	-0.0995	3.49e-05
PCDHGA5	56110	5q31.3	-0.004	-0.0995	3.49e-05
PCDHGB3	56102	5q31.3	-0.004	-0.0995	3.49e-05
PCDHGA6	56109	5q31.3	-0.004	-0.0995	3.49e-05
PCDHGA7	56108	5q31.3	-0.004	-0.0995	3.49e-05
PCDHGB4	8641	5q31.3	-0.004	-0.0995	3.49e-05
PCDHGA8	9708	5q31.3	-0.004	-0.0995	3.49e-05
PCDHGB5	56101	5q31.3	-0.004	-0.0995	3.49e-05
PCDHGA9	56107	5q31.3	-0.004	-0.0995	3.49e-05
PCDHGA10	56106	5q31.3	-0.004	-0.0995	3.49e-05
PCDHGA11	56105	5q31.3	-0.004	-0.0995	3.49e-05
PCDHGB6	56100	5q31.3	-0.004	-0.0995	3.49e-05
PCDHGB7	56099	5q31.3	-0.004	-0.0995	3.49e-05
PCDHGA12	26025	5q31.3	-0.004	-0.0995	3.49e-05
PCDHGC3	5098	5q31.3	-0.004	-0.0995	3.49e-05
PCDHGC4	56098	5q31.3	-0.004	-0.0995	3.49e-05
PCDHGC5	56097	5q31.3	-0.004	-0.0995	3.49e-05
DIAPH1	1729	5q31.3	-0.004	-0.0995	3.49e-05
PCDHA1	56147	5q31.3	-0.004	-0.0995	3.57e-05
PCDHA2	56146	5q31.3	-0.004	-0.0995	3.57e-05
PCDHA3	56145	5q31.3	-0.004	-0.0995	3.57e-05
PCDHA4	56144	5q31.3	-0.004	-0.0995	3.57e-05
PCDHA10	56139	5q31.3	-0.004	-0.0995	3.57e-05
PCDHA11	56138	5q31.3	-0.004	-0.0995	3.57e-05
PCDHA5	56143	5q31.3	-0.004	-0.0995	3.57e-05
PCDHA6	56142	5q31.3	-0.004	-0.0995	3.57e-05
PCDHA7	56141	5q31.3	-0.004	-0.0995	3.57e-05
PCDHA8	56140	5q31.3	-0.004	-0.0995	3.57e-05
PCDHA9	9752	5q31.3	-0.004	-0.0995	3.57e-05
PCDHA12	56137	5q31.3	-0.004	-0.0995	3.57e-05
PCDHA13	56136	5q31.3	-0.004	-0.0995	3.57e-05
PCDHAC1	56135	5q31.3	-0.004	-0.0995	3.57e-05
PCDHAC2	56134	5q31.3	-0.004	-0.0995	3.57e-05
PCDHB1	29930	5q31.3	-0.004	-0.0995	3.57e-05
PCDHB2	56133	5q31.3	-0.004	-0.0995	3.57e-05
PCDHB3	56132	5q31.3	-0.004	-0.0995	3.57e-05
PCDHB17	54661	5q31.3	-0.004	-0.0995	3.57e-05
PCDHB4	56131	5q31.3	-0.004	-0.0995	3.57e-05
PCDHB5	26167	5q31.3	-0.004	-0.0995	3.57e-05
PCDHB6	56130	5q31.3	-0.004	-0.0995	3.57e-05
PCDHB7	56129	5q31.3	-0.004	-0.0995	3.57e-05
PCDHB16	57717	5q31.3	-0.004	-0.0995	3.57e-05
PCDHB8	56128	5q31.3	-0.004	-0.0995	3.57e-05
PCDHB9	56127	5q31.3	-0.004	-0.0995	3.57e-05
PCDHB10	56126	5q31.3	-0.004	-0.0995	3.57e-05
PCDHB11	56125	5q31.3	-0.004	-0.0995	3.57e-05
PCDHB12	56124	5q31.3	-0.004	-0.0995	3.57e-05
PCDHB13	56123	5q31.3	-0.004	-0.0995	3.57e-05
PCDHB14	56122	5q31.3	-0.004	-0.0995	3.57e-05
PCDHB18	54660	5q31.3	-0.004	-0.0995	3.57e-05
PCDHB19P	84054	5q31.3	-0.004	-0.0995	3.57e-05
PCDHB15	56121	5q31.3	-0.004	-0.0995	3.57e-05
SLC25A2	83884	5q31.3	-0.004	-0.0995	3.57e-05
TAF7	6879	5q31.3	-0.004	-0.0995	3.57e-05
PCDHGB8P	56120	5q31.3	-0.004	-0.0995	3.57e-05
CYFIP2	26999	5q33.3	-0.007	-0.0995	3.6e-05
NIPAL4	348938	5q33.3	-0.007	-0.0995	3.6e-05
ADAM19	8728	5q33.3	-0.007	-0.0995	3.6e-05
SOX30	11063	5q33.3	-0.007	-0.0995	3.6e-05
C5orf52	100190949	5q33.3	-0.007	-0.0995	3.6e-05
THG1L	54974	5q33.3	-0.007	-0.0995	3.6e-05
LSM11	134353	5q33.3	-0.007	-0.0995	3.6e-05
CLINT1	9685	5q33.3	-0.007	-0.0995	3.6e-05
TNFAIP8	25816	5q23.1	-0.004	-0.111	3.63e-05
NEUROG1	4762	5q31.1	-0.003	-0.102	3.64e-05
CXCL14	9547	5q31.1	-0.003	-0.102	3.64e-05
PHLDB2	90102	3q13.2	0.055	0.302	3.65e-05
MARVELD2	153562	5q13.2	-0.007	-0.13	3.72e-05
PPP1R2P3	153743	5q33.3	-0.007	-0.0995	3.74e-05
TIMD4	91937	5q33.3	-0.007	-0.0995	3.74e-05
HAVCR1	26762	5q33.3	-0.007	-0.0995	3.74e-05
HAVCR2	84868	5q33.3	-0.007	-0.0995	3.74e-05
MED7	9443	5q33.3	-0.007	-0.0995	3.74e-05
FAM71B	153745	5q33.3	-0.007	-0.0995	3.74e-05
ITK	3702	5q33.3	-0.007	-0.0995	3.74e-05
FNDC9	408263	5q33.3	-0.007	-0.0995	3.74e-05
FOXD1	2297	5q13.2	-0.007	-0.126	3.75e-05
BTF3	689	5q13.2	-0.007	-0.126	3.75e-05
ANKRA2	57763	5q13.2	-0.007	-0.126	3.75e-05
UTP15	84135	5q13.2	-0.007	-0.126	3.75e-05
ABCG1	9619	21q22.3	-0.004	-0.072	3.88e-05
TFF3	7033	21q22.3	-0.004	-0.072	3.88e-05
TFF2	7032	21q22.3	-0.004	-0.072	3.88e-05
TFF1	7031	21q22.3	-0.004	-0.072	3.88e-05
TMPRSS3	64699	21q22.3	-0.004	-0.072	3.88e-05
UBASH3A	53347	21q22.3	-0.004	-0.072	3.88e-05
LSAMP	4045	3q13.31	0.056	0.308	3.88e-05
ZBTB7C	201501	18q21.1	-0.018	-0.2355	3.9e-05
MIR2277	100313887	5q15	-0.009	-0.126	4.01e-05
hsa-mir-2277	-1294	5q15	-0.009	-0.126	4.01e-05
GAP43	2596	3q13.31	0.056	0.308	4.08e-05
MOCOS	55034	18q12.2	-0.008	-0.1975	4.09e-05
IL3	3562	5q31.1	-0.003	-0.113	4.1e-05
TPGS2	25941	18q12.2	-0.008	-0.225	4.11e-05
CSF2	1437	5q31.1	-0.003	-0.113	4.2e-05
P4HA2	8974	5q31.1	-0.003	-0.113	4.2e-05
LARP1	23367	5q33.2	-0.006	-0.0995	4.2e-05
PDE9A	5152	21q22.3	-0.005	-0.072	4.22e-05
ITGB2	3689	21q22.3	-0.004	-0.0625	4.24e-05
LOC100505746	100505746	21q22.3	-0.004	-0.0625	4.24e-05
C21orf67	84536	21q22.3	-0.004	-0.0625	4.24e-05
FAM207A	85395	21q22.3	-0.004	-0.0625	4.24e-05
LINC00163	727699	21q22.3	-0.004	-0.0625	4.24e-05
LINC00162	378825	21q22.3	-0.004	-0.0625	4.24e-05
DPYSL3	1809	5q32	-0.004	-0.0995	4.3e-05
DSCAM-AS1	100506492	21q22.2	-0.004	-0.072	4.3e-05
SH3RF2	153769	5q32	-0.004	-0.098	4.43e-05
C21orf128	150147	21q22.3	-0.004	-0.072	4.46e-05
TM4SF4	7104	3q25.1	0.288	0.5405	4.49e-05
WWTR1	25937	3q25.1	0.288	0.5405	4.49e-05
WWTR1-AS1	100128025	3q25.1	0.288	0.5405	4.49e-05
COMMD2	51122	3q25.1	0.288	0.5405	4.49e-05
ANKUB1	389161	3q25.1	0.288	0.5405	4.49e-05
RNF13	11342	3q25.1	0.288	0.5405	4.49e-05
PFN2	5217	3q25.1	0.288	0.5405	4.49e-05
LOC646903	646903	3q25.1	0.288	0.5405	4.49e-05
GRIA1	2890	5q33.2	-0.005	-0.0995	4.53e-05
RIPK4	54101	21q22.3	-0.004	-0.072	4.59e-05
PRDM15	63977	21q22.3	-0.004	-0.072	4.59e-05
C2CD2	25966	21q22.3	-0.004	-0.072	4.59e-05
ZNF295	49854	21q22.3	-0.004	-0.072	4.59e-05
ZNF295-AS1	150142	21q22.3	-0.004	-0.072	4.59e-05
HINT1	3094	5q23.3	-0.003	-0.102	4.71e-05
LYRM7	90624	5q23.3	-0.003	-0.102	4.71e-05
CDC42SE2	56990	5q23.3	-0.003	-0.102	4.71e-05
RAPGEF6	51735	5q31.1	-0.003	-0.102	4.71e-05
FNIP1	96459	5q31.1	-0.003	-0.102	4.71e-05
CAMLG	819	5q31.1	-0.003	-0.102	4.75e-05
DDX46	9879	5q31.1	-0.003	-0.102	4.75e-05
FSTL4	23105	5q31.1	-0.004	-0.1225	4.81e-05
GRIK1	2897	21q21.3	-0.004	-0.0545	4.95e-05
FAT2	2196	5q33.1	-0.005	-0.098	5e-05
SPARC	6678	5q33.1	-0.005	-0.098	5e-05
WDR4	10785	21q22.3	-0.005	-0.072	5.1e-05
NDUFV3	4731	21q22.3	-0.005	-0.072	5.1e-05
CD74	972	5q32	-0.004	-0.0955	5.12e-05
ARSI	340075	5q32	-0.004	-0.0955	5.18e-05
TCOF1	6949	5q32	-0.004	-0.0955	5.18e-05
PKNOX1	5316	21q22.3	-0.005	-0.072	5.19e-05
CBS	875	21q22.3	-0.005	-0.072	5.19e-05
U2AF1	7307	21q22.3	-0.005	-0.072	5.19e-05
CRYAA	1409	21q22.3	-0.005	-0.072	5.19e-05
LINC00313	114038	21q22.3	-0.005	-0.072	5.19e-05
LINC00319	284836	21q22.3	-0.005	-0.072	5.19e-05
SIK1	150094	21q22.3	-0.005	-0.072	5.19e-05
ZNF80	7634	3q13.31	0.055	0.2985	5.22e-05
RSPH1	89765	21q22.3	-0.005	-0.072	5.23e-05
SLC37A1	54020	21q22.3	-0.005	-0.072	5.23e-05
LINC00323	284835	21q22.2	-0.004	-0.072	5.35e-05
BACE2	25825	21q22.2	-0.004	-0.072	5.35e-05
MIR3197	100423023	21q22.2	-0.004	-0.072	5.35e-05
hsa-mir-3197	-909	21q22.2	-0.004	-0.072	5.35e-05
PLAC4	191585	21q22.2	-0.004	-0.072	5.35e-05
FAM3B	54097	21q22.3	-0.004	-0.072	5.35e-05
MX2	4600	21q22.3	-0.004	-0.072	5.35e-05
MX1	4599	21q22.3	-0.004	-0.072	5.35e-05
TMPRSS2	7113	21q22.3	-0.004	-0.072	5.35e-05
UMODL1	89766	21q22.3	-0.005	-0.072	5.35e-05
PITX1	5307	5q31.1	-0.002	-0.0995	5.47e-05
LOC340073	340073	5q31.1	-0.002	-0.0995	5.47e-05
FCHO2	115548	5q13.2	-0.007	-0.126	5.52e-05
TMEM171	134285	5q13.2	-0.007	-0.126	5.52e-05
TMEM174	134288	5q13.2	-0.007	-0.126	5.52e-05
NDFIP1	80762	5q31.3	-0.004	-0.0965	5.56e-05
SSR4P1	728039	21q22.3	-0.004	-0.0625	5.62e-05
ADARB1	104	21q22.3	-0.004	-0.0625	5.62e-05
HLTF	6596	3q24	0.288	0.526	5.67e-05
CD200	4345	3q13.2	0.055	0.2985	5.72e-05
BTLA	151888	3q13.2	0.055	0.2985	5.72e-05
ATG3	64422	3q13.2	0.055	0.2985	5.72e-05
SLC35A5	55032	3q13.2	0.055	0.2985	5.72e-05
CCDC80	151887	3q13.2	0.055	0.2985	5.72e-05
CD200R1L	344807	3q13.2	0.055	0.2985	5.72e-05
CD200R1	131450	3q13.2	0.055	0.2985	5.72e-05
GTPBP8	29083	3q13.2	0.055	0.2985	5.72e-05
C3orf17	25871	3q13.2	0.055	0.2985	5.72e-05
C5orf15	56951	5q31.1	-0.003	-0.102	5.72e-05
VDAC1	7416	5q31.1	-0.003	-0.102	5.72e-05
TCF7	6932	5q31.1	-0.003	-0.102	5.72e-05
SKP1	6500	5q31.1	-0.003	-0.102	5.72e-05
PPP2CA	5515	5q31.1	-0.003	-0.102	5.72e-05
MIR3661	100500905	5q31.1	-0.003	-0.102	5.72e-05
CDKL3	51265	5q31.1	-0.003	-0.102	5.72e-05
UBE2B	7320	5q31.1	-0.003	-0.102	5.72e-05
CDKN2AIPNL	91368	5q31.1	-0.003	-0.102	5.72e-05
PHF15	23338	5q31.1	-0.003	-0.102	5.72e-05
SAR1B	51128	5q31.1	-0.003	-0.102	5.72e-05
SEC24A	10802	5q31.1	-0.003	-0.102	5.72e-05
PTTG1IP	754	21q22.3	-0.004	-0.0625	5.75e-05
PLCXD2	257068	3q13.2	0.055	0.302	5.82e-05
GRXCR2	643226	5q32	-0.004	-0.098	5.94e-05
EDIL3	10085	5q14.3	-0.009	-0.126	5.94e-05
VCAN	1462	5q14.2	-0.008	-0.126	5.99e-05
HAPLN1	1404	5q14.3	-0.008	-0.126	5.99e-05
UBE2G2	7327	21q22.3	-0.004	-0.0625	6e-05
SUMO3	6612	21q22.3	-0.004	-0.0625	6e-05
RLN3	117579	19p13.12	-0.007	-0.039	6.05e-05
TMEM167A	153339	5q14.2	-0.008	-0.126	6.06e-05
SCARNA18	677765	5q14.2	-0.008	-0.126	6.06e-05
XRCC4	7518	5q14.2	-0.008	-0.126	6.06e-05
PIK3R1	5295	5q13.1	-0.007	-0.126	6.15e-05
WRB	7485	21q22.2	-0.004	-0.0645	6.29e-05
LCA5L	150082	21q22.2	-0.004	-0.0645	6.29e-05
SH3BGR	6450	21q22.2	-0.004	-0.0645	6.29e-05
C21orf88	114041	21q22.2	-0.004	-0.0645	6.29e-05
B3GALT5	10317	21q22.2	-0.004	-0.0645	6.29e-05
RAP2B	5912	3q25.2	0.289	0.5405	6.32e-05
ZBTB20	26137	3q13.31	0.055	0.302	6.33e-05
FAM172A	83989	5q15	-0.009	-0.13	6.38e-05
HMHB1	57824	5q31.3	-0.003	-0.0955	6.44e-05
YIPF5	81555	5q31.3	-0.003	-0.0955	6.44e-05
ABHD10	55347	3q13.2	0.055	0.2985	6.48e-05
TAGLN3	29114	3q13.2	0.055	0.2985	6.48e-05
IGSF5	150084	21q22.2	-0.004	-0.0645	6.79e-05
PCP4	5121	21q22.2	-0.004	-0.0645	6.79e-05
CPB1	1360	3q24	0.288	0.526	6.8e-05
CPA3	1359	3q24	0.288	0.526	6.8e-05
GYG1	2992	3q24	0.288	0.526	6.8e-05
MIR3977	100616297	5q14.2	-0.008	-0.126	6.94e-05
SLC9A10	285335	3q13.2	0.055	0.2985	7.09e-05
GRAMD3	65983	5q23.2	-0.005	-0.1235	7.12e-05
ALDH7A1	501	5q23.2	-0.005	-0.1235	7.12e-05
PHAX	51808	5q23.2	-0.005	-0.1235	7.12e-05
C5orf48	389320	5q23.2	-0.005	-0.1235	7.12e-05
LINC00161	118421	21q21.3	-0.004	-0.0545	7.12e-05
HSF2BP	11077	21q22.3	-0.005	-0.067	7.13e-05
RRP1B	23076	21q22.3	-0.005	-0.067	7.13e-05
PDXK	8566	21q22.3	-0.005	-0.067	7.13e-05
CSTB	1476	21q22.3	-0.005	-0.067	7.13e-05
LOC100505658	100505658	5q31.3	-0.004	-0.0965	7.13e-05
HDAC3	8841	5q31.3	-0.004	-0.0965	7.13e-05
RELL2	285613	5q31.3	-0.004	-0.0965	7.13e-05
FCHSD1	89848	5q31.3	-0.004	-0.0965	7.13e-05
ARAP3	64411	5q31.3	-0.004	-0.0965	7.13e-05
PCDH1	5097	5q31.3	-0.004	-0.0965	7.21e-05
LOC729080	729080	5q31.3	-0.004	-0.0965	7.21e-05
KIAA0141	9812	5q31.3	-0.004	-0.0965	7.21e-05
PCDH12	51294	5q31.3	-0.004	-0.0965	7.21e-05
RNF14	9604	5q31.3	-0.004	-0.0965	7.21e-05
GNPDA1	10007	5q31.3	-0.004	-0.0965	7.21e-05
SSR3	6747	3q25.31	0.29	0.554	7.23e-05
SLC30A5	64924	5q13.1	-0.007	-0.126	7.3e-05
CCNB1	891	5q13.2	-0.007	-0.126	7.3e-05
CENPH	64946	5q13.2	-0.007	-0.126	7.3e-05
MRPS36	92259	5q13.2	-0.007	-0.126	7.3e-05
CDK7	1022	5q13.2	-0.007	-0.126	7.3e-05
CCDC125	202243	5q13.2	-0.007	-0.126	7.3e-05
TAF9	6880	5q13.2	-0.007	-0.126	7.3e-05
RAD17	5884	5q13.2	-0.007	-0.126	7.3e-05
COL18A1	80781	21q22.3	-0.004	-0.0625	7.33e-05
COL18A1-AS1	378832	21q22.3	-0.004	-0.0625	7.33e-05
LINC00315	246704	21q22.3	-0.004	-0.0625	7.33e-05
LOC642852	642852	21q22.3	-0.004	-0.0625	7.33e-05
POFUT2	23275	21q22.3	-0.004	-0.0625	7.33e-05
SLC19A1	6573	21q22.3	-0.004	-0.0625	7.33e-05
LOC553103	553103	5q31.1	-0.004	-0.113	7.38e-05
MIR3936	100500865	5q31.1	-0.004	-0.113	7.38e-05
CCNI2	645121	5q31.1	-0.004	-0.113	7.38e-05
2015-09-08	23176	5q31.1	-0.004	-0.113	7.38e-05
SOWAHA	134548	5q31.1	-0.004	-0.113	7.38e-05
SHROOM1	134549	5q31.1	-0.004	-0.113	7.38e-05
GDF9	2661	5q31.1	-0.004	-0.113	7.38e-05
UQCRQ	27089	5q31.1	-0.004	-0.113	7.38e-05
AFF4	27125	5q31.1	-0.004	-0.113	7.38e-05
LEAP2	116842	5q31.1	-0.004	-0.113	7.38e-05
ZCCHC10	54819	5q31.1	-0.004	-0.113	7.38e-05
HSPA4	3308	5q31.1	-0.004	-0.113	7.38e-05
KCTD16	57528	5q31.3	-0.003	-0.0955	7.42e-05
TM4SF18	116441	3q25.1	0.288	0.526	7.46e-05
TM4SF1	4071	3q25.1	0.288	0.526	7.46e-05
TMPRSS7	344805	3q13.2	0.055	0.2985	7.5e-05
C3orf52	79669	3q13.2	0.055	0.2985	7.5e-05
MIR567	693152	3q13.2	0.055	0.2985	7.5e-05
hsa-mir-567	-1438	3q13.2	0.055	0.2985	7.5e-05
GCET2	257144	3q13.2	0.055	0.2985	7.5e-05
ZNF833P	401898	19p13.2	-0.01	-0.0405	7.54e-05
ZNF823	55552	19p13.2	-0.01	-0.0405	7.54e-05
ZNF441	126068	19p13.2	-0.01	-0.0405	7.54e-05
HPS3	84343	3q24	0.288	0.526	7.59e-05
CP	1356	3q24	0.288	0.526	7.59e-05
KCNAB1	7881	3q25.31	0.29	0.554	7.61e-05
TSC22D2	9819	3q25.1	0.289	0.5405	7.71e-05
SERP1	27230	3q25.1	0.289	0.5405	7.71e-05
EIF2A	83939	3q25.1	0.289	0.5405	7.71e-05
SELT	51714	3q25.1	0.289	0.5405	7.71e-05
GRAMD1C	54762	3q13.31	0.055	0.2985	7.8e-05
ZDHHC23	254887	3q13.31	0.055	0.2985	7.8e-05
KIAA1407	57577	3q13.31	0.055	0.2985	7.8e-05
QTRTD1	79691	3q13.31	0.055	0.2985	7.8e-05
DRD3	1814	3q13.31	0.055	0.2985	7.8e-05
FAM194A	131831	3q25.1	0.289	0.5405	7.8e-05
SIAH2	6478	3q25.1	0.289	0.5405	7.8e-05
GPR149	344758	3q25.2	0.289	0.5405	7.95e-05
CELF4	56853	18q12.2	-0.009	-0.2285	8.04e-05
SUCNR1	56670	3q25.1	0.289	0.5405	8.32e-05
TMEM205	374882	19p13.2	-0.01	-0.0405	8.39e-05
CCDC159	126075	19p13.2	-0.01	-0.0405	8.39e-05
LPPR2	64748	19p13.2	-0.01	-0.0405	8.39e-05
EPOR	2057	19p13.2	-0.01	-0.0405	8.39e-05
SWSAP1	126074	19p13.2	-0.01	-0.0405	8.39e-05
ZNF653	115950	19p13.2	-0.01	-0.0405	8.39e-05
ECSIT	51295	19p13.2	-0.01	-0.0405	8.39e-05
CNN1	1264	19p13.2	-0.01	-0.0405	8.39e-05
ELOF1	84337	19p13.2	-0.01	-0.0405	8.39e-05
ACP5	54	19p13.2	-0.01	-0.0405	8.39e-05
MIR548A3	693127	3q13.11	0.026	0.241	8.5e-05
RGL3	57139	19p13.2	-0.01	-0.0405	8.53e-05
CCDC151	115948	19p13.2	-0.01	-0.0405	8.53e-05
PRKCSH	5589	19p13.2	-0.01	-0.0405	8.53e-05
ELAVL3	1995	19p13.2	-0.01	-0.0405	8.53e-05
ZIC4	84107	3q24	0.27	0.518	8.53e-05
ZIC1	7545	3q24	0.27	0.518	8.53e-05
MIR1289-2	100302134	5q31.1	-0.004	-0.113	8.62e-05
hsa-mir-1289-2	-1597	5q31.1	-0.004	-0.113	8.62e-05
ZNF627	199692	19p13.2	-0.01	-0.0405	8.67e-05
MIR4760	100616148	21q22.2	-0.004	-0.0645	8.71e-05
COL6A1	1291	21q22.3	-0.004	-0.059	8.71e-05
CHSY3	337876	5q23.3	-0.004	-0.102	8.77e-05
BOC	91653	3q13.2	0.056	0.2985	8.86e-05
WDR52	55779	3q13.2	0.056	0.2985	8.86e-05
SPICE1	152185	3q13.2	0.056	0.2985	8.86e-05
SIDT1	54847	3q13.2	0.056	0.2985	8.86e-05
MIR4446	100616476	3q13.2	0.056	0.2985	8.86e-05
KIAA2018	205717	3q13.2	0.056	0.2985	8.86e-05
NAA50	80218	3q13.2	0.056	0.2985	8.86e-05
ATP6V1A	523	3q13.2	0.056	0.2985	8.86e-05
GTF2H2	2966	5q13.2	-0.007	-0.13	8.87e-05
GTF2H2B	653238	5q13.2	-0.007	-0.13	8.87e-05
GTF2H2C	728340	5q13.2	-0.007	-0.13	8.87e-05
GTF2H2D	730394	5q13.2	-0.007	-0.13	8.87e-05
GUSBP3	653188	5q13.2	-0.007	-0.13	8.87e-05
GUSBP9	100049076	5q13.2	-0.007	-0.13	8.87e-05
LOC100170939	100170939	5q13.2	-0.007	-0.13	8.87e-05
LOC100272216	100272216	5q13.2	-0.007	-0.13	8.87e-05
LOC647859	647859	5q13.2	-0.007	-0.13	8.87e-05
NAIP	4671	5q13.2	-0.007	-0.13	8.87e-05
OCLN	100506658	5q13.2	-0.007	-0.13	8.87e-05
SERF1A	8293	5q13.2	-0.007	-0.13	8.87e-05
SERF1B	728492	5q13.2	-0.007	-0.13	8.87e-05
SMA4	11039	5q13.2	-0.007	-0.13	8.87e-05
SMA5	11042	5q13.2	-0.007	-0.13	8.87e-05
SMN1	6606	5q13.2	-0.007	-0.13	8.87e-05
SMN2	6607	5q13.2	-0.007	-0.13	8.87e-05
CLRN1-AS1	116933	3q25.1	0.289	0.5405	8.92e-05
GPR171	29909	3q25.1	0.289	0.5405	8.92e-05
P2RY14	9934	3q25.1	0.289	0.5405	8.92e-05
GPR87	53836	3q25.1	0.289	0.5405	8.92e-05
P2RY13	53829	3q25.1	0.289	0.5405	8.92e-05
P2RY12	64805	3q25.1	0.289	0.5405	8.92e-05
PDLIM4	8572	5q31.1	-0.004	-0.113	8.92e-05
SLC22A4	6583	5q31.1	-0.004	-0.113	8.92e-05
SPRY4	81848	5q31.3	-0.004	-0.0965	8.92e-05
ARHGEF26-AS1	100507524	3q25.2	0.289	0.5405	9.09e-05
ARHGEF26	26084	3q25.2	0.289	0.5405	9.09e-05
ARL14	80117	3q25.33	0.319	0.5655	9.09e-05
DSCAM	1826	21q22.2	-0.004	-0.072	9.13e-05
CLRN1	7401	3q25.1	0.289	0.5405	9.17e-05
MIR4460	100616325	5q23.3	-0.004	-0.102	9.32e-05
ADAMTS19	171019	5q23.3	-0.004	-0.102	9.37e-05
NR3C1	2908	5q31.3	-0.004	-0.0965	9.43e-05
AADACL2	344752	3q25.1	0.289	0.5405	9.45e-05
LOC201651	201651	3q25.1	0.289	0.5405	9.45e-05
AADAC	13	3q25.1	0.289	0.5405	9.45e-05
LSAMP-AS3	285194	3q13.31	0.059	0.308	9.5e-05
LEKR1	389170	3q25.31	0.29	0.554	9.5e-05
TIPARP	25976	3q25.31	0.29	0.554	9.56e-05
TIPARP-AS1	100287227	3q25.31	0.29	0.554	9.56e-05
LOC730091	730091	3q25.31	0.29	0.554	9.56e-05
PA2G4P4	647033	3q25.31	0.29	0.554	9.56e-05
LOC339894	339894	3q25.31	0.29	0.554	9.56e-05
LOC100498859	100498859	3q25.31	0.29	0.554	9.56e-05
CCNL1	57018	3q25.31	0.29	0.554	9.56e-05
DHX36	170506	3q25.2	0.289	0.526	9.56e-05
C5orf24	134553	5q31.1	-0.003	-0.0995	9.66e-05
TXNDC15	79770	5q31.1	-0.003	-0.0995	9.66e-05
MIR4461	100616209	5q31.1	-0.003	-0.0995	9.66e-05
VEPH1	79674	3q25.31	0.29	0.554	9.82e-05
PTX3	5806	3q25.32	0.29	0.554	9.82e-05
SLC27A6	28965	5q23.3	-0.004	-0.102	0.000100429
MIR548H2	100313773	3q25.1	0.289	0.5405	0.000102663
KRTAP24-1	643803	21q22.11	-0.004	-0.0545	0.000103095
KRTAP25-1	100131902	21q22.11	-0.004	-0.0545	0.000103095
KRTAP26-1	388818	21q22.11	-0.004	-0.0545	0.000103095
KRTAP27-1	643812	21q22.11	-0.004	-0.0545	0.000103095
KRTAP23-1	337963	21q22.11	-0.004	-0.0545	0.000103095
P2RY1	5028	3q25.2	0.29	0.5405	0.000103799
CLDN8	9073	21q22.11	-0.004	-0.0545	0.000105104
CSMD1	64478	8p23.2	-0.171	-0.4145	0.000105142
PCBP3	54039	21q22.3	-0.004	-0.059	0.000105165
LOC401093	401093	3q25.1	0.29	0.5405	0.000106108
MBNL1	4154	3q25.1	0.29	0.5405	0.000106108
TMEM14E	645843	3q25.1	0.29	0.5405	0.000106108
FLJ33630	644873	5q23.3	-0.004	-0.102	0.000106146
SLC12A2	6558	5q23.3	-0.004	-0.102	0.000106146
FBN2	2201	5q23.3	-0.004	-0.102	0.000106146
MIR4318	100422857	18q12.2	-0.011	-0.2285	0.000106669
hsa-mir-4318	-853	18q12.2	-0.011	-0.2285	0.000106669
GRIK1-AS1	642976	21q21.3	-0.004	-0.051	0.000106852
CLDN17	26285	21q22.11	-0.004	-0.051	0.000108032
LINC00307	266919	21q22.11	-0.004	-0.051	0.000108032
TPRG1	285386	3q28	0.355	0.625	0.000108175
FGF1	2246	5q31.3	-0.004	-0.0965	0.000108179
KRTAP19-1	337882	21q22.11	-0.004	-0.0545	0.000109822
KRTAP19-2	337969	21q22.11	-0.004	-0.0545	0.000109822
KRTAP19-3	337970	21q22.11	-0.004	-0.0545	0.000109822
KRTAP19-4	337971	21q22.11	-0.004	-0.0545	0.000109822
KRTAP19-5	337972	21q22.11	-0.004	-0.0545	0.000109822
KRTAP19-6	337973	21q22.11	-0.004	-0.0545	0.000109822
KRTAP19-7	337974	21q22.11	-0.004	-0.0545	0.000109822
KRTAP22-2	100288287	21q22.11	-0.004	-0.0545	0.000109822
KRTAP6-3	337968	21q22.11	-0.004	-0.0545	0.000109822
KRTAP22-1	337979	21q22.11	-0.004	-0.0545	0.000109822
KRTAP6-2	337967	21q22.11	-0.004	-0.0545	0.000109822
KRTAP6-1	337966	21q22.11	-0.004	-0.0545	0.000109822
KRTAP20-1	337975	21q22.11	-0.004	-0.0545	0.000109822
KRTAP20-4	100151643	21q22.11	-0.004	-0.0545	0.000109822
KRTAP20-2	337976	21q22.11	-0.004	-0.0545	0.000109822
KRTAP20-3	337985	21q22.11	-0.004	-0.0545	0.000109822
RSRC1	51319	3q25.32	0.289	0.554	0.000109966
KRTAP21-1	337977	21q22.11	-0.004	-0.0545	0.000111033
KRTAP21-2	337978	21q22.11	-0.004	-0.0545	0.000111033
KRTAP21-3	100288323	21q22.11	-0.004	-0.0545	0.000111033
KRTAP7-1	337878	21q22.11	-0.004	-0.0545	0.000111033
KRTAP8-1	337879	21q22.11	-0.004	-0.0545	0.000111033
KRTAP11-1	337880	21q22.11	-0.004	-0.0545	0.000111033
KRTAP19-8	728299	21q22.11	-0.004	-0.0545	0.000111033
TSPEAR	54084	21q22.3	-0.004	-0.0625	0.000112318
CARTPT	9607	5q13.2	-0.007	-0.1235	0.000112803
CWC27	10283	5q12.3	-0.008	-0.126	0.000114708
KRTAP10-12	386685	21q22.3	-0.004	-0.0625	0.000114805
KRTAP10-4	386672	21q22.3	-0.004	-0.0625	0.000115119
KRTAP10-5	386680	21q22.3	-0.004	-0.0625	0.000115119
PCBD2	84105	5q31.1	-0.003	-0.0995	0.000115529
CATSPER3	347732	5q31.1	-0.003	-0.0995	0.000115529
KRTAP10-6	386674	21q22.3	-0.004	-0.0625	0.00011575
KRTAP10-7	386675	21q22.3	-0.004	-0.0625	0.00011575
KRTAP10-8	386681	21q22.3	-0.004	-0.0625	0.00011575
KRTAP10-10	353333	21q22.3	-0.004	-0.0625	0.00011575
KRTAP10-11	386678	21q22.3	-0.004	-0.0625	0.00011575
KRTAP10-9	386676	21q22.3	-0.004	-0.0625	0.00011575
KRTAP12-4	386684	21q22.3	-0.004	-0.0625	0.00011575
KRTAP12-3	386683	21q22.3	-0.004	-0.0625	0.00011575
KRTAP12-2	353323	21q22.3	-0.004	-0.0625	0.00011575
KRTAP12-1	353332	21q22.3	-0.004	-0.0625	0.00011575
AGTR1	185	3q24	0.288	0.5195	0.000115836
MIR187	406963	18q12.2	-0.008	-0.1915	0.000116766
hsa-mir-187	-840	18q12.2	-0.008	-0.1915	0.000116766
C3orf79	152118	3q25.2	0.289	0.526	0.000118721
MEGF10	84466	5q23.2	-0.004	-0.102	0.000119735
PRRC1	133619	5q23.2	-0.004	-0.102	0.000119735
CTXN3	613212	5q23.2	-0.004	-0.102	0.000119735
LOC100129027	100129027	21q22.3	-0.004	-0.059	0.000120599
C5orf63	401207	5q23.2	-0.004	-0.102	0.000120718
HTR1A	3350	5q12.3	-0.008	-0.1235	0.000121147
MAST4	375449	5q12.3	-0.008	-0.126	0.000121147
CD180	4064	5q12.3	-0.008	-0.126	0.000121147
ARHGAP26	23092	5q31.3	-0.004	-0.0965	0.000121355
KIAA0825	285600	5q15	-0.01	-0.1425	0.000121788
MED12L	116931	3q25.1	0.289	0.5405	0.000124015
IGSF10	285313	3q25.1	0.289	0.5405	0.000124015
LINC00314	246705	21q21.3	-0.004	-0.0545	0.000126246
LINC00478	388815	21q21.1	-0.003	-0.0415	0.000127008
2015-03-03	115123	5q23.2	-0.005	-0.113	0.00012717
C9orf53	51198	9p21.3	-0.055	-0.437	0.000128686
ZNF491	126069	19p13.2	-0.01	-0.0405	0.000131991
ZNF439	90594	19p13.2	-0.01	-0.0405	0.000131991
ZNF440	126070	19p13.2	-0.01	-0.0405	0.000131991
ZNF69	7620	19p13.2	-0.01	-0.0405	0.000131991
MTAP	4507	9p21.3	-0.01	-0.3355	0.000132361
IL27RA	9466	19p13.12	-0.007	-0.039	0.000133064
MIR4796	100616166	3q13.31	0.055	0.2985	0.000134487
ZNF700	90592	19p13.2	-0.01	-0.0405	0.000135253
PSMG1	8624	21q22.2	-0.004	-0.059	0.000135901
BRWD1	54014	21q22.2	-0.004	-0.059	0.000135901
BRWD1-IT2	257357	21q22.2	-0.004	-0.059	0.000135901
HMGN1	3150	21q22.2	-0.004	-0.059	0.000135901
CBLB	868	3q13.11	0.029	0.2525	0.00013595
TIGIT	201633	3q13.31	0.055	0.294	0.000137433
MIR568	693153	3q13.31	0.055	0.294	0.000137433
hsa-mir-568	-1455	3q13.31	0.055	0.294	0.000137433
ZBTB20-AS1	100131117	3q13.31	0.055	0.294	0.000137433
BDP1	55814	5q13.2	-0.007	-0.1235	0.000137986
MCCC2	64087	5q13.2	-0.007	-0.1235	0.000138736
ZNF763	284390	19p13.2	-0.01	-0.0405	0.000140478
ZNF433	163059	19p13.2	-0.01	-0.0405	0.000140478
ZNF878	729747	19p13.2	-0.01	-0.0405	0.000140478
ZNF844	284391	19p13.2	-0.01	-0.0405	0.000140478
ZNF788	388507	19p13.2	-0.01	-0.0405	0.000140478
ZBED2	79413	3q13.2	0.055	0.294	0.000140822
C18orf21	83608	18q12.2	-0.008	-0.187	0.000142005
RPRD1A	55197	18q12.2	-0.008	-0.187	0.000142005
CENPK	64105	5q12.3	-0.008	-0.1235	0.000143742
PPWD1	23398	5q12.3	-0.008	-0.1235	0.000143742
TRIM23	373	5q12.3	-0.008	-0.1235	0.000143742
C5orf44	80006	5q12.3	-0.008	-0.1235	0.000143742
SGTB	54557	5q12.3	-0.008	-0.1235	0.000143742
NLN	57486	5q12.3	-0.008	-0.1235	0.000143742
GRIK1-AS2	100379661	21q21.3	-0.004	-0.051	0.000144179
ALCAM	214	3q13.11	0.039	0.2525	0.000144286
AGPAT3	56894	21q22.3	-0.005	-0.0625	0.000145031
hsa-mir-720	-1836	3q26.1	0.33	0.5655	0.000148308
LOC100302640	100302640	3q13.12	0.039	0.26	0.000149034
LOC344595	344595	3q13.12	0.039	0.26	0.000149034
CCDC54	84692	3q13.12	0.039	0.26	0.000149034
LMNB1	4001	5q23.2	-0.005	-0.113	0.00015041
KRTAP13-2	337959	21q22.11	-0.004	-0.0545	0.000152984
MIR4327	100422891	21q22.11	-0.004	-0.0545	0.000152984
hsa-mir-4327	-827	21q22.11	-0.004	-0.0545	0.000152984
KRTAP13-1	140258	21q22.11	-0.004	-0.0545	0.000152984
KRTAP13-3	337960	21q22.11	-0.004	-0.0545	0.000152984
KRTAP13-4	284827	21q22.11	-0.004	-0.0545	0.000152984
KRTAP15-1	254950	21q22.11	-0.004	-0.0545	0.000153809
RRP1	8568	21q22.3	-0.005	-0.0625	0.000153889
LOC284837	284837	21q22.3	-0.005	-0.0625	0.000153889
SPC24	147841	19p13.2	-0.01	-0.0405	0.000154797
KANK2	25959	19p13.2	-0.01	-0.0405	0.000154797
DOCK6	57572	19p13.2	-0.01	-0.0405	0.000154797
C19orf80	55908	19p13.2	-0.01	-0.0405	0.000154797
TSPAN16	26526	19p13.2	-0.01	-0.0405	0.000154797
RAB3D	9545	19p13.2	-0.01	-0.0405	0.000154797
TRPM2	7226	21q22.3	-0.004	-0.059	0.000157658
LRRC3	81543	21q22.3	-0.004	-0.059	0.000157658
PRPF39	55015	14q21.2	0.004	0.0355	0.000159315
IFNA14	3448	9p21.3	-0.005	-0.277	0.000160323
IFNA22P	3453	9p21.3	-0.005	-0.277	0.000160323
PLS1	5357	3q23	0.239	0.446	0.000161191
TRPC1	7220	3q23	0.239	0.446	0.000161191
PCOLCE2	26577	3q23	0.239	0.446	0.000161191
LOC100507389	100507389	3q23	0.239	0.446	0.000161191
PAQR9	344838	3q23	0.239	0.446	0.000161191
LOC100289361	100289361	3q23	0.239	0.446	0.000161191
U2SURP	23350	3q23	0.239	0.446	0.000161191
CHST2	9435	3q24	0.239	0.446	0.000161191
TRAPPC10	7109	21q22.3	-0.005	-0.0625	0.000161513
PWP2	5822	21q22.3	-0.005	-0.0625	0.000161513
C21orf33	8209	21q22.3	-0.005	-0.0625	0.000161513
ICOSLG	23308	21q22.3	-0.005	-0.0625	0.000161513
DNMT3L	29947	21q22.3	-0.005	-0.0625	0.000161513
AIRE	326	21q22.3	-0.005	-0.0625	0.000161513
PFKL	5211	21q22.3	-0.005	-0.0625	0.000161513
ZNF136	7695	19p13.2	-0.01	-0.0405	0.00016203
SLC22A5	6584	5q31.1	-0.004	-0.113	0.000162516
C5orf56	441108	5q31.1	-0.004	-0.113	0.000162516
IRF1	3659	5q31.1	-0.004	-0.113	0.000162516
IL5	3567	5q31.1	-0.004	-0.113	0.000162516
RAD50	10111	5q31.1	-0.004	-0.113	0.000162516
IL13	3596	5q31.1	-0.004	-0.113	0.000162516
IL4	3565	5q31.1	-0.004	-0.113	0.000162516
KIF3A	11127	5q31.1	-0.004	-0.113	0.000162516
ADAMTS6	11174	5q12.3	-0.008	-0.1235	0.000162685
C21orf90	114043	21q22.3	-0.004	-0.059	0.000164572
KRTAP10-1	386677	21q22.3	-0.004	-0.059	0.000164572
KRTAP10-2	386679	21q22.3	-0.004	-0.059	0.000164572
KRTAP10-3	386682	21q22.3	-0.004	-0.059	0.000164572
ZNF44	51710	19p13.2	-0.01	-0.0405	0.00016643
MIR4444-1	100616394	2p12	-0.218	-0.391	0.000166928
RNF180	285671	5q12.3	-0.008	-0.1235	0.000167549
ZNF20	7568	19p13.2	-0.01	-0.0405	0.000168222
ZNF625-ZNF20	100529855	19p13.2	-0.01	-0.0405	0.000168222
ZNF625	90589	19p13.2	-0.01	-0.0405	0.000168222
ZNF846	162993	19p13.2	-0.011	-0.0425	0.000170031
FBXL12	54850	19p13.2	-0.011	-0.0425	0.000170031
UBL5	59286	19p13.2	-0.011	-0.0425	0.000170031
PIN1	5300	19p13.2	-0.011	-0.0425	0.000170031
OLFM2	93145	19p13.2	-0.011	-0.0425	0.000170031
STAG1	10274	3q22.3	0.22	0.413	0.000170503
FSCB	84075	14q21.2	0.004	0.0355	0.000172183
C14orf28	122525	14q21.2	0.004	0.0355	0.000172183
SREK1	140890	5q12.3	-0.008	-0.1235	0.000172552
ERBB2IP	55914	5q12.3	-0.008	-0.1235	0.000172553
LOC100303749	100303749	5q12.3	-0.008	-0.1235	0.000172553
SNORD127	100113389	14q21.2	0.004	0.0355	0.000173569
FKBP3	2287	14q21.2	0.004	0.0355	0.000173569
FANCM	57697	14q21.2	0.004	0.0355	0.000173569
MIS18BP1	55320	14q21.2	0.004	0.0355	0.000173569
MFSD1	64747	3q25.32	0.304	0.554	0.000175142
ISOC1	51015	5q23.3	-0.004	-0.0995	0.000176097
MIR4633	100616175	5q23.3	-0.004	-0.0995	0.000176097
IGSF11	152404	3q13.32	0.059	0.302	0.000176939
IGSF11-AS1	100506765	3q13.32	0.059	0.302	0.000176939
POLQ	10721	3q13.33	0.059	0.302	0.000177886
NCK1	4690	3q22.3	0.225	0.413	0.000179375
BACH1	571	21q21.3	-0.004	-0.051	0.00018014
SHOX2	6474	3q25.32	0.289	0.5405	0.000180347
HAUS8	93323	19p13.11	-0.008	-0.0395	0.000181265
EPHA3	2042	3p11.1	-0.137	-0.383	0.00018516
CD96	10225	3q13.13	0.055	0.294	0.000189116
LINC00113	54088	21q21.3	-0.005	-0.0545	0.000189492
KCNV2	169522	9p24.2	0	-0.211	0.000190715
NDUFB4	4710	3q13.33	0.059	0.302	0.000192666
KPNA4	3840	3q25.33	0.319	0.561	0.000193781
SCARNA7	677767	3q25.33	0.308	0.5595	0.000196889
LOC100132062	100132062	1p36.33	-0.02	-0.208	0.000197408
LOC100132287	100132287	1p36.33	-0.02	-0.208	0.000197408
LOC100133331	100133331	1p36.33	-0.02	-0.208	0.000197408
OR4F16	81399	1p36.33	-0.02	-0.208	0.000197408
OR4F29	729759	1p36.33	-0.02	-0.208	0.000197408
OR4F3	26683	1p36.33	-0.02	-0.208	0.000197408
ZNF426	79088	19p13.2	-0.011	-0.0425	0.000200529
ZNF121	7675	19p13.2	-0.011	-0.0425	0.000201594
ZNF561	93134	19p13.2	-0.011	-0.0425	0.000201594
LOC284385	284385	19p13.2	-0.011	-0.0425	0.000201594
ZNF562	54811	19p13.2	-0.011	-0.0425	0.000201594
ZNF812	729648	19p13.2	-0.011	-0.0425	0.000201594
FSTL1	11167	3q13.33	0.059	0.302	0.000203153
MIR198	406975	3q13.33	0.059	0.302	0.000203153
hsa-mir-198	-1501	3q13.33	0.059	0.302	0.000203153
HGD	3081	3q13.33	0.059	0.302	0.000203153
RABL3	285282	3q13.33	0.059	0.302	0.000203153
GTF2E1	2960	3q13.33	0.059	0.302	0.000203153
STXBP5L	9515	3q13.33	0.059	0.302	0.000203153
MLF1	4291	3q25.32	0.289	0.5405	0.000203784
KRI1	65095	19p13.2	-0.01	-0.0405	0.000204277
AP1M2	10053	19p13.2	-0.01	-0.0405	0.000204277
CDKN2D	1032	19p13.2	-0.01	-0.0405	0.000204277
SLC44A2	57153	19p13.2	-0.01	-0.0405	0.000204277
LOC147727	147727	19p13.2	-0.01	-0.0405	0.000204277
ILF3	3609	19p13.2	-0.01	-0.0405	0.000204277
MAPRE2	10982	18q12.1	-0.009	-0.1915	0.000209747
PPM1L	151742	3q25.33	0.33	0.5655	0.000209798
B3GALNT1	8706	3q26.1	0.33	0.5655	0.000209798
NMD3	51068	3q26.1	0.33	0.5655	0.000209798
PALM3	342979	19p13.12	-0.007	-0.039	0.000212526
LOC113230	113230	19p13.12	-0.007	-0.039	0.000212526
PRKACA	5566	19p13.12	-0.007	-0.039	0.000212526
SAMD1	90378	19p13.12	-0.007	-0.039	0.000212526
ZNF714	148206	19p12	-0.01	-0.039	0.000213638
RWDD2B	10069	21q21.3	-0.004	-0.051	0.000214585
USP16	10600	21q21.3	-0.004	-0.051	0.000214585
CCT8	10694	21q21.3	-0.004	-0.051	0.000214585
PPP2R3A	5523	3q22.2	0.22	0.413	0.000216516
MSL2	55167	3q22.3	0.22	0.413	0.000216516
PCCB	5096	3q22.3	0.22	0.413	0.000216516
FAM159B	100132916	5q12.3	-0.008	-0.1235	0.000216791
SREK1IP1	285672	5q12.3	-0.008	-0.1235	0.000216791
GFM1	85476	3q25.32	0.29	0.5405	0.000217687
LXN	56925	3q25.32	0.29	0.5405	0.000217687
RARRES1	5918	3q25.32	0.29	0.5405	0.000217687
TP63	8626	3q28	0.363	0.607	0.000217702
CLDN18	51208	3q22.3	0.225	0.4215	0.000219968
A4GNT	51146	3q22.3	0.225	0.4215	0.000219968
DZIP1L	199221	3q22.3	0.225	0.4215	0.000219968
IL20RB	53833	3q22.3	0.225	0.413	0.00022171
TMEM22	80723	3q22.3	0.225	0.413	0.000222294
RFX1	5989	19p13.12	-0.007	-0.0375	0.000225205
ZNF563	147837	19p13.2	-0.01	-0.04	0.000225805
ZNF442	79973	19p13.2	-0.01	-0.04	0.000225805
ZNF443	10224	19p13.2	-0.01	-0.04	0.000225805
ZNF799	90576	19p13.2	-0.01	-0.04	0.000225805
ZNF709	163051	19p13.2	-0.01	-0.04	0.000225805
N6AMT1	29104	21q21.3	-0.004	-0.051	0.00022798
MIR3975	100616257	18q12.2	-0.009	-0.173	0.000228194
GALNT1	2589	18q12.2	-0.009	-0.173	0.000228194
C3orf55	152078	3q25.32	0.29	0.5405	0.000228233
C21orf2	755	21q22.3	-0.005	-0.059	0.000229284
USP25	29761	21q21.1	-0.003	-0.0395	0.000229316
LOC647107	647107	3q26.1	0.33	0.5655	0.000230051
ASF1B	55723	19p13.12	-0.007	-0.039	0.000234868
LOC100507373	100507373	19p13.12	-0.007	-0.039	0.000234868
LPHN1	22859	19p13.12	-0.007	-0.039	0.000234868
CDKN2A	1029	9p21.3	-0.057	-0.437	0.000235244
LTN1	26046	21q21.3	-0.004	-0.051	0.000237129
CD80	941	3q13.33	0.059	0.2985	0.000238546
SPTSSB	165679	3q26.1	0.33	0.5655	0.000240539
OTOL1	131149	3q26.1	0.33	0.5655	0.000240539
CD47	961	3q13.12	0.039	0.26	0.000241056
LOC400680	400680	19p12	-0.01	-0.039	0.000241089
[truncated: 22,175 more rows]

## Sheet: CNV_FOXP3.mod_BLCA
symbol	eg	Cytoband	median_hi_samps	median_lo_samps	p.value
RHBDL3	162494	17q11.2	0	0.179	0.000911822
C17orf75	64149	17q11.2	0	0.179	0.000911822
MIR632	693217	17q11.2	0	0.179	0.000911822
ZNF207	7756	17q11.2	0	0.179	0.000911822
hsa-mir-632	-819	17q11.2	0	0.179	0.000911822
MTDH	92140	8q22.1	0.156	0.573	0.00159849
PSMD11	5717	17q11.2	0	0.179	0.00179143
CDK5R1	8851	17q11.2	0	0.179	0.00188418
OSR2	116039	8q22.2	0.156	0.573	0.00203212
STK3	6788	8q22.2	0.156	0.573	0.00203241
FGFR3	2261	4p16.3	-0.06	0.0025	0.00205792
MATN2	4147	8q22.1	0.156	0.573	0.00224551
RPL30	6156	8q22.2	0.156	0.573	0.00224551
SNORA72	26775	8q22.2	0.156	0.573	0.00224551
C8orf47	203111	8q22.2	0.156	0.573	0.00224551
HRSP12	10247	8q22.2	0.156	0.573	0.00224551
POP1	10940	8q22.2	0.156	0.573	0.00224551
NIPAL2	79815	8q22.2	0.156	0.573	0.00224551
KCNS2	3788	8q22.2	0.156	0.573	0.00224551
LAPTM4B	55353	8q22.1	0.156	0.573	0.0023019
RHOT1	55288	17q11.2	0	0.1455	0.00253912
VPS13B	157680	8q22.2	0.156	0.5885	0.00257165
RGS22	26166	8q22.2	0.156	0.5885	0.00263557
hsa-mir-1273	-1355	8q22.2	0.156	0.5885	0.00263557
FBXO43	286151	8q22.2	0.156	0.5885	0.00263557
POLR2K	5440	8q22.2	0.156	0.5885	0.00263557
COX6C	1345	8q22.2	0.156	0.5885	0.00270084
ARGFXP2	503640	17q11.2	0	0.1455	0.00280018
LOC84856	84856	10q11.21	-0.007	0.0095	0.00382802
ZNF37BP	100129482	10q11.21	-0.007	0.0095	0.00382802
ZNF33B	7582	10q11.21	-0.007	0.0095	0.00382802
NACAP1	83955	8q22.3	0.205	0.5885	0.00410999
SPAG1	6674	8q22.2	0.2	0.5885	0.00415836
MIR599	693184	8q22.2	0.156	0.5555	0.00420737
hsa-mir-599	-1352	8q22.2	0.156	0.5555	0.00420737
MIR875	100126309	8q22.2	0.156	0.5555	0.00420737
hsa-mir-875	-1352	8q22.2	0.156	0.5555	0.00420737
HNRNPA3P1	10151	10q11.21	-0.009	0.0095	0.00446097
C10orf136	414260	10q11.21	-0.009	0.0095	0.00446097
RNF19A	25897	8q22.2	0.2	0.5885	0.00456657
LOC441666	441666	10q11.21	-0.002	0.098	0.00467385
MIR4471	100616451	8q22.2	0.2	0.5885	0.00501076
ANKRD46	157567	8q22.2	0.2	0.5885	0.00501076
YWHAZ	7534	8q22.3	0.2	0.5885	0.00512774
SNX31	169166	8q22.2	0.2	0.5885	0.00524719
MYO1D	4642	17q11.2	0	0.1455	0.00542977
LOC100506835	100506835	10q11.21	-0.009	0.0095	0.00543091
ZNF706	51123	8q22.3	0.2	0.5885	0.00543108
PACRGL	133015	4p15.31	-0.069	-0.004	0.00555572
SLIT2-IT1	100505893	4p15.31	-0.069	-0.004	0.00568412
MIR218-1	407000	4p15.31	-0.069	-0.004	0.00568412
hsa-mir-218-1	-741	4p15.31	-0.069	-0.004	0.00568412
PABPC1	26986	8q22.3	0.2	0.5885	0.00568429
LNX1	84708	4q12	-0.045	-0.003	0.0057483
SH3GL1P1	6458	17q11.2	0	0.1455	0.00588071
GRHL2	79977	8q22.3	0.2	0.5695	0.00594987
FRMPD2P1	728798	10q11.22	-0.017	0.0035	0.00594987
LOC399753	399753	10q11.22	-0.017	0.0035	0.00594987
LRRC37B	114659	17q11.2	0	0.1455	0.00643828
BMS1	9790	10q11.21	-0.006	0.0095	0.00696627
SLIT2	9353	4p15.31	-0.069	-0.004	0.0072019
LETM1	3954	4p16.3	-0.06	0.001	0.00720494
GDF2	2658	10q11.22	-0.017	0.0035	0.00744862
GDF10	2662	10q11.22	-0.017	0.0035	0.00744862
NCALD	83988	8q22.3	0.2	0.548	0.00744903
LOC283033	283033	10q11.21	-0.009	0.0095	0.00761593
POLN	353497	4p16.3	-0.069	-0.002	0.00770116
TACC3	10460	4p16.3	-0.06	-0.001	0.00822802
UBR5	51366	8q22.3	0.2	0.548	0.0085029
FRMPD2	143162	10q11.22	-0.02	0.0005	0.008691
ZNF239	8187	10q11.21	-0.007	0.0095	0.00888186
ZNF485	220992	10q11.21	-0.007	0.0095	0.00888186
ZNF32-AS3	414201	10q11.21	-0.007	0.0095	0.00888186
ZNF32	7580	10q11.21	-0.007	0.0095	0.00888186
BMS1P1	728053	10q11.22	-0.017	0.0035	0.00888258
BMS1P5	399761	10q11.22	-0.017	0.0035	0.00888258
FAM25B	100132929	10q11.22	-0.017	0.0035	0.00888258
FAM25C	644054	10q11.22	-0.017	0.0035	0.00888258
FAM25G	100133093	10q11.22	-0.017	0.0035	0.00888258
PTPN20A	653129	10q11.22	-0.017	0.0035	0.00888258
PTPN20B	26095	10q11.22	-0.017	0.0035	0.00888258
RRM2B	50484	8q22.3	0.2	0.548	0.00888305
FLJ42969	441374	8q22.3	0.205	0.5885	0.00948163
DANCR	57291	4q12	-0.045	-0.0035	0.00979049
MIR4449	100616436	4q12	-0.045	-0.0035	0.00979049
SNORA26	677810	4q12	-0.045	-0.0035	0.00979049
ERVMER34-1	100288413	4q12	-0.045	-0.0035	0.00979049
LOC152578	152578	4q12	-0.045	-0.0035	0.00979049
FIP1L1	81608	4q12	-0.045	-0.0035	0.00979049
MAPK8	5599	10q11.22	-0.017	0.0005	0.00989973
SCFD2	152579	4q12	-0.045	-0.0035	0.0100038
RPL21P44	402176	4q12	-0.043	-0.003	0.0100038
CHIC2	26511	4q12	-0.043	-0.003	0.0100038
GSX2	170825	4q12	-0.043	-0.003	0.0100038
PDGFRA	5156	4q12	-0.043	-0.003	0.0100038
KCNIP4	80333	4p15.31	-0.069	-0.011	0.0102228
USP46	64854	4q12	-0.045	-0.0035	0.0104426
KIT	3815	4q12	-0.043	-0.003	0.010783
SLBP	7884	4p16.3	-0.06	-0.0025	0.0110194
TMEM129	92305	4p16.3	-0.06	-0.0025	0.0110194
PARP8	79668	5q11.1	-0.054	0.001	0.0111387
AGAP4	119016	10q11.22	-0.01	0.0035	0.0122492
AGAP9	642517	10q11.22	-0.01	0.0035	0.0122492
ANTXRL	195977	10q11.22	-0.01	0.0035	0.0122492
ANXA8	653145	10q11.22	-0.01	0.0035	0.0122492
ANXA8L1	728113	10q11.22	-0.01	0.0035	0.0122492
ANXA8L2	244	10q11.22	-0.01	0.0035	0.0122492
CTSL1P2	1517	10q11.22	-0.01	0.0035	0.0122492
FAM21C	253725	10q11.22	-0.01	0.0035	0.0122492
FAM35B	414241	10q11.22	-0.01	0.0035	0.0122492
FAM35B2	439965	10q11.22	-0.01	0.0035	0.0122492
GPRIN2	9721	10q11.22	-0.01	0.0035	0.0122492
LOC642826	642826	10q11.22	-0.01	0.0035	0.0122492
LOC643650	643650	10q11.22	-0.01	0.0035	0.0122492
LOC728643	728643	10q11.22	-0.01	0.0035	0.0122492
PPYR1	5540	10q11.22	-0.01	0.0035	0.0122492
RBP3	5949	10q11.22	-0.01	0.0035	0.0122492
SYT15	83849	10q11.22	-0.01	0.0035	0.0122492
ZNF488	118738	10q11.22	-0.01	0.0035	0.0122492
ODF1	4956	8q22.3	0.2	0.532	0.0122495
KLF10	7071	8q22.3	0.2	0.532	0.0122495
SPATA18	132671	4q12	-0.045	-0.0035	0.0123735
WHSC1	7468	4p16.3	-0.06	-0.002	0.0123796
SCARNA22	677770	4p16.3	-0.06	-0.002	0.0123796
MIR943	100126332	4p16.3	-0.06	-0.002	0.0123796
WHSC2	7469	4p16.3	-0.06	-0.002	0.0123796
hsa-mir-943	-600	4p16.3	-0.06	-0.002	0.0123796
C4orf48	401115	4p16.3	-0.06	-0.002	0.0123796
NAT8L	339983	4p16.3	-0.06	-0.002	0.0123796
RET	5979	10q11.21	-0.006	0.0095	0.0125085
CSGALNACT2	55454	10q11.21	-0.006	0.0095	0.0125085
RASGEF1A	221002	10q11.21	-0.006	0.0095	0.0125085
FXYD4	53828	10q11.21	-0.006	0.0095	0.0125085
HNRNPF	3185	10q11.21	-0.006	0.0095	0.0125085
ZNF487P	642819	10q11.21	-0.006	0.0095	0.0125085
ZFYVE28	57732	4p16.3	-0.06	-0.0025	0.0129096
FLJ35424	285492	4p16.3	-0.06	-0.0025	0.0134598
TSPYL5	85453	8q22.1	0.156	0.548	0.0134604
LOC402160	402160	4p16.3	-0.06	-0.0025	0.0137426
FAM53A	152877	4p16.3	-0.06	-0.0025	0.0141769
PYY2	23615	17q11.2	0.011	0.227	0.0147727
PPY2	23614	17q11.2	0.011	0.227	0.0147727
KRT18P55	284085	17q11.2	0.011	0.227	0.0147727
TMEM97	27346	17q11.2	0.011	0.227	0.0147727
IFT20	90410	17q11.2	0.011	0.227	0.0147727
TNFAIP1	7126	17q11.2	0.011	0.227	0.0147727
POLDIP2	26073	17q11.2	0.011	0.227	0.0147727
TMEM199	147007	17q11.2	0.011	0.227	0.0147727
MIR4723	100616388	17q11.2	0.011	0.227	0.0147727
SEBOX	645832	17q11.2	0.011	0.227	0.0147727
VTN	7448	17q11.2	0.011	0.227	0.0147727
SARM1	23098	17q11.2	0.011	0.227	0.0147727
SLC46A1	113235	17q11.2	0.011	0.227	0.0147727
SGCB	6443	4q12	-0.043	-0.0035	0.0149202
LAP3	51056	4p15.32	-0.06	-0.004	0.0150779
MED28	80306	4p15.32	-0.06	-0.004	0.0150779
HSP90AB2P	391634	4p15.33	-0.06	-0.004	0.0152338
TMEM72	643236	10q11.21	-0.009	0.0075	0.0153933
ZFAND4	93550	10q11.22	-0.01	0.0035	0.0157113
TMEM72-AS1	220980	10q11.21	-0.009	0.0075	0.0157116
RASSF4	83937	10q11.21	-0.009	0.0075	0.0157116
C10orf10	11067	10q11.21	-0.009	0.0075	0.0157116
C10orf25	220979	10q11.21	-0.009	0.0075	0.0157116
ZNF22	7570	10q11.21	-0.009	0.0075	0.0157116
LOC100133308	100133308	10q11.21	-0.009	0.0075	0.0157116
LOC338579	338579	10q11.21	-0.009	0.0075	0.0157116
MIR3156-1	100422988	10q11.21	-0.009	0.0075	0.0157116
hsa-mir-3156-1	-933	10q11.21	-0.009	0.0075	0.0157116
C17orf79	55352	17q11.2	0	0.126	0.0158685
UTP6	55813	17q11.2	0	0.126	0.0158685
SUZ12	23512	17q11.2	0	0.126	0.0158685
RAB28	9364	4p15.33	-0.06	-0.004	0.0161973
MAN2B2	23324	4p16.1	-0.069	-0.007	0.0161999
MRFAP1	93621	4p16.1	-0.069	-0.007	0.0161999
LOC93622	93622	4p16.1	-0.069	-0.007	0.0161999
S100P	6286	4p16.1	-0.069	-0.007	0.0161999
MRFAP1L1	114932	4p16.1	-0.069	-0.007	0.0161999
CNO	55330	4p16.1	-0.069	-0.007	0.0161999
KIAA0232	9778	4p16.1	-0.069	-0.007	0.0161999
TBC1D14	57533	4p16.1	-0.069	-0.007	0.0161999
FLJ36777	730971	4p16.1	-0.069	-0.007	0.0161999
LOC285547	285547	4p15.33	-0.06	-0.004	0.016869
LOC285548	285548	4p15.33	-0.06	-0.004	0.016869
NKX3-2	579	4p15.33	-0.06	-0.004	0.016869
BOD1L	259282	4p15.33	-0.06	-0.004	0.016869
LOC152742	152742	4p15.33	-0.06	-0.004	0.016869
EMB	133418	5q11.1	-0.004	0.056	0.017393
LOC100505912	100505912	4p15.2	-0.06	-0.011	0.0175654
GPR125	166647	4p15.2	-0.06	-0.011	0.0175654
GBA3	57733	4p15.2	-0.06	-0.011	0.0175654
SORCS2	57537	4p16.1	-0.069	-0.007	0.0175674
MIR4274	100422826	4p16.1	-0.069	-0.007	0.0179251
PSAPL1	768239	4p16.1	-0.069	-0.007	0.0179251
hsa-mir-4274	-641	4p16.1	-0.069	-0.007	0.0179251
KCNIP4-IT1	359822	4p15.2	-0.06	-0.011	0.0181042
HTRA3	94031	4p16.1	-0.06	-0.004	0.0182877
GRPEL1	80273	4p16.1	-0.069	-0.007	0.0182889
NLK	51701	17q11.2	0.011	0.212	0.0184719
LOC157381	157381	8q24.13	0.2	0.4815	0.0186562
ZNF572	137209	8q24.13	0.2	0.4815	0.0186562
FAM184B	27146	4p15.32	-0.06	-0.004	0.0188437
PCAT1	100750225	8q24.21	0.2	0.4815	0.0190324
LOC100133461	100133461	4p16.3	-0.06	-0.004	0.0190358
HAUS3	79441	4p16.3	-0.069	-0.004	0.0190362
MXD4	10608	4p16.3	-0.069	-0.004	0.0190362
MIR4800	100616358	4p16.3	-0.069	-0.004	0.0190362
MAL2	114569	8q24.12	0.2	0.4855	0.0192245
DOK7	285489	4p16.3	-0.06	-0.004	0.0194192
LRPAP1	4043	4p16.3	-0.06	-0.004	0.0194192
RAB34	83871	17q11.2	0.011	0.227	0.0200055
CXCL12	6387	10q11.21	-0.009	0.0075	0.0200068
POU5F1B	5462	8q24.21	0.2	0.49	0.0202027
SLC2A9	56606	4p16.1	-0.06	-0.007	0.0202049
WDR1	9948	4p16.1	-0.06	-0.007	0.0202049
MIR3138	100423011	4p16.1	-0.06	-0.007	0.0202049
hsa-mir-3138	-661	4p16.1	-0.06	-0.007	0.0202049
ADRA2C	152	4p16.3	-0.06	-0.004	0.02061
UNC119	9094	17q11.2	0.011	0.227	0.0208132
PIGS	94005	17q11.2	0.011	0.227	0.0208132
ALDOC	230	17q11.2	0.011	0.227	0.0208132
SPAG5	10615	17q11.2	0.011	0.227	0.0208132
SPAG5-AS1	100506436	17q11.2	0.011	0.227	0.0208132
KIAA0100	9703	17q11.2	0.011	0.227	0.0208132
SGK494	124923	17q11.2	0.011	0.227	0.0208132
SDF2	6388	17q11.2	0.011	0.227	0.0208132
SUPT6H	6830	17q11.2	0.011	0.227	0.0208132
PROCA1	147011	17q11.2	0.011	0.227	0.0208132
CLNK	116449	4p16.1	-0.06	-0.007	0.0210195
MYC	4609	8q24.21	0.2	0.4815	0.0212262
MIR1204	100302185	8q24.21	0.2	0.4815	0.0212262
hsa-mir-1204	-1567	8q24.21	0.2	0.4815	0.0212262
ARHGAP22	58504	10q11.22	-0.012	0.0005	0.0212289
STAC2	342667	17q12	0.002	0.094	0.021437
PPP2R2C	5522	4p16.1	-0.06	-0.007	0.021864
RPL23A	6147	17q11.2	0.011	0.212	0.022078
SNORD42B	26808	17q11.2	0.011	0.212	0.022078
RASL11B	65997	4q12	-0.045	-0.0045	0.0222909
FAM84B	157638	8q24.21	0.179	0.4815	0.0222947
ASPSCR1	79058	17q25.3	0.048	0.234	0.0229578
STRA13	201254	17q25.3	0.048	0.234	0.0229578
LRRC45	201255	17q25.3	0.048	0.234	0.0229578
RAC3	5881	17q25.3	0.048	0.234	0.0229578
DCXR	51181	17q25.3	0.048	0.234	0.0229578
RFNG	5986	17q25.3	0.048	0.234	0.0229578
GPS1	2873	17q25.3	0.048	0.234	0.0229578
DUS1L	64118	17q25.3	0.048	0.234	0.0229578
FASN	2194	17q25.3	0.048	0.234	0.0229578
CCDC57	284001	17q25.3	0.048	0.234	0.0229578
SLC16A3	9123	17q25.3	0.048	0.234	0.0229578
CSNK1D	1453	17q25.3	0.048	0.234	0.023409
ABCA11P	79963	4p16.3	-0.069	-0.0055	0.0236385
ATP5I	521	4p16.3	-0.069	-0.0055	0.0236385
CPLX1	10815	4p16.3	-0.069	-0.0055	0.0236385
DGKQ	1609	4p16.3	-0.069	-0.0055	0.0236385
FGFRL1	53834	4p16.3	-0.069	-0.0055	0.0236385
GAK	2580	4p16.3	-0.069	-0.0055	0.0236385
IDUA	3425	4p16.3	-0.069	-0.0055	0.0236385
LOC100129917	100129917	4p16.3	-0.069	-0.0055	0.0236385
MFSD7	84179	4p16.3	-0.069	-0.0055	0.0236385
MYL5	4636	4p16.3	-0.069	-0.0055	0.0236385
PCGF3	10336	4p16.3	-0.069	-0.0055	0.0236385
PDE6B	5158	4p16.3	-0.069	-0.0055	0.0236385
PIGG	54872	4p16.3	-0.069	-0.0055	0.0236385
SLC26A1	10861	4p16.3	-0.069	-0.0055	0.0236385
TMEM175	84286	4p16.3	-0.069	-0.0055	0.0236385
ZNF141	7700	4p16.3	-0.069	-0.0055	0.0236385
ZNF595	152687	4p16.3	-0.069	-0.0055	0.0236385
ZNF718	255403	4p16.3	-0.069	-0.0055	0.0236385
ZNF721	170960	4p16.3	-0.069	-0.0055	0.0236385
ZNF732	654254	4p16.3	-0.069	-0.0055	0.0236385
ZNF876P	642280	4p16.3	-0.069	-0.0055	0.0236385
hsa-mir-571	-587	4p16.3	-0.069	-0.0055	0.0236385
C14orf166B	145497	14q24.3	-0.007	0.0085	0.0238527
IRF2BPL	64207	14q24.3	-0.007	0.0085	0.0238527
KIAA1737	85457	14q24.3	-0.007	0.0085	0.0238527
ZDHHC22	283576	14q24.3	-0.007	0.0085	0.0238527
TMEM63C	57156	14q24.3	-0.007	0.0085	0.0238527
MIR1260A	100302236	14q24.3	-0.007	0.0085	0.0238527
NGB	58157	14q24.3	-0.007	0.0085	0.0238527
hsa-mir-1260	-1178	14q24.3	-0.007	0.0085	0.0238527
LOC642366	642366	5q11.1	-0.054	-0.003	0.0238709
ISL1	3670	5q11.1	-0.054	-0.003	0.0238709
FAM200B	285550	4p15.32	-0.069	-0.007	0.0240988
RPL19	6143	17q12	0.002	0.094	0.0240998
POMT2	29954	14q24.3	-0.007	0.0085	0.0243192
ARL16	339231	17q25.3	0.048	0.2155	0.0243347
HGS	9146	17q25.3	0.048	0.2155	0.0243347
MRPL12	6182	17q25.3	0.048	0.2155	0.0243347
MIR572	693157	4p15.33	-0.06	-0.007	0.0245705
hsa-mir-572	-671	4p15.33	-0.06	-0.007	0.0245705
HS3ST1	9957	4p15.33	-0.06	-0.007	0.0245705
KDR	3791	4q12	-0.043	-0.0035	0.0248042
SLC25A10	1468	17q25.3	0.048	0.2155	0.0248092
VASH1	22846	14q24.3	-0.007	0.0085	0.0255207
ANGEL1	23357	14q24.3	-0.007	0.0085	0.0255207
DCUN1D4	23142	4q12	-0.043	-0.0035	0.0255284
LRRC66	339977	4q12	-0.043	-0.0035	0.0255284
TRMT12	55039	8q24.13	0.2	0.4815	0.0255341
FOXN1	8456	17q11.2	0.011	0.212	0.0257825
AZIN1	51582	8q22.3	0.2	0.508	0.0257846
FBXL5	26234	4p15.32	-0.069	-0.007	0.0260294
ACOX3	8310	4p16.1	-0.06	-0.007	0.0260309
METTL19	152992	4p16.1	-0.06	-0.007	0.0260309
GPR78	27201	4p16.1	-0.06	-0.007	0.0260309
CPZ	8532	4p16.1	-0.06	-0.007	0.0260309
BST1	683	4p15.32	-0.069	-0.007	0.0265318
HAS2	3037	8q24.13	0.2	0.4855	0.0265329
HAS2-AS1	594842	8q24.13	0.2	0.4855	0.0265329
QDPR	5860	4p15.32	-0.06	-0.007	0.0267854
CLRN2	645104	4p15.32	-0.06	-0.007	0.0267854
FGFBP2	83888	4p15.32	-0.06	-0.007	0.026786
PROM1	8842	4p15.32	-0.06	-0.007	0.026786
LOC727677	727677	8q24.21	0.2	0.4815	0.0270427
MTSS1	9788	8q24.13	0.2	0.4815	0.0270432
SAMD12	401474	8q24.12	0.2	0.4855	0.0270454
TMED11P	100379220	4p16.3	-0.06	-0.0055	0.0270459
SPON2	10417	4p16.3	-0.06	-0.0055	0.0270459
LOC100130872	100130872	4p16.3	-0.06	-0.0055	0.0270459
RNF4	6047	4p16.3	-0.06	-0.004	0.0270475
TNIP2	79155	4p16.3	-0.06	-0.004	0.0270475
SH3BP2	6452	4p16.3	-0.06	-0.004	0.0270475
PLGLA	285189	2q12.2	-0.004	0.003	0.0272816
DCAF16	54876	4p15.31	-0.06	-0.004	0.0273021
NCAPG	64151	4p15.31	-0.06	-0.004	0.0273021
LCORL	254251	4p15.31	-0.06	-0.004	0.0273021
TAPT1	202018	4p15.32	-0.06	-0.007	0.027562
PVT1	5820	8q24.21	0.2	0.4815	0.0275642
FAM193A	8603	4p16.3	-0.06	-0.004	0.0275675
WDYHV1	55093	8q24.13	0.2	0.4855	0.0278268
COL14A1	7373	8q24.12	0.2	0.4815	0.0278274
SH3TC1	54436	4p16.1	-0.06	-0.007	0.0278279
CTBP1	1487	4p16.3	-0.06	-0.0055	0.0280943
C4orf42	92070	4p16.3	-0.06	-0.0055	0.0280943
FGD6	55785	12q22	0.005	0.046	0.0283087
RGPD3	653489	2q12.2	-0.004	0.003	0.028338
RNF139	11236	8q24.13	0.2	0.4815	0.0286288
TATDN1	83940	8q24.13	0.2	0.4815	0.0286288
NDUFB9	4715	8q24.13	0.2	0.4815	0.0286288
ADD1	118	4p16.3	-0.06	-0.004	0.0286332
CD7	924	17q25.3	0.048	0.231	0.0289029
SECTM1	6398	17q25.3	0.048	0.231	0.0289029
TEX19	400629	17q25.3	0.048	0.231	0.0289029
PLEKHF2	79666	8q22.1	0.156	0.52	0.0289068
C8orf69	619344	8q22.1	0.156	0.52	0.0289068
C8orf37	157657	8q22.1	0.156	0.52	0.0289068
FAM91A1	157769	8q24.13	0.2	0.4815	0.0291748
FER1L6	654463	8q24.13	0.2	0.4815	0.0291748
FER1L6-AS1	439941	8q24.13	0.2	0.4815	0.0291748
TMEM65	157378	8q24.13	0.2	0.4815	0.0291748
TMEM98	26022	17q11.2	0	0.094	0.0297292
NPLOC4	55666	17q25.3	0.048	0.2155	0.0300123
TSPAN10	83882	17q25.3	0.048	0.2155	0.0300123
PDE6G	5148	17q25.3	0.048	0.2155	0.0300123
C17orf90	339229	17q25.3	0.048	0.2155	0.0300123
CCDC137	339230	17q25.3	0.048	0.2155	0.0300123
SLC13A2	9058	17q11.2	0.011	0.212	0.0300129
ABLIM2	84448	4p16.1	-0.069	-0.007	0.0302955
SDC2	6383	8q22.1	0.156	0.52	0.0302995
PGCP	10404	8q22.1	0.156	0.52	0.0302995
VEZT	55591	12q22	0.005	0.046	0.0305261
LOC441454	441454	9q22.33	-0.011	-0.103	0.0305815
FLOT2	2319	17q11.2	0.011	0.212	0.0305815
NSRP1	84081	17q11.2	0.002	0.179	0.0305815
AGAP6	414189	10q11.23	-0.017	-0.0035	0.0308686
ASAH2	56624	10q11.23	-0.017	-0.0035	0.0308686
FAM21A	387680	10q11.23	-0.017	-0.0035	0.0308686
FLJ31813	326332	10q11.23	-0.017	-0.0035	0.0308686
SGMS1	259230	10q11.23	-0.017	-0.0035	0.0308686
TIMM23	100287932	10q11.23	-0.017	-0.0035	0.0308686
TRAF4	9618	17q11.2	0.011	0.212	0.0311593
C17orf63	55731	17q11.2	0.011	0.212	0.0311593
ERAL1	26284	17q11.2	0.011	0.212	0.0311593
MIR144	406936	17q11.2	0.011	0.212	0.0311593
MIR451A	574411	17q11.2	0.011	0.212	0.0311593
MIR451B	100616273	17q11.2	0.011	0.212	0.0311593
MIR4732	100616385	17q11.2	0.011	0.212	0.0311593
hsa-mir-144	-792	17q11.2	0.011	0.212	0.0311593
hsa-mir-451	-792	17q11.2	0.011	0.212	0.0311593
DHRS13	147015	17q11.2	0.011	0.212	0.0311593
OR13A1	79290	10q11.21	-0.007	0.0075	0.0311605
ALOX5	240	10q11.21	-0.007	0.0075	0.0311605
RNF212	285498	4p16.3	-0.06	-0.0055	0.0314523
NEK8	284086	17q11.2	0.011	0.212	0.0317465
MIR3184	100423003	17q11.2	0.002	0.179	0.0317465
MIR423	494335	17q11.2	0.002	0.179	0.0317465
hsa-mir-3184	-802	17q11.2	0.002	0.179	0.0317465
hsa-mir-423	-802	17q11.2	0.002	0.179	0.0317465
LOC100616530	100616530	8q22.1	0.156	0.52	0.0317507
CD38	952	4p15.32	-0.06	-0.007	0.0323407
C17orf70	80233	17q25.3	0.048	0.2155	0.0323425
2015-03-08	220972	10q11.21	-0.007	0.0075	0.0323443
LOC283143	283143	11q23.3	-0.006	-0.0385	0.0326267
NCK2	8440	2q12.2	-0.004	0.003	0.0329236
C2orf40	84417	2q12.2	-0.004	0.003	0.0329236
UXS1	80146	2q12.2	-0.004	0.003	0.0329236
FOXI1	2299	5q35.1	-0.026	-0.1735	0.0329487
PHF12	57649	17q11.2	0.011	0.212	0.0329493
FAM195B	348262	17q25.3	0.048	0.2155	0.0329493
GCGR	2642	17q25.3	0.048	0.2155	0.0329493
P4HB	5034	17q25.3	0.048	0.2155	0.0329493
PPP1R27	116729	17q25.3	0.048	0.2155	0.0329493
ARHGDIA	396	17q25.3	0.048	0.2155	0.0329493
ALYREF	10189	17q25.3	0.048	0.2155	0.0329493
ANAPC11	51529	17q25.3	0.048	0.2155	0.0329493
NPB	256933	17q25.3	0.048	0.2155	0.0329493
PCYT2	5833	17q25.3	0.048	0.2155	0.0329493
SIRT7	51547	17q25.3	0.048	0.2155	0.0329493
MAFG	4097	17q25.3	0.048	0.2155	0.0329493
MAFG-AS1	92659	17q25.3	0.048	0.2155	0.0329493
MYADML2	255275	17q25.3	0.048	0.2155	0.0329493
PYCR1	5831	17q25.3	0.048	0.2155	0.0329493
NOTUM	147111	17q25.3	0.048	0.2155	0.0329493
DPY19L4	286148	8q22.1	0.156	0.52	0.0329536
INTS8	55656	8q22.1	0.156	0.52	0.0329536
CCNE2	9134	8q22.1	0.156	0.52	0.0329536
TP53INP1	94241	8q22.1	0.156	0.52	0.0329536
CADM1	23705	11q23.3	-0.006	-0.0385	0.0332369
LOC727915	727915	15q25.3	-0.008	-0.024	0.0332456
SAMD12-AS1	552860	8q24.12	0.2	0.4815	0.0332554
AGAP7	653268	10q11.23	-0.012	-0.001	0.0332579
AGAP8	728404	10q11.23	-0.012	-0.001	0.0332579
LOC728407	728407	10q11.23	-0.012	-0.001	0.0332579
MTERFD1	51001	8q22.1	0.156	0.52	0.0332597
UQCRB	7381	8q22.1	0.156	0.52	0.0332597
FBXO32	114907	8q24.13	0.2	0.4815	0.0335634
SNORD42A	26809	17q11.2	0.011	0.212	0.0335652
SNORD4A	26773	17q11.2	0.011	0.212	0.0335652
SNORD4B	26772	17q11.2	0.011	0.212	0.0335652
TLCD1	116238	17q11.2	0.011	0.212	0.0335652
EFCAB5	374786	17q11.2	0.002	0.179	0.0335652
FOXC1	2296	6p25.3	-0.013	0.005	0.033865
LOC100129931	100129931	4p16.1	-0.069	-0.0095	0.0338787
CCDC96	257236	4p16.1	-0.069	-0.0095	0.0338787
TADA2B	93624	4p16.1	-0.069	-0.0095	0.0338787
MIR4798	100616471	4p16.1	-0.069	-0.0095	0.0338787
C8orf38	137682	8q22.1	0.156	0.52	0.0341954
MIR3150A	100422964	8q22.1	0.156	0.52	0.0341954
MIR3150B	100500907	8q22.1	0.156	0.52	0.0341954
hsa-mir-3150	-1318	8q22.1	0.156	0.52	0.0341954
EEA1	8411	12q22	0.006	0.046	0.0347675
LOC285000	285000	2q12.2	-0.004	0.003	0.0347999
MIR4523	100616122	17q11.2	0.002	0.179	0.034826
SEZ6	124925	17q11.2	0.011	0.212	0.0348266
TAOK1	57551	17q11.2	0.002	0.179	0.0348266
CRADD	8738	12q22	0.006	0.046	0.0350888
PLXNC1	10154	12q22	0.006	0.046	0.0350888
CCDC41	51134	12q22	0.006	0.046	0.0350888
LOC144486	144486	12q22	0.006	0.046	0.0350888
MAEA	10296	4p16.3	-0.06	-0.0055	0.0351489
SSH2	85464	17q11.2	0.002	0.179	0.0354724
LOC100128361	100128361	9q22.31	-0.004	-0.0805	0.0358004
GDF6	392255	8q22.1	0.156	0.52	0.0358029
FAM22G	441457	9q22.33	-0.011	-0.103	0.0361283
ABHD15	116236	17q11.2	0.002	0.179	0.0361283
GIT1	28964	17q11.2	0.002	0.179	0.0361283
TP53I13	90313	17q11.2	0.002	0.179	0.0361283
ANKRD13B	124930	17q11.2	0.002	0.179	0.0361283
CORO6	84940	17q11.2	0.002	0.179	0.0361283
KIAA1429	25962	8q22.1	0.156	0.4895	0.0361329
MIR1205	100302161	8q24.21	0.2	0.4815	0.0364588
hsa-mir-1205	-1568	8q24.21	0.2	0.4815	0.0364588
MIR1206	100302170	8q24.21	0.2	0.4815	0.0364588
hsa-mir-1206	-1569	8q24.21	0.2	0.4815	0.0364588
MIR1207	100302175	8q24.21	0.2	0.4815	0.0364588
hsa-mir-1207	-1569	8q24.21	0.2	0.4815	0.0364588
MIR1208	100302281	8q24.21	0.2	0.4815	0.0364588
hsa-mir-1208	-1570	8q24.21	0.2	0.4815	0.0364588
FBXL20	84961	17q12	0.002	0.0645	0.0364588
DEFB131	644414	4p16.1	-0.06	-0.007	0.0364601
HMX1	3166	4p16.1	-0.06	-0.007	0.0364601
LOC650293	650293	4p16.1	-0.06	-0.007	0.0364601
LOC728369	728369	4p16.1	-0.06	-0.007	0.0364601
LOC728373	728373	4p16.1	-0.06	-0.007	0.0364601
LOC728379	728379	4p16.1	-0.06	-0.007	0.0364601
LOC728393	728393	4p16.1	-0.06	-0.007	0.0364601
LOC728400	728400	4p16.1	-0.06	-0.007	0.0364601
LOC728405	728405	4p16.1	-0.06	-0.007	0.0364601
MIR548I2	100302277	4p16.1	-0.06	-0.007	0.0364601
USP17	391627	4p16.1	-0.06	-0.007	0.0364601
USP17L5	728386	4p16.1	-0.06	-0.007	0.0364601
USP17L6P	391622	4p16.1	-0.06	-0.007	0.0364601
hsa-mir-548i-2	-657	4p16.1	-0.06	-0.007	0.0364601
CENPP	401541	9q22.31	-0.004	-0.0805	0.0364614
LOC100287010	100287010	2q12.1	-0.004	0.003	0.0367688
GEM	2669	8q22.1	0.156	0.4895	0.0367992
RAD54B	25788	8q22.1	0.156	0.4895	0.0367992
FSBP	100861412	8q22.1	0.156	0.4895	0.0367992
ESRP1	54845	8q22.1	0.156	0.4895	0.0367992
LOC100288748	100288748	8q22.1	0.156	0.4895	0.0367992
COLEC10	10584	8q24.12	0.2	0.4815	0.0371309
LOC100500773	100500773	8q22.1	0.156	0.52	0.0371355
PTDSS1	9791	8q22.1	0.156	0.506	0.0371355
C12orf50	160419	12q21.32	0.006	0.046	0.0374105
C12orf29	91298	12q21.32	0.006	0.046	0.0374105
CEP290	80184	12q21.32	0.006	0.046	0.0374105
PRPF4B	8899	6p25.2	-0.007	0.0075	0.0374625
FAM217A	222826	6p25.2	-0.007	0.0075	0.0374625
C6orf201	404220	6p25.2	-0.007	0.0075	0.0374625
FLJ45079	400624	17q25.3	0.075	0.234	0.0374712
EGLN1	54583	1q42.2	0.069	0.0015	0.0378081
TNFRSF11B	4982	8q24.12	0.2	0.4815	0.0378128
ZNF518B	85460	4p16.1	-0.06	-0.0095	0.0378135
CRIPAK	285464	4p16.3	-0.06	-0.0055	0.0378142
KIAA1530	57654	4p16.3	-0.06	-0.0055	0.0378142
C4orf10	317648	4p16.3	-0.06	-0.007	0.0378155
MFSD10	10227	4p16.3	-0.06	-0.007	0.0378155
NOP14	8602	4p16.3	-0.06	-0.007	0.0378155
GRK4	2868	4p16.3	-0.06	-0.007	0.0378155
HTT-AS1	100750326	4p16.3	-0.06	-0.007	0.0378155
HTT	3064	4p16.3	-0.06	-0.007	0.0378155
C4orf44	345222	4p16.3	-0.06	-0.007	0.0378155
RGS12	6002	4p16.3	-0.06	-0.007	0.0378155
HGFAC	3083	4p16.3	-0.06	-0.007	0.0378155
ITGB6	3694	2q24.2	-0.014	0.0065	0.038147
ECI2	10455	6p25.2	-0.007	0.0075	0.0381497
ASPN	54829	9q22.31	-0.004	-0.0805	0.0385074
ECM2	1842	9q22.31	-0.004	-0.0805	0.0385074
MIR4670	100616351	9q22.31	-0.004	-0.0805	0.0385074
OGN	4969	9q22.31	-0.004	-0.0805	0.0385074
OMD	4958	9q22.31	-0.004	-0.0805	0.0385074
PARG	8505	10q11.23	-0.017	-0.0065	0.0385081
MSMB	4477	10q11.23	-0.012	-0.001	0.0385081
MAP2K6	5608	17q24.3	0.071	0.2555	0.0388571
LOC283585	283585	14q31.3	-0.006	0.0085	0.039186
DRD5	1816	4p16.1	-0.06	-0.007	0.0392094
FAM55B	120406	11q23.3	-0.006	-0.0385	0.0395416
NOV	4856	8q24.12	0.2	0.4815	0.0395637
ENPP2	5168	8q24.12	0.2	0.4815	0.0395637
LOC441009	441009	4p15.33	-0.06	-0.007	0.0399208
CPEB2	132864	4p15.33	-0.06	-0.007	0.0399208
C1QTNF7	114905	4p15.32	-0.06	-0.007	0.0399208
CC2D2A	57545	4p15.32	-0.06	-0.007	0.0399208
C8orf85	441376	8q24.11	0.2	0.4815	0.0399236
SLC30A8	169026	8q24.11	0.2	0.4815	0.0399236
C9orf47	286223	9q22.1	-0.004	-0.0805	0.039925
S1PR3	1903	9q22.1	-0.004	-0.0805	0.039925
SHC3	53358	9q22.1	-0.004	-0.0805	0.039925
CKS2	1164	9q22.2	-0.004	-0.0805	0.039925
MIR3153	100422936	9q22.2	-0.004	-0.0805	0.039925
hsa-mir-3153	-1286	9q22.2	-0.004	-0.0805	0.039925
SECISBP2	79048	9q22.2	-0.004	-0.0805	0.039925
IPPK	64768	9q22.31	-0.004	-0.0805	0.039925
FAM86EP	348926	4p16.3	-0.06	-0.007	0.0399257
OTOP1	133060	4p16.3	-0.06	-0.007	0.0399257
TMEM128	85013	4p16.3	-0.06	-0.007	0.0399257
ST6GAL2	84620	2q12.2	-0.004	0	0.0402554
TMPRSS11F	389208	4q13.2	-0.052	-0.0035	0.0402799
FTLP10	100130017	4q13.2	-0.052	-0.0035	0.0402799
TMPRSS11BNL	401136	4q13.2	-0.052	-0.0035	0.0402799
TMPRSS11B	132724	4q13.2	-0.052	-0.0035	0.0402799
YTHDC1	91746	4q13.2	-0.052	-0.0035	0.0402799
TNRC6C	57690	17q25.3	0.075	0.234	0.0402841
LOC100131096	100131096	17q25.3	0.075	0.234	0.0402841
TMC6	11322	17q25.3	0.075	0.234	0.0402841
TMC8	147138	17q25.3	0.075	0.234	0.0402841
C17orf99	100141515	17q25.3	0.075	0.234	0.0402841
SYNGR2	9144	17q25.3	0.075	0.234	0.0402841
TK1	7083	17q25.3	0.075	0.234	0.0402841
AFMID	125061	17q25.3	0.075	0.234	0.0402841
BIRC5	332	17q25.3	0.075	0.234	0.0402841
TMEM235	283999	17q25.3	0.075	0.234	0.0402841
SOCS3	9021	17q25.3	0.075	0.234	0.0402841
PGS1	9489	17q25.3	0.075	0.234	0.0402841
DNAH17	8632	17q25.3	0.075	0.234	0.0402841
MYO18A	399687	17q11.2	0.011	0.212	0.0402848
TIAF1	9220	17q11.2	0.011	0.212	0.0402848
LOC100289473	100289473	20p13	0.108	0.3125	0.0402904
SIRPA	140885	20p13	0.108	0.3125	0.0402904
PDYN	5173	20p13	0.108	0.3125	0.0402904
STK35	140901	20p13	0.108	0.3125	0.0402904
SPATA17	128153	1q41	0.063	0.001	0.0406305
hsa-mir-633	-1050	17q23.2	0.071	0.2335	0.0406453
C10orf53	282966	10q11.23	-0.017	-0.0065	0.0406509
OGDHL	55753	10q11.23	-0.017	-0.0065	0.0406509
FGFBP1	9982	4p15.32	-0.06	-0.007	0.0410127
ANGPT4	51378	20p13	0.108	0.3125	0.0410219
RSPO4	343637	20p13	0.108	0.3125	0.0410219
C20orf202	400831	20p13	0.108	0.3125	0.0410219
PSMF1	9491	20p13	0.108	0.3125	0.0410219
TMEM74B	55321	20p13	0.108	0.3125	0.0410219
RAD21L1	642636	20p13	0.108	0.3125	0.0410219
SNPH	9751	20p13	0.108	0.3125	0.0410219
SIRPG	55423	20p13	0.108	0.3125	0.0410219
SQLE	6713	8q24.13	0.2	0.4545	0.041383
AFAP1-AS1	84740	4p16.1	-0.069	-0.0095	0.0413851
AFAP1	60312	4p16.1	-0.069	-0.0095	0.0413851
hsa-mir-95	-646	4p16.1	-0.069	-0.0095	0.0413851
NOL8	55035	9q22.31	-0.004	-0.0805	0.0413866
LOC100506733	100506733	10q11.23	-0.017	-0.0065	0.0413873
FAM170B	170370	10q11.23	-0.017	-0.0065	0.0413873
C10orf128	170371	10q11.23	-0.017	-0.0065	0.0413873
C10orf71	118461	10q11.23	-0.017	-0.0065	0.0413873
DRGX	644168	10q11.23	-0.017	-0.0065	0.0413873
ERCC6	2074	10q11.23	-0.017	-0.0065	0.0413873
PGBD3	267004	10q11.23	-0.017	-0.0065	0.0413873
CHAT	1103	10q11.23	-0.017	-0.0065	0.0413873
SLC18A3	6572	10q11.23	-0.017	-0.0065	0.0413873
NTPCR	84284	1q42.2	0.069	0.0025	0.0417489
FKBP1A	2280	20p13	0.108	0.3125	0.041764
NSFL1C	55968	20p13	0.108	0.3125	0.041764
SIRPB2	284759	20p13	0.108	0.3125	0.041764
SIRPD	128646	20p13	0.108	0.3125	0.041764
SIRPB1	10326	20p13	0.108	0.3125	0.041764
SEMA4D	10507	9q22.2	-0.004	-0.0805	0.0421342
LOC100287216	100287216	2q12.3	-0.006	-0.0005	0.0424804
MIR4265	100422863	2q12.3	-0.006	-0.0005	0.0424804
hsa-mir-4265	-1422	2q12.3	-0.006	-0.0005	0.0424804
MIR4266	100423027	2q12.3	-0.006	-0.0005	0.0424804
hsa-mir-4266	-1423	2q12.3	-0.006	-0.0005	0.0424804
GSTZ1	2954	14q24.3	-0.007	0.0055	0.0424884
TMED8	283578	14q24.3	-0.007	0.0055	0.0424884
SAMD15	161394	14q24.3	-0.007	0.0055	0.0424884
NOXRED1	122945	14q24.3	-0.007	0.0055	0.0424884
C14orf133	63894	14q24.3	-0.007	0.0055	0.0424884
AHSA1	10598	14q24.3	-0.007	0.0055	0.0424884
ISM2	145501	14q24.3	-0.007	0.0055	0.0424884
SPTLC2	9517	14q24.3	-0.007	0.0055	0.0424884
ALKBH1	8846	14q24.3	-0.007	0.0055	0.0424884
SLIRP	81892	14q24.3	-0.007	0.0055	0.0424884
SNW1	22938	14q24.3	-0.007	0.0055	0.0424884
C14orf178	283579	14q24.3	-0.007	0.0055	0.0424884
ADCK1	57143	14q24.3	-0.007	0.0055	0.0424884
TMPRSS11E	28983	4q13.2	-0.052	-0.0035	0.0425057
UGT2A3	79799	4q13.2	-0.052	-0.0035	0.0425057
UGT2B10	7365	4q13.2	-0.052	-0.0035	0.0425057
UGT2B11	10720	4q13.2	-0.052	-0.0035	0.0425057
UGT2B15	7366	4q13.2	-0.052	-0.0035	0.0425057
UGT2B17	7367	4q13.2	-0.052	-0.0035	0.0425057
UGT2B28	54490	4q13.2	-0.052	-0.0035	0.0425057
UGT2B7	7364	4q13.2	-0.052	-0.0035	0.0425057
ENDOV	284131	17q25.3	0.071	0.2155	0.0425101
MIR4730	100616359	17q25.3	0.071	0.2155	0.0425101
NPTX1	4884	17q25.3	0.071	0.2155	0.0425101
RPTOR	57521	17q25.3	0.071	0.2155	0.0425101
CHMP6	79643	17q25.3	0.071	0.2155	0.0425101
FLJ90757	440465	17q25.3	0.071	0.2155	0.0425101
BAIAP2	10458	17q25.3	0.071	0.2155	0.0425101
AATK	9625	17q25.3	0.071	0.2155	0.0425101
MIR1250	100302229	17q25.3	0.071	0.2155	0.0425101
MIR3065	100422915	17q25.3	0.071	0.2155	0.0425101
MIR338	442906	17q25.3	0.071	0.2155	0.0425101
MIR657	724027	17q25.3	0.071	0.2155	0.0425101
hsa-mir-1250	-1188	17q25.3	0.071	0.2155	0.0425101
hsa-mir-3065	-1188	17q25.3	0.071	0.2155	0.0425101
hsa-mir-338	-1188	17q25.3	0.071	0.2155	0.0425101
hsa-mir-657	-1188	17q25.3	0.071	0.2155	0.0425101
AATK-AS1	388428	17q25.3	0.071	0.2155	0.0425101
AZI1	22994	17q25.3	0.071	0.2155	0.0425101
C17orf56	146705	17q25.3	0.071	0.2155	0.0425101
C17orf89	284184	17q25.3	0.071	0.2155	0.0425101
SLC38A10	124565	17q25.3	0.071	0.2155	0.0425101
LINC00482	284185	17q25.3	0.071	0.2155	0.0425101
TMEM105	284186	17q25.3	0.071	0.2155	0.0425101
BAHCC1	57597	17q25.3	0.071	0.2155	0.0425101
MIR4740	100616294	17q25.3	0.071	0.2155	0.0425101
MIR3186	100422944	17q25.3	0.071	0.2155	0.0425101
hsa-mir-3186	-1190	17q25.3	0.071	0.2155	0.0425101
ACTG1	71	17q25.3	0.071	0.2155	0.0425101
FSCN2	25794	17q25.3	0.071	0.2155	0.0425101
GADD45G	10912	9q22.2	-0.004	-0.0805	0.0428932
UNQ6494	100129066	9q22.2	-0.004	-0.0805	0.0428932
SYK	6850	9q22.2	-0.004	-0.0805	0.0428932
LOC100129316	100129316	9q22.2	-0.004	-0.0805	0.0428932
AUH	549	9q22.31	-0.004	-0.0805	0.0428932
NFIL3	4783	9q22.31	-0.004	-0.0805	0.0428932
MIR3910-1	100500821	9q22.31	-0.004	-0.0805	0.0428932
MIR3910-2	100500902	9q22.31	-0.004	-0.0805	0.0428932
ROR2	4920	9q22.31	-0.004	-0.0805	0.0428932
SPTLC1	10558	9q22.31	-0.004	-0.0805	0.0428932
LOC100128076	100128076	9q22.31	-0.004	-0.0805	0.0428932
LINC00475	158314	9q22.31	-0.004	-0.0805	0.0428932
IARS	3376	9q22.31	-0.004	-0.0805	0.0428932
MIR3651	100500918	9q22.31	-0.004	-0.0805	0.0428932
SNORA84	100124534	9q22.31	-0.004	-0.0805	0.0428932
FAM21B	55747	10q11.22	-0.017	-0.0035	0.043277
KIAA0196	9897	8q24.13	0.2	0.4545	0.0436601
MED30	90390	8q24.11	0.2	0.4815	0.0436623
DCAF13	25879	8q22.3	0.2	0.4895	0.043666
CPD	1362	17q11.2	0.001	0.126	0.0440504
FKBP1A-SDCBP2	100528031	20p13	0.108	0.3125	0.0440586
SDCBP2	27111	20p13	0.108	0.3125	0.0440586
CACNB1	782	17q12	0.002	0.0645	0.0444437
DIO2	1734	14q31.1	-0.007	0.002	0.0448152
LOC100628307	100628307	14q31.1	-0.007	0.002	0.0448152
CEP128	145508	14q31.1	-0.007	0.002	0.0448152
TSHR	7253	14q31.1	-0.007	0.002	0.0448152
GTF2A1	2957	14q31.1	-0.007	0.002	0.0448152
SNORA79	677845	14q31.1	-0.007	0.002	0.0448152
STON2	85439	14q31.1	-0.007	0.002	0.0448152
SEL1L	6400	14q31.1	-0.007	0.002	0.0448152
METTL20	254013	12p11.21	0.011	0.0435	0.0448235
AMN1	196394	12p11.21	0.011	0.0435	0.0448235
H3F3C	440093	12p11.21	0.011	0.0435	0.0448235
GUSBP4	375513	6p11.2	-0.007	0.002	0.0448325
hsa-mir-548u	-1021	6p11.2	-0.007	0.002	0.0448325
TAF2	6873	8q24.12	0.2	0.4815	0.0448385
DSCC1	79075	8q24.12	0.2	0.4815	0.0448385
DEPTOR	64798	8q24.12	0.2	0.4815	0.0448385
LOC100505576	100505576	17q12	0.002	0.0645	0.0448385
FBXO47	494188	17q12	0.002	0.0645	0.0448385
FLJ43826	342666	17q12	0.002	0.0645	0.0448385
LOC100131347	100131347	17q12	0.002	0.0645	0.0448385
PLXDC1	57125	17q12	0.002	0.0645	0.0448385
ARL5C	390790	17q12	0.002	0.0645	0.0448385
SLC6A4	6532	17q11.2	0.001	0.126	0.0452377
BLMH	642	17q11.2	0.001	0.126	0.0452377
TMIGD1	388364	17q11.2	0.001	0.126	0.0452377
RIMS2	9699	8q22.3	0.205	0.532	0.0452422
CRYBA1	1411	17q11.2	0.011	0.212	0.0456399
AGBL1	123624	15q25.3	-0.008	-0.024	0.0460306
ANXA13	312	8q24.13	0.2	0.4815	0.0464495
NSMCE2	286053	8q24.13	0.2	0.4545	0.0464503
TBC1D29	26083	17q11.2	0.001	0.126	0.0464518
CDH17	1015	8q22.1	0.156	0.456	0.0464572
LOC286370	286370	9q22.2	-0.004	-0.0805	0.0468638
MIR4290	100422963	9q22.2	-0.004	-0.0805	0.0468638
hsa-mir-4290	-1292	9q22.2	-0.004	-0.0805	0.0468638
LOC340515	340515	9q22.2	-0.004	-0.0805	0.0468638
DIRAS2	54769	9q22.2	-0.004	-0.0805	0.0468638
NCOA4	8031	10q11.23	-0.01	-0.001	0.0468646
TMCC3	57458	12q22	0.006	0.046	0.0472023
KRT19P2	160313	12q22	0.006	0.046	0.0472023
MIR492	574449	12q22	0.006	0.046	0.0472023
hsa-mir-492	-1311	12q22	0.006	0.046	0.0472023
NDUFA12	55967	12q22	0.006	0.046	0.0472023
NR2C1	7181	12q22	0.006	0.046	0.0472023
BPTF	2186	17q24.2	0.071	0.2335	0.0472758
WDFY4	57705	10q11.22	-0.012	-0.0035	0.0472789
TGM3	7053	20p13	0.108	0.3125	0.047282
LOC100507495	100507495	20p13	0.108	0.289	0.0472828
LOC100526771	100526771	11q23.3	-0.006	-0.0385	0.0480894
KLHL38	340359	8q24.13	0.2	0.4815	0.0481098
BICD2	23299	9q22.31	-0.011	-0.0805	0.0481129
ANKRD19P	138649	9q22.31	-0.011	-0.0805	0.0481129
ZNF484	83744	9q22.31	-0.011	-0.0805	0.0481129
KCNJ16	3773	17q24.3	0.071	0.234	0.0481129
SNRPD2P2	645339	1q42.2	0.069	0.0025	0.0485262
TXK	7294	4p12	-0.043	-0.0045	0.0485278
IL10RA	3587	11q23.3	-0.006	-0.0385	0.0489379
FLJ39653	202020	4p15.32	-0.058	-0.007	0.0489569
LDB2	9079	4p15.32	-0.058	-0.007	0.0489569
SULT2B1	6820	19q13.33	0.013	0.1845	0.0489608
hsa-mir-220c	-959	19q13.33	0.013	0.1845	0.0489608
FAM83E	54854	19q13.33	0.013	0.1845	0.0489608
SPACA4	171169	19q13.33	0.013	0.1845	0.0489608
RPL18	6141	19q13.33	0.013	0.1845	0.0489608
SPHK2	56848	19q13.33	0.013	0.1845	0.0489608
GMDS	2762	6p25.3	-0.018	0.0025	0.0493747
FAM50B	26240	6p25.2	-0.007	0.009	0.0493803
TMPRSS13	84000	11q23.3	-0.006	-0.0385	0.0497988
CYTH1	9267	17q25.3	0.075	0.234	0.0498204
USP36	57602	17q25.3	0.075	0.234	0.0498204
TIMP2	7077	17q25.3	0.075	0.234	0.0498204
LOC100653515	100653515	17q25.3	0.075	0.234	0.0498204
LGALS3BP	3959	17q25.3	0.075	0.234	0.0498204
CANT1	124583	17q25.3	0.075	0.234	0.0498204
LOC100507410	100507410	17q25.3	0.075	0.234	0.0498204
C1QTNF1	114897	17q25.3	0.075	0.234	0.0498204
ENGASE	64772	17q25.3	0.075	0.234	0.0498204
C17orf58	284018	17q24.2	0.071	0.2335	0.049822
KPNA2	3838	17q24.2	0.071	0.2335	0.049822
LOC100499466	100499466	17q24.2	0.071	0.2335	0.049822
GPCPD1	56261	20p12.3	0.108	0.3125	0.0498284
LOC100507629	100507629	20p12.3	0.108	0.3125	0.0498284
LOC149837	149837	20p12.3	0.108	0.3125	0.0498284
LOC643406	643406	20p12.3	0.108	0.3125	0.0498284
C20orf196	149840	20p12.3	0.108	0.3125	0.0498284
CHGB	1114	20p12.3	0.108	0.3125	0.0498284
TRMT6	51605	20p12.3	0.108	0.3125	0.0498284
MCM8	84515	20p12.3	0.108	0.3125	0.0498284
CRLS1	54675	20p12.3	0.108	0.3125	0.0498284
LRRN4	164312	20p12.3	0.108	0.3125	0.0498284
FERMT1	55612	20p12.3	0.108	0.3125	0.0498284
LOC146880	146880	17q24.1	0.071	0.2335	0.0502542
COG2	22796	1q42.2	0.069	0.0025	0.0506886
AGT	183	1q42.2	0.069	0.0025	0.0506886
CAPN9	10753	1q42.2	0.069	0.0025	0.0506886
C1orf198	84886	1q42.2	0.069	0.0025	0.0506886
TTC13	79573	1q42.2	0.069	0.0025	0.0506886
ARV1	64801	1q42.2	0.069	0.0025	0.0506886
FAM89A	375061	1q42.2	0.069	0.0025	0.0506886
MIR1182	100302132	1q42.2	0.069	0.0025	0.0506886
hsa-mir-1182	-2348	1q42.2	0.069	0.0025	0.0506886
TRIM67	440730	1q42.2	0.069	0.0025	0.0506886
C1orf131	128061	1q42.2	0.069	0.0025	0.0506886
GNPAT	8443	1q42.2	0.069	0.0025	0.0506886
EXOC8	149371	1q42.2	0.069	0.0025	0.0506886
C1orf124	83932	1q42.2	0.069	0.0025	0.0506886
RBFOX3	146713	17q25.3	0.075	0.234	0.0506943
PSMD12	5718	17q24.2	0.071	0.2335	0.0506959
hsa-mir-548d-2	-1084	17q24.2	0.071	0.2335	0.0506959
MIR548W	100422923	17q23.2	0.071	0.2335	0.0511336
LOC256021	256021	12q21.33	0.006	0.046	0.0515066
BTG1	694	12q21.33	0.006	0.046	0.0515066
CLLU1	574028	12q22	0.006	0.046	0.0515066
CLLU1OS	574016	12q22	0.006	0.046	0.0515066
C12orf74	338809	12q22	0.006	0.046	0.0515066
PLEKHG7	440107	12q22	0.006	0.046	0.0515066
NTN4	59277	12q22	0.006	0.053	0.0515082
APOA4	337	11q23.3	-0.006	-0.0385	0.0515589
APOC3	345	11q23.3	-0.006	-0.0385	0.0515589
APOA1	335	11q23.3	-0.006	-0.0385	0.0515589
SH3RF3	344558	2q12.3	-0.006	-0.0005	0.0515597
LOC389765	389765	9q21.33	-0.012	-0.103	0.0515818
ITGA2	3673	5q11.2	-0.096	-0.0075	0.0515842
FOXF2	2295	6p25.3	-0.013	0.0025	0.0520144
ZFPM2	23414	8q23.1	0.205	0.508	0.0520349
MIR4724	100616248	17q11.2	0.002	0.126	0.0524773
MIR193A	406968	17q11.2	0.002	0.126	0.0524773
hsa-mir-193a	-813	17q11.2	0.002	0.126	0.0524773
MIR365B	100126356	17q11.2	0.002	0.126	0.0524773
MIR4725	100616449	17q11.2	0.002	0.126	0.0524773
hsa-mir-365-2	-813	17q11.2	0.002	0.126	0.0524773
TGM6	343641	20p13	0.108	0.3125	0.0524888
SNRPB	6628	20p13	0.108	0.3125	0.0524888
SNORD119	100113378	20p13	0.108	0.3125	0.0524888
ZNF343	79175	20p13	0.108	0.3125	0.0524888
TMC2	117532	20p13	0.108	0.3125	0.0524888
MIR1292	100302138	20p13	0.108	0.3125	0.0524888
NOP56	10528	20p13	0.108	0.3125	0.0524888
SNORA51	677831	20p13	0.108	0.3125	0.0524888
SNORD110	692213	20p13	0.108	0.3125	0.0524888
SNORD86	692201	20p13	0.108	0.3125	0.0524888
hsa-mir-1292	-605	20p13	0.108	0.3125	0.0524888
SNORD56	26793	20p13	0.108	0.3125	0.0524888
SNORD57	26792	20p13	0.108	0.3125	0.0524888
IDH3B	3420	20p13	0.108	0.3125	0.0524888
EBF4	57593	20p13	0.108	0.3125	0.0524888
CPXM1	56265	20p13	0.108	0.3125	0.0524888
C20orf141	128653	20p13	0.108	0.3125	0.0524888
TMEM239	100288797	20p13	0.108	0.3125	0.0524888
FAM113A	64773	20p13	0.108	0.3125	0.0524888
VPS16	64601	20p13	0.108	0.3125	0.0524888
PTPRA	5786	20p13	0.108	0.3125	0.0524888
GNRH2	2797	20p13	0.108	0.3125	0.0524888
MRPS26	64949	20p13	0.108	0.3125	0.0524888
OXT	5020	20p13	0.108	0.3125	0.0524888
AVP	551	20p13	0.108	0.3125	0.0524888
LOC100134015	100134015	20p13	0.108	0.3125	0.0524888
UBOX5	22888	20p13	0.108	0.3125	0.0524888
FASTKD5	60493	20p13	0.108	0.3125	0.0524888
ProSAPiP1	9762	20p13	0.108	0.3125	0.0524888
DDRGK1	65992	20p13	0.108	0.3125	0.0524888
ITPA	3704	20p13	0.108	0.3125	0.0524888
SLC4A11	83959	20p13	0.108	0.3125	0.0524888
C20orf194	25943	20p13	0.108	0.3125	0.0524888
ATRN	8455	20p13	0.108	0.3125	0.0524888
GFRA4	64096	20p13	0.108	0.3125	0.0524888
ADAM33	80332	20p13	0.108	0.3125	0.0524888
SIGLEC1	6614	20p13	0.108	0.3125	0.0524888
HSPA12B	116835	20p13	0.108	0.3125	0.0524888
C20orf27	54976	20p13	0.108	0.3125	0.0524888
SPEF1	25876	20p13	0.108	0.3125	0.0524888
CENPB	1059	20p13	0.108	0.3125	0.0524888
CDC25B	994	20p13	0.108	0.3125	0.0524888
C20orf29	55317	20p13	0.108	0.3125	0.0524888
MAVS	57506	20p13	0.108	0.3125	0.0524888
MIR103A2	406896	20p13	0.108	0.3125	0.0524888
MIR103B2	100302282	20p13	0.108	0.3125	0.0524888
PANK2	80025	20p13	0.108	0.3125	0.0524888
RNF24	11237	20p13	0.108	0.3125	0.0524888
hsa-mir-103-2	-614	20p13	0.108	0.3125	0.0524888
hsa-mir-103-2-as	-614	20p13	0.108	0.3125	0.0524888
SMOX	54498	20p13	0.108	0.3125	0.0524888
LOC728228	728228	20p13	0.108	0.3125	0.0524888
ADRA1D	146	20p13	0.108	0.3125	0.0524888
C12orf73	728568	12q23.3	0.002	0.04	0.052868
TDG	6996	12q23.3	0.002	0.04	0.052868
SPACA3	124912	17q11.2	0	0.094	0.0529328
TACO1	51204	17q23.3	0.071	0.2335	0.0529336
MAP3K3	4215	17q23.3	0.071	0.2335	0.0529336
LIMD2	80774	17q23.3	0.071	0.2335	0.0529336
LOC729683	729683	17q23.3	0.071	0.2335	0.0529336
STRADA	92335	17q23.3	0.071	0.2335	0.0529336
CCDC47	57003	17q23.3	0.071	0.2335	0.0529336
DDX42	11325	17q23.3	0.071	0.2335	0.0529336
FTSJ3	117246	17q23.3	0.071	0.2335	0.0529336
PSMC5	5705	17q23.3	0.071	0.2335	0.0529336
SMARCD2	6603	17q23.3	0.071	0.2335	0.0529336
TCAM1P	146771	17q23.3	0.071	0.2335	0.0529336
CSH1	1442	17q23.3	0.071	0.2335	0.0529336
CSH2	1443	17q23.3	0.071	0.2335	0.0529336
CSHL1	1444	17q23.3	0.071	0.2335	0.0529336
GH2	2689	17q23.3	0.071	0.2335	0.0529336
GH1	2688	17q23.3	0.071	0.2335	0.0529336
CD79B	974	17q23.3	0.071	0.2335	0.0529336
SCN4A	6329	17q23.3	0.071	0.2335	0.0529336
C17orf72	92340	17q23.3	0.071	0.2335	0.0529336
ICAM2	3384	17q23.3	0.071	0.2335	0.0529336
SNORA76	677842	17q23.3	0.071	0.2335	0.0529336
SNORD104	692227	17q23.3	0.071	0.2335	0.0529336
TEX2	55852	17q23.3	0.071	0.2335	0.0529336
PECAM1	5175	17q23.3	0.071	0.2335	0.0529336
MILR1	284021	17q23.3	0.071	0.2335	0.0529336
POLG2	11232	17q23.3	0.071	0.2335	0.0529336
DDX5	1655	17q23.3	0.071	0.2335	0.0529336
MIR3064	100616387	17q23.3	0.071	0.2335	0.0529336
MIR5047	100616408	17q23.3	0.071	0.2335	0.0529336
FXYD6	53826	11q23.3	-0.006	-0.0385	0.0533699
RSPO3	84870	6q22.33	-0.038	-0.0145	0.0533933
RNF146	81847	6q22.33	-0.038	-0.0145	0.0533933
ECHDC1	55862	6q22.33	-0.038	-0.0145	0.0533933
SRP68	6730	17q25.1	0.071	0.234	0.053395
FAM122A	116224	9q21.11	-0.013	-0.0645	0.0534025
TPCN2	219931	11q13.3	0.013	0.083	0.0538412
hsa-mir-3164	-1110	11q13.3	0.013	0.083	0.0538412
B3GALNT2	148789	1q42.3	0.069	0.0035	0.0538437
GNG4	2786	1q42.3	0.069	0.0035	0.0538437
CEP95	90799	17q23.3	0.071	0.2335	0.0538529
MOCS2	4338	5q11.2	-0.054	-0.0075	0.0538571
LOC257396	257396	5q11.2	-0.054	-0.0075	0.0538571
TMPRSS4	56649	11q23.3	-0.006	-0.0385	0.0542964
PPM1E	22843	17q22	0.019	0.1455	0.0543167
TRIM37	4591	17q22	0.019	0.1455	0.0543167
SKA2	348235	17q22	0.019	0.1455	0.0543167
MIR454	768216	17q22	0.019	0.1455	0.0543167
hsa-mir-454	-1021	17q22	0.019	0.1455	0.0543167
MIR301A	407027	17q22	0.019	0.1455	0.0543167
PRR11	55771	17q22	0.019	0.1455	0.0543167
hsa-mir-301a	-1021	17q22	0.019	0.1455	0.0543167
SMG8	55181	17q22	0.019	0.1455	0.0543167
GDPD1	284161	17q22	0.019	0.1455	0.0543167
YPEL2	388403	17q22	0.019	0.1455	0.0543167
MIR4729	100616204	17q22	0.019	0.1455	0.0543167
ZHX1	11244	8q24.13	0.2	0.4815	0.0543184
ATAD2	29028	8q24.13	0.2	0.4815	0.0543184
hsa-mir-548d-1	-1533	8q24.13	0.2	0.4815	0.0543184
LRRC37BP1	147172	17q11.2	0.002	0.126	0.05432
NUFIP2	57532	17q11.2	0.011	0.1755	0.0543209
PITPNC1	26207	17q24.2	0.071	0.2335	0.0543209
NOL11	25926	17q24.2	0.071	0.2335	0.0543209
SNORA38B	100124536	17q24.2	0.071	0.2335	0.0543209
LMTK3	114783	19q13.33	0.013	0.1655	0.0543209
DBP	1628	19q13.33	0.013	0.1845	0.0543209
CENPF	1063	1q41	0.038	0.0025	0.0547668
MRGPRF	116535	11q13.3	0.013	0.083	0.054771
LOC100506305	100506305	11p15.2	-0.019	-0.2875	0.0552585
RASSF10	644943	11p15.2	-0.019	-0.2875	0.0552585
FGD3	89846	9q22.31	-0.011	-0.0805	0.0552593
PTPN14	5784	1q41	0.038	0.0025	0.0557126
NMS	129521	2q11.2	-0.004	0.003	0.0557152
LOC285768	285768	6p25.3	-0.013	0.0025	0.0557177
ARNTL	406	11p15.2	-0.019	-0.2875	0.0557306
SMURF2	64750	17q23.3	0.071	0.2305	0.0557314
BUD13	84811	11q23.3	-0.006	-0.0385	0.056188
ZNF259	8882	11q23.3	-0.006	-0.0385	0.056188
APOA5	116519	11q23.3	-0.006	-0.0385	0.056188
EPX	8288	17q22	0.019	0.1455	0.0562087
MKS1	54903	17q22	0.019	0.1455	0.0562087
LPO	4025	17q22	0.019	0.1455	0.0562087
CENPW	387103	6q22.32	-0.038	-0.0145	0.0562112
hsa-mir-588	-1552	6q22.32	-0.038	-0.0145	0.0562112
BTBD10	84280	11p15.2	-0.019	-0.2875	0.0562112
PTH	5741	11p15.2	-0.019	-0.2875	0.0562112
UTS2R	2837	17q25.3	0.048	0.2155	0.056213
GGPS1	9453	1q42.3	0.069	0.0025	0.0566771
PDE8A	5151	15q25.3	-0.008	-0.024	0.0566797
ACOX1	51	17q25.1	0.071	0.234	0.0566919
TEN1	100134934	17q25.1	0.071	0.234	0.0566919
TEN1-CDK3	100529145	17q25.1	0.071	0.234	0.0566919
CDK3	1018	17q25.1	0.071	0.234	0.0566919
EVPL	2125	17q25.1	0.071	0.234	0.0566919
LOC100499467	100499467	17q24.3	0.071	0.213	0.0566936
UTP23	84294	8q24.11	0.2	0.4815	0.0566945
RAD21	5885	8q24.11	0.2	0.4815	0.0566945
MIR3610	100500914	8q24.11	0.2	0.4815	0.0566945
RAD21-AS1	644660	8q24.11	0.2	0.4815	0.0566945
ADARB2	105	10p15.3	0.005	0.127	0.0566971
ADARB2-AS1	642394	10p15.3	0.005	0.127	0.0567005
SIK3	23387	11q23.3	-0.006	-0.0385	0.0571542
FXYD6-FXYD2	100533181	11q23.3	-0.006	-0.0385	0.0571542
RBMS1	5937	2q24.2	-0.011	0.0065	0.0571646
TLE1	7088	9q21.32	-0.012	-0.0805	0.0571768
TEAD1	7003	11p15.3	-0.019	-0.2875	0.0571777
C9orf129	445577	9q22.31	-0.011	-0.0805	0.0571794
FAM120AOS	158293	9q22.31	-0.011	-0.0805	0.0571794
DECR1	1666	8q21.3	0.134	0.441	0.0571855
LOC648809	648809	15q25.2	-0.008	-0.024	0.0576529
ZNF592	9640	15q25.3	-0.008	-0.024	0.0576529
ALPK3	57538	15q25.3	-0.008	-0.024	0.0576529
SLC28A1	9154	15q25.3	-0.008	-0.024	0.0576529
FBF1	85302	17q25.1	0.071	0.234	0.0576651
FAR1	84188	11p15.2	-0.019	-0.2875	0.057666
SPON1	10418	11p15.2	-0.019	-0.2875	0.057666
RRAS2	22800	11p15.2	-0.019	-0.2875	0.057666
COPB1	1315	11p15.2	-0.019	-0.2875	0.057666
PSMA1	5682	11p15.2	-0.019	-0.2875	0.057666
PDE3B	5140	11p15.2	-0.019	-0.2875	0.057666
CYP2R1	120227	11p15.2	-0.019	-0.2875	0.057666
CALCA	796	11p15.2	-0.019	-0.2875	0.057666
CALCB	797	11p15.2	-0.019	-0.2875	0.057666
INSC	387755	11p15.2	-0.019	-0.2875	0.057666
SOX6	55553	11p15.2	-0.019	-0.2875	0.057666
C11orf58	10944	11p15.1	-0.019	-0.2875	0.057666
GPC1	2817	2q37.3	-0.144	-0.0165	0.0576686
KIAA0586	9786	14q23.1	-0.004	0.0095	0.0581253
HOPX	84525	4q12	-0.043	-0.0045	0.0581508
NOA1	84273	4q12	-0.043	-0.0045	0.0581508
POLR2B	5431	4q12	-0.043	-0.0045	0.0581508
IGFBP7	3490	4q12	-0.043	-0.0045	0.0581508
LOC255130	255130	4q12	-0.043	-0.0045	0.0581508
C8orf76	84933	8q24.13	0.2	0.4815	0.058157
ZHX1-C8ORF76	100533106	8q24.13	0.2	0.4815	0.058157
FAM75D5	347127	9q21.32	-0.012	-0.0805	0.058157
FAM75D4	389761	9q21.32	-0.012	-0.0805	0.058157
FAM75D3	389762	9q21.32	-0.012	-0.0805	0.058157
FAM75D1	389763	9q21.32	-0.012	-0.0805	0.058157
C9orf103	414328	9q21.32	-0.012	-0.0805	0.058157
SUSD3	203328	9q22.31	-0.011	-0.0805	0.0581596
C9orf89	84270	9q22.31	-0.011	-0.0805	0.0581596
NINJ1	4814	9q22.31	-0.011	-0.0805	0.0581596
WNK2	65268	9q22.31	-0.011	-0.0805	0.0581596
PHF2	5253	9q22.31	-0.011	-0.0805	0.0581596
MIR4291	100422927	9q22.31	-0.011	-0.0805	0.0581596
hsa-mir-4291	-1321	9q22.31	-0.011	-0.0805	0.0581596
BARX1	56033	9q22.32	-0.011	-0.0805	0.0581596
PTPDC1	138639	9q22.32	-0.011	-0.0805	0.0581596
MIRLET7A1	406881	9q22.32	-0.011	-0.0805	0.0581596
hsa-let-7a-1	-1324	9q22.32	-0.011	-0.0805	0.0581596
LOC158257	158257	9q22.32	-0.011	-0.0805	0.0581596
MIRLET7F1	406888	9q22.32	-0.011	-0.0805	0.0581596
hsa-let-7f-1	-1324	9q22.32	-0.011	-0.0805	0.0581596
MIRLET7D	406886	9q22.32	-0.011	-0.0805	0.0581596
hsa-let-7d	-1324	9q22.32	-0.011	-0.0805	0.0581596
ZNF169	169841	9q22.32	-0.011	-0.0805	0.0581596
FAM22F	54754	9q22.32	-0.011	-0.0805	0.0581596
LOC100132077	100132077	9q22.32	-0.011	-0.0805	0.0581596
FBP2	8789	9q22.32	-0.011	-0.0805	0.0581596
FBP1	2203	9q22.32	-0.011	-0.0805	0.0581596
C9orf3	84909	9q22.32	-0.011	-0.0805	0.0581596
MIR2278	100313780	9q22.32	-0.011	-0.0805	0.0581596
hsa-mir-2278	-1329	9q22.32	-0.011	-0.0805	0.0581596
MIR23B	407011	9q22.32	-0.011	-0.0805	0.0581596
MIR24-1	407012	9q22.32	-0.011	-0.0805	0.0581596
MIR27B	407019	9q22.32	-0.011	-0.0805	0.0581596
MIR3074	100422842	9q22.32	-0.011	-0.0805	0.0581596
hsa-mir-23b	-1331	9q22.32	-0.011	-0.0805	0.0581596
hsa-mir-24-1	-1331	9q22.32	-0.011	-0.0805	0.0581596
hsa-mir-27b	-1331	9q22.32	-0.011	-0.0805	0.0581596
hsa-mir-3074	-1331	9q22.32	-0.011	-0.0805	0.0581596
FANCC	2176	9q22.32	-0.011	-0.0805	0.0581596
PTCH1	5727	9q22.32	-0.011	-0.0805	0.0581596
LOC100507346	100507346	9q22.32	-0.011	-0.0805	0.0581596
LINC00476	100128782	9q22.32	-0.011	-0.0805	0.0581596
C9orf102	375748	9q22.32	-0.011	-0.0805	0.0581596
LINC00092	100188953	9q22.32	-0.011	-0.0805	0.0581596
LOC158435	158435	9q22.32	-0.011	-0.0805	0.0581596
LOC158434	158434	9q22.32	-0.011	-0.0805	0.0581596
HSD17B3	3293	9q22.32	-0.011	-0.0805	0.0581596
SLC35D2	11046	9q22.32	-0.011	-0.0805	0.0581596
ZNF367	195828	9q22.32	-0.011	-0.0805	0.0581596
HABP4	22927	9q22.32	-0.011	-0.0805	0.0581596
CDC14B	8555	9q22.32	-0.011	-0.0805	0.0581596
C9orf21	195827	9q22.33	-0.011	-0.0805	0.0581596
LOC441455	441455	9q22.33	-0.011	-0.0805	0.0581596
ZNF510	22869	9q22.33	-0.011	-0.0805	0.0581596
ZNF782	158431	9q22.33	-0.011	-0.0805	0.0581596
LOC100132781	100132781	9q22.33	-0.011	-0.0805	0.0581596
HIATL2	84278	9q22.33	-0.011	-0.0805	0.0581596
CTSL2	1515	9q22.33	-0.011	-0.0805	0.0581596
LOC340508	340508	9q22.33	-0.011	-0.0805	0.0581596
BDAG1	57653	9q22.33	-0.011	-0.0805	0.0581596
LOC100499484	100499484	9q22.33	-0.011	-0.0805	0.0581596
C9orf174	100499483	9q22.33	-0.011	-0.0805	0.0581596
hsa-mir-1302-8	-1348	9q22.33	-0.011	-0.0805	0.0581596
LOC286359	286359	9q22.33	-0.011	-0.0805	0.0581596
TDRD7	23424	9q22.33	-0.011	-0.0805	0.0581596
TMOD1	7111	9q22.33	-0.011	-0.0805	0.0581596
TSTD2	158427	9q22.33	-0.011	-0.0805	0.0581596
NCBP1	4686	9q22.33	-0.011	-0.0805	0.0581596
XPA	7507	9q22.33	-0.011	-0.0805	0.0581596
FOXE1	2304	9q22.33	-0.011	-0.0805	0.0581596
C9orf156	51531	9q22.33	-0.011	-0.0805	0.0581596
HEMGN	55363	9q22.33	-0.011	-0.0805	0.0581596
ANP32B	10541	9q22.33	-0.011	-0.0805	0.0581596
NANS	54187	9q22.33	-0.011	-0.0805	0.0581596
TBC1D2	55357	9q22.33	-0.011	-0.0805	0.0581596
UPB1	51733	22q11.23	-0.008	0.0095	0.058164
C22orf13	83606	22q11.23	-0.008	0.0095	0.058164
SNRPD3	6634	22q11.23	-0.008	0.0095	0.058164
FAM211B	388886	22q11.23	-0.008	0.0095	0.058164
GGT1	2678	22q11.23	-0.008	0.0095	0.058164
MIAT	440823	22q12.1	-0.008	0.0095	0.0581649
RIPK2	8767	8q21.3	0.134	0.441	0.0581658
OSGIN2	734	8q21.3	0.134	0.441	0.0581658
NBN	4683	8q21.3	0.134	0.441	0.0581658
C20orf96	140680	20p13	0.134	0.3125	0.0581675
DEFB125	245938	20p13	0.134	0.3125	0.0581675
DEFB126	81623	20p13	0.134	0.3125	0.0581675
DEFB127	140850	20p13	0.134	0.3125	0.0581675
DEFB128	245939	20p13	0.134	0.3125	0.0581675
DEFB129	140881	20p13	0.134	0.3125	0.0581675
DEFB132	400830	20p13	0.134	0.3125	0.0581675
NRSN2	80023	20p13	0.134	0.3125	0.0581675
RBCK1	10616	20p13	0.134	0.3125	0.0581675
SOX12	6666	20p13	0.134	0.3125	0.0581675
TBC1D20	128637	20p13	0.134	0.3125	0.0581675
TRIB3	57761	20p13	0.134	0.3125	0.0581675
ZCCHC3	85364	20p13	0.134	0.3125	0.0581675
CSNK2A1	1457	20p13	0.134	0.3125	0.0581675
TCF15	6939	20p13	0.134	0.3125	0.0581675
SRXN1	140809	20p13	0.134	0.3125	0.0581675
SCRT2	85508	20p13	0.134	0.3125	0.0581675
C20orf54	113278	20p13	0.134	0.3125	0.0581675
FAM110A	83541	20p13	0.134	0.3125	0.0581675
EML5	161436	14q31.3	-0.006	0.0085	0.0586231
ARID4B	51742	1q42.3	0.069	0.0025	0.0586372
ABHD2	11057	15q26.1	-0.001	-0.018	0.0586399
RLBP1	6017	15q26.1	-0.001	-0.018	0.0586399
LYST	1130	1q42.3	0.069	0.0035	0.0586417
C4orf6	10141	4p16.2	-0.06	-0.0095	0.0586567
CRMP1	1400	4p16.2	-0.06	-0.0095	0.0586576
MIR378D1	100616201	4p16.2	-0.06	-0.0095	0.0586576
JAKMIP1	152789	4p16.1	-0.06	-0.0095	0.0586576
LOC285484	285484	4p16.1	-0.06	-0.0095	0.0586576
WFS1	7466	4p16.1	-0.06	-0.0095	0.0586576
TIMM9	26520	14q23.1	-0.004	0.0095	0.0591191
PAFAH1B2	5049	11q23.3	-0.006	-0.0385	0.059128
SIDT2	51092	11q23.3	-0.006	-0.0385	0.059128
LOC100652768	100652768	11q23.3	-0.006	-0.0385	0.059128
TAGLN	6876	11q23.3	-0.006	-0.0385	0.059128
PCSK7	9159	11q23.3	-0.006	-0.0385	0.059128
RNF214	257160	11q23.3	-0.006	-0.0385	0.059128
BACE1	23621	11q23.3	-0.006	-0.0385	0.059128
BACE1-AS	100379571	11q23.3	-0.006	-0.0385	0.059128
CEP164	22897	11q23.3	-0.006	-0.0385	0.059128
DSCAML1	57453	11q23.3	-0.006	-0.0385	0.059128
FXYD2	486	11q23.3	-0.006	-0.0385	0.059128
PROX1-AS1	100505832	1q32.3	0.024	0.001	0.0591289
FAM83A	84985	8q24.13	0.2	0.4815	0.0591511
LOC100131726	100131726	8q24.13	0.2	0.4815	0.0591511
MIR4663	100616260	8q24.13	0.2	0.4815	0.0591511
FRMD3	257019	9q21.32	-0.012	-0.0805	0.0591511
NTRK2	4915	9q21.33	-0.012	-0.0805	0.0591511
FAM120A	23196	9q22.31	-0.011	-0.0805	0.0591537
C17orf101	79701	17q25.3	0.048	0.2155	0.0591546
SEZ6L	23544	22q12.1	-0.008	0.0095	0.0591591
ASPHD2	57168	22q12.1	-0.008	0.0095	0.0591591
HPS4	89781	22q12.1	-0.008	0.0095	0.0591591
SRRD	402055	22q12.1	-0.008	0.0095	0.0591591
TFIP11	24144	22q12.1	-0.008	0.0095	0.0591591
TPST2	8459	22q12.1	-0.008	0.0095	0.0591591
MIR548J	100313914	22q12.1	-0.008	0.0095	0.0591591
hsa-mir-548j	-790	22q12.1	-0.008	0.0095	0.0591591
CRYBB1	1414	22q12.1	-0.008	0.0095	0.0591591
CRYBA4	1413	22q12.1	-0.008	0.0095	0.0591591
NTRK3	4916	15q25.3	-0.008	-0.021	0.0596409
LOC283738	283738	15q25.3	-0.008	-0.021	0.0596409
MRPL46	26589	15q25.3	-0.008	-0.021	0.0596409
MRPS11	64963	15q25.3	-0.008	-0.021	0.0596409
DET1	55070	15q25.3	-0.008	-0.021	0.0596409
MIR1179	100302235	15q26.1	-0.008	-0.021	0.0596409
hsa-mir-1179	-1265	15q26.1	-0.008	-0.021	0.0596409
MIR3529	100616238	15q26.1	-0.008	-0.021	0.0596409
MIR7-2	407044	15q26.1	-0.008	-0.021	0.0596409
hsa-mir-7-2	-1265	15q26.1	-0.008	-0.021	0.0596409
AEN	64782	15q26.1	-0.008	-0.021	0.0596409
ISG20	3669	15q26.1	-0.008	-0.021	0.0596409
ACAN	176	15q26.1	-0.008	-0.021	0.0596409
HAPLN3	145864	15q26.1	-0.008	-0.021	0.0596409
MFGE8	4240	15q26.1	-0.008	-0.021	0.0596409
FANCI	55215	15q26.1	-0.001	-0.018	0.0596409
TANC2	26115	17q23.2	0.071	0.2335	0.0596516
CYB561	1534	17q23.3	0.071	0.2335	0.0596516
RPN2	6185	20q11.23	0.195	0.3315	0.0596614
GHRH	2691	20q11.23	0.195	0.3315	0.0596614
MANBAL	63905	20q11.23	0.195	0.3315	0.0596614
SRC	6714	20q11.23	0.195	0.3315	0.0596614
BLCAP	10904	20q11.23	0.195	0.3315	0.0596614
NNAT	4826	20q11.23	0.195	0.3315	0.0596614
DACT1	51339	14q23.1	-0.004	0.0095	0.0601269
DAAM1	23002	14q23.1	-0.004	0.0095	0.0601269
GPR135	64582	14q23.1	-0.004	0.0095	0.0601269
FAM55D	54827	11q23.2	-0.006	-0.0385	0.0601314
SRD5A3	79644	4q12	-0.043	-0.0045	0.060153
LOC100506462	100506462	4q12	-0.043	-0.0045	0.060153
TMEM165	55858	4q12	-0.043	-0.0045	0.060153
CLOCK	9575	4q12	-0.043	-0.0045	0.060153
PDCL2	132954	4q12	-0.043	-0.0045	0.060153
NMU	10874	4q12	-0.043	-0.0045	0.060153
LOC644145	644145	4q12	-0.043	-0.0045	0.060153
EXOC1	55763	4q12	-0.043	-0.0045	0.060153
TRIM14	9830	9q22.33	-0.011	-0.0805	0.0601619
KCNJ2	3759	17q24.3	0.071	0.234	0.0601628
KCNJ2-AS1	400617	17q24.3	0.071	0.234	0.0601628
HEXDC	284004	17q25.3	0.048	0.2155	0.0601628
MAPK1	5594	22q11.21	-0.008	0.0095	0.0601655
FOXB2	442425	9q21.2	-0.012	-0.0535	0.0606704
MED1	5469	17q12	0.011	0.0645	0.0606713
PPM1F	9647	22q11.22	-0.008	0.0095	0.0606768
LOC150568	150568	2q12.1	-0.004	0	0.0611481
CDYL	9425	6p25.1	-0.007	0.005	0.0611725
CEP135	9662	4q12	-0.043	-0.0045	0.0611753
KIF27	55582	9q21.32	-0.012	-0.0805	0.0611816
C9orf64	84267	9q21.32	-0.012	-0.0805	0.0611816
HNRNPK	3190	9q21.32	-0.012	-0.0805	0.0611816
MIR7-1	407043	9q21.32	-0.012	-0.0805	0.0611816
hsa-mir-7-1	-1245	9q21.32	-0.012	-0.0805	0.0611816
RMI1	80010	9q21.32	-0.012	-0.0805	0.0611816
SLC28A3	64078	9q21.32	-0.012	-0.0805	0.0611816
ITGA1	3672	5q11.2	-0.096	-0.0075	0.0611861
LRRC18	474354	10q11.23	-0.012	-0.0035	0.061188
MIR4294	100422895	10q11.23	-0.012	-0.0035	0.061188
hsa-mir-4294	-967	10q11.23	-0.012	-0.0035	0.061188
ADORA2A	135	22q11.23	-0.008	0.0095	0.0611889
C22orf45	646023	22q11.23	-0.008	0.0095	0.0611889
BMP2	650	20p12.3	0.134	0.3355	0.0611925
GPATCH2	55105	1q41	0.038	0.001	0.0616772
DISC1	27185	1q42.2	0.063	0.0025	0.0616909
SOD3	6649	4p15.2	-0.069	-0.0175	0.0616982
CCDC149	91050	4p15.2	-0.069	-0.0175	0.0616982
LGI2	55203	4p15.2	-0.069	-0.0175	0.0616982
SEPSECS	51091	4p15.2	-0.069	-0.0175	0.0616982
LOC285540	285540	4p15.2	-0.069	-0.0175	0.0616982
PI4K2B	55300	4p15.2	-0.069	-0.0175	0.0616982
ZCCHC4	29063	4p15.2	-0.069	-0.0175	0.0616982
ANAPC4	29945	4p15.2	-0.069	-0.0175	0.0616982
TRPS1	7227	8q23.3	0.2	0.4815	0.0617064
TMPRSS11D	9407	4q13.2	-0.052	-0.0045	0.0622147
TMPRSS11A	339967	4q13.2	-0.052	-0.0045	0.0622147
LOC550113	550113	4q13.2	-0.052	-0.0045	0.0622147
SYT14L	401135	4q13.2	-0.052	-0.0045	0.0622147
TMPRSS11GP	644759	4q13.2	-0.052	-0.0045	0.0622147
UGT2B4	7363	4q13.2	-0.052	-0.004	0.0622147
TRIB1	10221	8q24.13	0.2	0.4545	0.0622192
LYAR	55646	4p16.3	-0.06	-0.007	0.0622229
ZBTB49	166793	4p16.3	-0.06	-0.007	0.0622229
D4S234E	27065	4p16.3	-0.06	-0.007	0.0622229
STX18	53407	4p16.3	-0.06	-0.007	0.0622229
MYO18B	84700	22q12.1	-0.008	0.0095	0.0622266
GLT8D2	83468	12q23.3	0.002	0.04	0.0626676
TBCE	6905	1q42.3	0.069	0.0035	0.062732
SLC39A11	201266	17q24.3	0.071	0.234	0.0627449
PP14571	100130449	2q37.3	-0.144	-0.0165	0.0627458
FZD6	8323	8q22.3	0.2	0.4895	0.0627495
C14orf149	112849	14q23.1	-0.004	0.0095	0.0632363
PPP1R15B	84919	1q32.1	0.024	0.002	0.0632464
PCNXL2	80003	1q42.2	0.063	0.0025	0.0632557
HIATL1	84641	9q22.32	-0.011	-0.0805	0.0632723
WIPI1	55062	17q24.2	0.071	0.2335	0.0632723
MIR635	693220	17q24.2	0.071	0.2335	0.0632723
hsa-mir-635	-1091	17q24.2	0.071	0.2335	0.0632723
PRKAR1A	5573	17q24.2	0.071	0.2335	0.0632723
FAM20A	54757	17q24.2	0.071	0.2335	0.0632723
ABCA8	10351	17q24.2	0.071	0.2335	0.0632723
ABCA9	10350	17q24.2	0.071	0.2335	0.0632723
ABCA6	23460	17q24.2	0.071	0.2335	0.0632723
MIR4524A	100616316	17q24.2	0.071	0.2335	0.0632723
ABCA10	10349	17q24.3	0.071	0.2335	0.0632723
ABCA5	23461	17q24.3	0.071	0.2335	0.0632723
DISC2	27184	1q42.2	0.063	0.0025	0.0637932
SSTR2	6752	17q25.1	0.071	0.234	0.0638006
COG1	9382	17q25.1	0.071	0.234	0.0638006
FAM104A	84923	17q25.1	0.071	0.234	0.0638006
C17orf80	55028	17q25.1	0.071	0.234	0.0638006
CPSF4L	642843	17q25.1	0.071	0.234	0.0638006
CDC42EP4	23580	17q25.1	0.071	0.234	0.0638006
SDK2	54549	17q25.1	0.071	0.234	0.0638006
LINC00469	283982	17q25.1	0.071	0.234	0.0638006
LOC400620	400620	17q25.1	0.071	0.234	0.0638006
BTBD17	388419	17q25.1	0.071	0.234	0.0638006
C17orf77	146723	17q25.1	0.071	0.234	0.0638006
CD300A	11314	17q25.1	0.071	0.234	0.0638006
CD300C	10871	17q25.1	0.071	0.234	0.0638006
CD300E	342510	17q25.1	0.071	0.234	0.0638006
CD300LB	124599	17q25.1	0.071	0.234	0.0638006
CD300LD	100131439	17q25.1	0.071	0.234	0.0638006
CD300LF	146722	17q25.1	0.071	0.234	0.0638006
DNAI2	64446	17q25.1	0.071	0.234	0.0638006
GPR142	350383	17q25.1	0.071	0.234	0.0638006
GPRC5C	55890	17q25.1	0.071	0.234	0.0638006
KIF19	124602	17q25.1	0.071	0.234	0.0638006
MGC16275	85001	17q25.1	0.071	0.234	0.0638006
RAB37	326624	17q25.1	0.071	0.234	0.0638006
RPL38	6169	17q25.1	0.071	0.234	0.0638006
TTYH2	94015	17q25.1	0.071	0.234	0.0638006
MIR3615	100500847	17q25.1	0.071	0.234	0.0638006
SLC9A3R1	9368	17q25.1	0.071	0.234	0.0638006
NAT9	26151	17q25.1	0.071	0.234	0.0638006
TMEM104	54868	17q25.1	0.071	0.234	0.0638006
GRIN2C	2905	17q25.1	0.071	0.234	0.0638006
FDXR	2232	17q25.1	0.071	0.234	0.0638006
FADS6	283985	17q25.1	0.071	0.234	0.0638006
USH1G	124590	17q25.1	0.071	0.234	0.0638006
OTOP2	92736	17q25.1	0.071	0.234	0.0638006
OTOP3	347741	17q25.1	0.071	0.234	0.0638006
C17orf28	283987	17q25.1	0.071	0.234	0.0638006
CDR2L	30850	17q25.1	0.071	0.234	0.0638006
ICT1	3396	17q25.1	0.071	0.234	0.0638006
ATP5H	10476	17q25.1	0.071	0.234	0.0638006
KCTD2	23510	17q25.1	0.071	0.234	0.0638006
SLC16A5	9121	17q25.1	0.071	0.234	0.0638006
ARMC7	79637	17q25.1	0.071	0.234	0.0638006
HN1	51155	17q25.1	0.071	0.234	0.0638006
NT5C	30833	17q25.1	0.071	0.234	0.0638006
SUMO2	6613	17q25.1	0.071	0.234	0.0638006
NUP85	79902	17q25.1	0.071	0.234	0.0638006
GGA3	23163	17q25.1	0.071	0.234	0.0638006
MRPS7	51081	17q25.1	0.071	0.234	0.0638006
MIF4GD	57409	17q25.1	0.071	0.234	0.0638006
LOC100287042	100287042	17q25.1	0.071	0.234	0.0638006
SLC25A19	60386	17q25.1	0.071	0.234	0.0638006
GRB2	2885	17q25.1	0.071	0.234	0.0638006
MIR3678	100500841	17q25.1	0.071	0.234	0.0638006
KIAA0195	9772	17q25.1	0.071	0.234	0.0638006
CASKIN2	57513	17q25.1	0.071	0.234	0.0638006
TSEN54	283989	17q25.1	0.071	0.234	0.0638006
LLGL2	3993	17q25.1	0.071	0.234	0.0638006
MYO15B	80022	17q25.1	0.071	0.234	0.0638006
RECQL5	9400	17q25.1	0.071	0.234	0.0638006
C17orf109	643008	17q25.1	0.071	0.234	0.0638006
C17orf110	100130933	17q25.1	0.071	0.234	0.0638006
SAP30BP	29115	17q25.1	0.071	0.234	0.0638006
ITGB4	3691	17q25.1	0.071	0.234	0.0638006
GALK1	2584	17q25.1	0.071	0.234	0.0638006
H3F3B	3021	17q25.1	0.071	0.234	0.0638006
MIR4738	100616282	17q25.1	0.071	0.234	0.0638006
UNK	85451	17q25.1	0.071	0.234	0.0638006
UNC13D	201294	17q25.1	0.071	0.234	0.0638006
WBP2	23558	17q25.1	0.071	0.234	0.0638006
TRIM47	91107	17q25.1	0.071	0.234	0.0638006
MRPL38	64978	17q25.1	0.071	0.234	0.0638006
TRIM65	201292	17q25.1	0.071	0.234	0.0638006
MIR4785	100616364	2q24.2	-0.011	0.0065	0.0643223
LASP1	3927	17q12	0.011	0.0645	0.0643373
CORO2A	7464	9q22.33	-0.011	-0.0805	0.0643382
LOC440461	440461	17q24.2	0.071	0.2335	0.0643382
AMZ2	51321	17q24.2	0.071	0.2335	0.0643382
ARSG	22901	17q24.2	0.071	0.2335	0.0643382
SLC16A6	9120	17q24.2	0.071	0.2335	0.0643382
EXOC7	23265	17q25.1	0.071	0.2295	0.0643382
GALR2	8811	17q25.1	0.071	0.2295	0.0643382
ZACN	353174	17q25.1	0.071	0.2295	0.0643382
FOXJ1	2302	17q25.1	0.071	0.2295	0.0643382
LOC100507218	100507218	17q25.1	0.071	0.2295	0.0643382
RNF157	114804	17q25.1	0.071	0.2295	0.0643382
FAM100B	283991	17q25.1	0.071	0.2295	0.0643382
QRICH2	84074	17q25.1	0.071	0.2295	0.0643382
PRPSAP1	5635	17q25.1	0.071	0.2295	0.0643382
SIPA1L2	57568	1q42.2	0.063	0.0025	0.0648663
EVC2	132884	4p16.2	-0.06	-0.0095	0.0648785
TM7SF4	81501	8q22.3	0.205	0.508	0.0648813
LINC00536	100859921	8q23.3	0.2	0.4815	0.0648823
EIF3H	8667	8q23.3	0.2	0.4815	0.0648823
LOC729121	729121	2q12.3	-0.004	-0.0005	0.0653793
RGPD4	285190	2q12.3	-0.004	-0.0005	0.0653793
FAM55A	120400	11q23.2	-0.006	-0.0385	0.0653858
ANAPC1	64682	2q13	-0.004	-0.0005	0.0653934
C17orf62	79415	17q25.3	0.048	0.2155	0.0654188
LOC100507266	100507266	4p16.2	-0.06	-0.007	0.0654207
C22orf43	51233	22q11.23	-0.008	0.0095	0.0654235
GUSBP11	91316	22q11.23	-0.008	0.0095	0.0654235
IGLL1	3543	22q11.23	-0.008	0.0095	0.0654235
RGL4	266747	22q11.23	-0.008	0.0095	0.0654235
VPREB3	29802	22q11.23	-0.008	0.0095	0.0654235
ZNF70	7621	22q11.23	-0.008	0.0095	0.0654235
C22orf15	150248	22q11.23	-0.008	0.0095	0.0654235
CHCHD10	400916	22q11.23	-0.008	0.0095	0.0654235
MMP11	4320	22q11.23	-0.008	0.0095	0.0654235
SMARCB1	6598	22q11.23	-0.008	0.0095	0.0654235
DERL3	91319	22q11.23	-0.008	0.0095	0.0654235
SLC2A11	66035	22q11.23	-0.008	0.0095	0.0654235
LOC284889	284889	22q11.23	-0.008	0.0095	0.0654235
MIF	4282	22q11.23	-0.008	0.0095	0.0654235
CABIN1	23523	22q11.23	-0.008	0.0095	0.0654235
DDT	1652	22q11.23	-0.008	0.0095	0.0654235
DDTL	100037417	22q11.23	-0.008	0.0095	0.0654235
GSTT1	2952	22q11.23	-0.008	0.0095	0.0654235
GSTT2	2953	22q11.23	-0.008	0.0095	0.0654235
GSTT2B	653689	22q11.23	-0.008	0.0095	0.0654235
GSTTP1	25774	22q11.23	-0.008	0.0095	0.0654235
GSTTP2	653399	22q11.23	-0.008	0.0095	0.0654235
LOC391322	391322	22q11.23	-0.008	0.0095	0.0654235
SUSD2	56241	22q11.23	-0.008	0.0095	0.0654235
GGT5	2687	22q11.23	-0.008	0.0095	0.0654235
POM121L9P	29774	22q11.23	-0.008	0.0095	0.0654235
SPECC1L	23384	22q11.23	-0.008	0.0095	0.0654235
USP44	84101	12q22	0.006	0.053	0.0658767
HSP90B1	7184	12q23.3	0.002	0.04	0.0658861
ZC3H14	79882	14q31.3	-0.006	0.0085	0.0659307
AXIN2	8313	17q24.1	0.075	0.2335	0.065961
CTHRC1	115908	8q22.3	0.2	0.4895	0.0659695
SLC25A32	81034	8q22.3	0.2	0.4895	0.0659695
REXO2	25996	11q23.2	-0.006	-0.0385	0.0664811
MIR3167	100422918	11q24.2	-0.004	-0.021	0.0664887
hsa-mir-3167	-1552	11q24.2	-0.004	-0.021	0.0664887
KIRREL3-AS3	283165	11q24.2	-0.004	-0.021	0.0664887
MPO	4353	17q22	0.019	0.1455	0.0665097
RNF43	54894	17q22	0.019	0.1455	0.0665097
HSF5	124535	17q22	0.019	0.1455	0.0665097
MTMR4	9110	17q22	0.019	0.1455	0.0665097
2015-09-04	5414	17q22	0.019	0.1455	0.0665097
C17orf47	284083	17q22	0.019	0.1455	0.0665097
WDR67	93594	8q24.13	0.2	0.4815	0.0665116
PELO	53918	5q11.2	-0.096	-0.0075	0.0665163
SPIN1	10927	9q22.1	-0.004	-0.057	0.0665173
NXNL2	158046	9q22.1	-0.004	-0.057	0.0665173
LOC286238	286238	9q22.1	-0.004	-0.057	0.0665173
MIR4289	100423015	9q22.1	-0.004	-0.057	0.0665173
hsa-mir-4289	-1282	9q22.1	-0.004	-0.057	0.0665173
PRUNE2	158471	9q21.2	-0.012	-0.0535	0.0670678
GNA14	9630	9q21.2	-0.012	-0.0535	0.0670678
ALDH1A1	216	9q21.13	-0.012	-0.0645	0.0670707
ANXA1	301	9q21.13	-0.012	-0.0645	0.0670707
TMPRSS5	80975	11q23.2	-0.006	-0.0385	0.0675924
2015-09-10	151011	2q13	-0.006	-0.0005	0.0675991
SOWAHC	65124	2q13	-0.006	-0.0005	0.0675991
KIRREL3	84623	11q24.2	-0.004	-0.021	0.0675991
LY75	4065	2q24.2	-0.011	0.005	0.0676049
PLA2R1	22925	2q24.2	-0.011	0.005	0.0676049
DOCK2	1794	5q35.1	-0.026	-0.146	0.0676231
MIR149	406941	2q37.3	-0.144	-0.0165	0.0676251
hsa-mir-149	-2426	2q37.3	-0.144	-0.0165	0.0676251
HELZ	9931	17q24.2	0.071	0.2335	0.0676251
KLF6	1316	10p15.1	0.01	0.127	0.0676308
KLHL25	64410	15q25.3	-0.008	-0.021	0.0681697
MIR4316	100422851	17q25.3	0.071	0.2155	0.0681851
hsa-mir-4316	-1160	17q25.3	0.071	0.2155	0.0681851
FST	10468	5q11.2	-0.054	-0.0075	0.068187
RPL31	6160	2q11.2	-0.004	0	0.0687276
TBC1D8	11138	2q11.2	-0.004	0	0.0687276
LY75-CD302	100526664	2q24.2	-0.011	0.005	0.0687305
NFXL1	152518	4p12	-0.033	-0.0045	0.0687412
CNGA1	1259	4p12	-0.033	-0.0045	0.0687412
NIPAL1	152519	4p12	-0.033	-0.0045	0.0687412
MIR585	693170	5q35.1	-0.026	-0.146	0.0687499
hsa-mir-585	-1872	5q35.1	-0.026	-0.146	0.0687499
CCDC99	54908	5q35.1	-0.026	-0.146	0.0687499
FAM196B	100131897	5q35.1	-0.026	-0.146	0.0687499
MIR378E	100616498	5q35.1	-0.026	-0.146	0.0687499
GALNTL4	374378	11p15.3	-0.019	-0.2875	0.0687499
MIR1276	100302121	15q25.3	-0.008	-0.021	0.069303
hsa-mir-1276	-1243	15q25.3	-0.008	-0.021	0.069303
CABP2	51475	11q13.2	0.008	0.0395	0.069305
HEATR1	55127	1q43	0.063	0.0025	0.0693059
ERN1	2081	17q23.3	0.071	0.2335	0.0693157
2015-09-09	10801	17q25.2	0.071	0.2155	0.0693186
DENND5B	160518	12p11.21	0.011	0.0435	0.0698686
MIR9-3	407051	15q26.1	-0.008	-0.018	0.0698774
hsa-mir-9-3	-1270	15q26.1	-0.008	-0.018	0.0698774
LOC254559	254559	15q26.1	-0.008	-0.018	0.0698774
LOC100130231	100130231	8q24.13	0.2	0.4545	0.0698902
CEP112	201134	17q24.1	0.075	0.2335	0.0698921
APOH	350	17q24.2	0.075	0.2335	0.0698921
CACNG4	27092	17q24.2	0.071	0.2335	0.0698921
CACNG1	786	17q24.2	0.071	0.2335	0.0698921
CTSL1	1514	9q21.33	-0.004	-0.057	0.0698951
CTSL3	392360	9q21.33	-0.004	-0.057	0.0698951
CTSL1P8	1518	9q22.1	-0.004	-0.057	0.0698951
LOC392364	392364	9q22.1	-0.004	-0.057	0.0698951
C9orf79	286234	9q22.1	-0.004	-0.057	0.0698951
FAM75C1	441452	9q22.1	-0.004	-0.057	0.0698951
CDK20	23552	9q22.1	-0.004	-0.057	0.0698951
FAM75C2	645961	9q22.1	-0.004	-0.057	0.0698951
KIAA1671	85379	22q11.23	-0.008	0.0095	0.069897
LOC100128531	100128531	22q11.23	-0.008	0.0095	0.069897
CRYBB3	1417	22q11.23	-0.008	0.0095	0.069897
CRYBB2	1415	22q11.23	-0.008	0.0095	0.069897
ADRBK2	157	22q12.1	-0.008	0.0095	0.069897
CRYBB2P1	1416	22q11.23	-0.008	0.0095	0.069897
IGLL3P	91353	22q11.23	-0.008	0.0095	0.069897
LRP5L	91355	22q11.23	-0.008	0.0095	0.069897
TTC8	123016	14q31.3	-0.006	0.0085	0.0704331
PXDC1	221749	6p25.2	-0.007	0.009	0.0704567
TSNAX-DISC1	100303453	1q42.2	0.063	0.0025	0.0704577
PGBD5	79605	1q42.13	0.069	0.0025	0.0704597
TEX10	54881	9q31.1	-0.004	-0.045	0.0704636
NOS2	4843	17q11.2	0.002	0.132	0.0704666
NSL1	25936	1q32.3	0.024	0.0025	0.0710221
TATDN3	128387	1q32.3	0.024	0.0025	0.0710221
C1orf227	149643	1q32.3	0.024	0.0025	0.0710221
FLVCR1-AS1	642946	1q32.3	0.024	0.0025	0.0710221
FLVCR1	28982	1q32.3	0.024	0.0025	0.0710221
VASH2	79805	1q32.3	0.024	0.0025	0.0710221
ANGEL2	90806	1q32.3	0.024	0.0025	0.0710221
RPS6KC1	26750	1q32.3	0.024	0.0025	0.0710221
C2orf29	55571	2q11.2	-0.004	0	0.0710251
CD302	9936	2q24.2	-0.011	0.005	0.0710281
PRKCA	5578	17q24.2	0.075	0.2335	0.0710488
PRNP	5621	20p13	0.108	0.3125	0.0710567
PRND	23627	20p13	0.108	0.3125	0.0710567
PRNT	149830	20p13	0.108	0.3125	0.0710567
RASSF2	9770	20p13	0.108	0.3125	0.0710567
SLC23A2	9962	20p13	0.108	0.3125	0.0710567
C20orf30	29058	20p13	0.108	0.3125	0.0710567
PCNA	5111	20p13	0.108	0.3125	0.0710567
PCNA-AS1	100302739	20p12.3	0.108	0.3125	0.0710567
CDS2	8760	20p12.3	0.108	0.3125	0.0710567
PROKR2	128674	20p12.3	0.108	0.3125	0.0710567
PRKACG	5568	9q21.11	-0.013	-0.0645	0.0710577
FXN	2395	9q21.11	-0.013	-0.0645	0.0710577
SUPT4H1	6827	17q22	0.019	0.1455	0.0716271
EXT1	2131	8q24.11	0.2	0.4815	0.071633
NRXN3	9369	14q24.3	-0.007	0.0015	0.0721903
RHCG	51458	15q26.1	-0.008	-0.018	0.0722122
LOC283761	283761	15q26.1	-0.008	-0.018	0.0722122
C15orf42	90381	15q26.1	-0.008	-0.018	0.0722122
KIF7	374654	15q26.1	-0.008	-0.018	0.0722122
PLIN1	5346	15q26.1	-0.008	-0.018	0.0722122
PEX11A	8800	15q26.1	-0.008	-0.018	0.0722122
WDR93	56964	15q26.1	-0.008	-0.018	0.0722122
MESP1	55897	15q26.1	-0.008	-0.018	0.0722122
MESP2	145873	15q26.1	-0.008	-0.018	0.0722122
ANPEP	290	15q26.1	-0.008	-0.018	0.0722122
AP3S2	10239	15q26.1	-0.008	-0.018	0.0722122
C15orf38-AP3S2	100526783	15q26.1	-0.008	-0.018	0.0722122
C15orf38	348110	15q26.1	-0.008	-0.018	0.0722122
ZNF710	374655	15q26.1	-0.008	-0.018	0.0722122
hsa-mir-3174	-1275	15q26.1	-0.008	-0.018	0.0722122
IDH2	3418	15q26.1	-0.008	-0.018	0.0722122
SEMA4B	10509	15q26.1	-0.008	-0.018	0.0722122
CIB1	10519	15q26.1	-0.008	-0.018	0.0722122
C15orf58	390637	15q26.1	-0.008	-0.018	0.0722122
TTLL13	440307	15q26.1	-0.008	-0.018	0.0722122
NGRN	51335	15q26.1	-0.008	-0.018	0.0722122
GABARAPL3	23766	15q26.1	-0.008	-0.018	0.0722122
IQGAP1	8826	15q26.1	-0.008	-0.018	0.0722122
ZNF774	342132	15q26.1	-0.008	-0.018	0.0722122
CRTC3	64784	15q26.1	-0.008	-0.018	0.0722122
BLM	641	15q26.1	-0.008	-0.018	0.0722122
FURIN	5045	15q26.1	-0.008	-0.018	0.0722122
FES	2242	15q26.1	-0.008	-0.018	0.0722122
MAN2A2	4122	15q26.1	-0.008	-0.018	0.0722122
HDDC3	374659	15q26.1	-0.008	-0.018	0.0722122
UNC45A	55898	15q26.1	-0.008	-0.018	0.0722122
RCCD1	91433	15q26.1	-0.008	-0.018	0.0722122
PRC1	9055	15q26.1	-0.008	-0.018	0.0722122
MIR634	693219	17q24.2	0.075	0.2335	0.0722212
hsa-mir-634	-1079	17q24.2	0.075	0.2335	0.0722212
CACNG5	27091	17q24.2	0.075	0.2335	0.0722212
HCFC2	29915	12q23.3	0.002	0.04	0.0727301
NFYB	4801	12q23.3	0.002	0.04	0.0727301
TXNRD1	7296	12q23.3	0.002	0.04	0.0727301
EID3	493861	12q23.3	0.002	0.04	0.0727301
SCN4B	6330	11q23.3	-0.006	-0.03	0.0727812
GOSR1	9527	17q11.2	0.001	0.11	0.0728123
TMEM2	23670	9q21.13	-0.013	-0.0645	0.0728203
FAM108B1	51104	9q21.13	-0.013	-0.0645	0.0728203
C9orf85	138241	9q21.13	-0.013	-0.0645	0.0728203
C9orf57	138240	9q21.13	-0.013	-0.0645	0.0728203
NPAS2	4862	2q11.2	-0.004	0	0.0733852
CLCF1	23529	11q13.2	0.008	0.0395	0.0733922
RAD9A	5883	11q13.2	0.008	0.0395	0.0733922
PPP1CA	5499	11q13.2	0.008	0.0395	0.0733922
TBC1D10C	374403	11q13.2	0.008	0.0395	0.0733922
CARNS1	57571	11q13.2	0.008	0.0395	0.0733922
RPS6KB2	6199	11q13.2	0.008	0.0395	0.0733922
CORO1B	57175	11q13.2	0.008	0.0395	0.0733922
PTPRCAP	5790	11q13.2	0.008	0.0395	0.0733922
CABP4	57010	11q13.2	0.008	0.0395	0.0733922
GPR152	390212	11q13.2	0.008	0.0395	0.0733922
TMEM134	80194	11q13.2	0.008	0.0395	0.0733922
AIP	9049	11q13.2	0.008	0.0395	0.0733922
PITPNM1	9600	11q13.2	0.008	0.0395	0.0733922
CDK2AP2	10263	11q13.2	0.008	0.0395	0.0733922
RND3	390	2q23.3	-0.011	0	0.0733963
BZRAP1	9256	17q22	0.019	0.1455	0.0734043
LOC100506779	100506779	17q22	0.019	0.1455	0.0734043
MIR142	406934	17q22	0.019	0.1455	0.0734043
hsa-mir-142	-1015	17q22	0.019	0.1455	0.0734043
MIR4736	100616220	17q22	0.019	0.1455	0.0734043
NARF	26502	17q25.3	0.048	0.2155	0.0734104
PFKP	5214	10p15.2	0.01	0.127	0.0734154
PITRM1	10531	10p15.2	0.01	0.127	0.0734154
LOC100507034	100507034	10p15.2	0.01	0.127	0.0734154
MIR4739	100616170	17q25.3	0.075	0.2155	0.0740064
ENPP7	339221	17q25.3	0.075	0.2155	0.0740064
C17orf108	201229	17q11.2	0.002	0.132	0.0740074
DPYS	1807	8q22.3	0.205	0.508	0.0740145
hsa-mir-548a-3	-1389	8q22.3	0.205	0.508	0.0740145
LRP12	29967	8q22.3	0.205	0.508	0.0740145
SULT1C3	442038	2q12.3	-0.004	-0.0005	0.0745708
SULT1C2	6819	2q12.3	-0.004	-0.0005	0.0745708
SULT1C2P1	151234	2q12.3	-0.004	-0.0005	0.0745708
SULT1C4	27233	2q12.3	-0.004	-0.0005	0.0745708
GCC2	9648	2q12.3	-0.004	-0.0005	0.0745708
LIMS1	3987	2q12.3	-0.004	-0.0005	0.0745708
RANBP2	5903	2q12.3	-0.004	-0.0005	0.0745708
CCDC138	165055	2q12.3	-0.004	-0.0005	0.0745708
EDAR	10913	2q12.3	-0.004	-0.0005	0.0745708
MRPL21	219927	11q13.3	0.013	0.073	0.0745962
KIAA1383	54627	1q42.2	0.063	0.0025	0.0746013
VPS33B	26276	15q26.1	-0.008	-0.018	0.0746043
ZHX2	22882	8q24.13	0.2	0.4545	0.0746104
DERL1	79139	8q24.13	0.2	0.4545	0.0746104
CTF1	1489	16p11.2	0.012	-0.016	0.0746165
FBXL19-AS1	283932	16p11.2	0.012	-0.016	0.0746165
C12orf42	374470	12q23.2	0.002	0.04	0.0751368
STAB2	55576	12q23.3	0.002	0.04	0.0751368
NT5DC3	51559	12q23.3	0.002	0.04	0.0751368
GNN	253724	12q23.3	0.002	0.04	0.0751368
MIR3652	100500842	12q23.3	0.002	0.04	0.0751368
CWH43	80157	4p11	-0.033	-0.0045	0.0752123
FRYL	285527	4p11	-0.033	-0.0045	0.0752123
OCIAD1	54940	4p11	-0.033	-0.0045	0.0752123
OCIAD2	132299	4p11	-0.033	-0.0045	0.0752123
SLAIN2	57606	4p11	-0.033	-0.0045	0.0752123
SLC10A4	201780	4p11	-0.033	-0.0045	0.0752123
TEC	7006	4p12	-0.033	-0.0045	0.0752123
ZAR1	326340	4p11	-0.033	-0.0045	0.0752123
BAALC	79870	8q22.3	0.2	0.4895	0.0752266
IDI1	3422	10p15.3	0.017	0.127	0.0752287
IDI2	91734	10p15.3	0.017	0.127	0.0752287
IDI2-AS1	55853	10p15.3	0.017	0.127	0.0752287
LINC00200	399706	10p15.3	0.017	0.127	0.0752287
WDR37	22884	10p15.3	0.017	0.127	0.0752287
WDR61	80349	15q25.1	-0.008	-0.024	0.0758193
CRABP1	1381	15q25.1	-0.008	-0.024	0.0758193
IREB2	3658	15q25.1	-0.008	-0.024	0.0758193
AGPHD1	123688	15q25.1	-0.008	-0.024	0.0758193
PSMA4	5685	15q25.1	-0.008	-0.024	0.0758193
CHRNA5	1138	15q25.1	-0.008	-0.024	0.0758193
CHRNA3	1136	15q25.1	-0.008	-0.024	0.0758193
TBC1D16	125058	17q25.3	0.075	0.2155	0.0758326
CCDC40	55036	17q25.3	0.075	0.2155	0.0758326
GAA	2548	17q25.3	0.075	0.2155	0.0758326
LOC100294362	100294362	17q25.3	0.075	0.2155	0.0758326
PIP5K1B	8395	9q21.11	-0.013	-0.0645	0.0758429
PIK3C2B	5287	1q32.1	0.024	0.0025	0.0764199
LOC643723	643723	1q41	0.063	0.0025	0.076423
MTHFD2L	441024	4q13.3	-0.052	-0.004	0.0764343
EPGN	255324	4q13.3	-0.052	-0.004	0.0764343
EREG	2069	4q13.3	-0.052	-0.004	0.0764343
AREG	374	4q13.3	-0.052	-0.004	0.0764343
BTC	685	4q13.3	-0.052	-0.004	0.0764343
SYBU	55638	8q23.2	0.205	0.4895	0.0764549
KCNV1	27012	8q23.2	0.205	0.4895	0.0764549
MRPS9	64965	2q12.1	-0.004	0	0.0770287
GPR45	11250	2q12.1	-0.004	0	0.0770287
TGFBRAP1	9392	2q12.1	-0.004	0	0.0770287
C2orf49	79074	2q12.1	-0.004	0	0.0770287
C5orf58	133874	5q35.1	-0.026	-0.146	0.077068
CBX2	84733	17q25.3	0.075	0.2155	0.077068
CBX8	57332	17q25.3	0.075	0.2155	0.077068
CBX4	8535	17q25.3	0.075	0.2155	0.077068
PIPOX	51268	17q11.2	0.011	0.1755	0.07707
DAPK1	1612	9q21.33	-0.004	-0.057	0.0770731
DOK5	55816	20q13.2	0.19	0.3605	0.0770763
CALB1	793	8q21.3	0.134	0.423	0.0770773
LOC144481	144481	12q22	0.006	0.04	0.0775977
SOCS2	8835	12q22	0.006	0.04	0.0775977
CORIN	10699	4p12	-0.033	-0.0045	0.077685
FOXK2	3607	17q25.3	0.048	0.2155	0.0776944
HDLBP	3069	2q37.3	-0.144	-0.0165	0.0776954
2015-09-02	4735	2q37.3	-0.144	-0.0165	0.0776954
EVC	2121	4p16.2	-0.06	-0.0095	0.0776975
C20orf132	140699	20q11.23	0.195	0.3155	0.0777006
MIR204	406987	9q21.12	-0.013	-0.0645	0.0777027
hsa-mir-204	-1145	9q21.12	-0.013	-0.0645	0.0777027
TMTC3	160418	12q21.32	0.006	0.04	0.0782279
CCDC53	51019	12q23.2	0.002	0.04	0.0782299
NUP37	79023	12q23.2	0.002	0.04	0.0782299
PARPBP	55010	12q23.2	0.002	0.04	0.0782299
PMCH	5367	12q23.2	0.002	0.04	0.0782299
IGF1	3479	12q23.2	0.002	0.04	0.0782299
LINC00485	283432	12q23.2	0.002	0.04	0.0782299
PAH	5053	12q23.2	0.002	0.04	0.0782299
ASCL1	429	12q23.2	0.002	0.04	0.0782299
EXOC5	10640	14q22.3	-0.004	0.006	0.07828
MUDENG	55745	14q22.3	-0.004	0.006	0.07828
NAA30	122830	14q22.3	-0.004	0.006	0.07828
C14orf105	55195	14q22.3	-0.004	0.006	0.07828
TMTC1	83857	12p11.22	0.011	0.0435	0.0782999
BAAT	570	9q31.1	-0.004	-0.045	0.0783114
AGTPBP1	23287	9q21.33	-0.012	-0.0805	0.0783218
RNF213	57674	17q25.3	0.075	0.2155	0.0783218
GABBR2	9568	9q22.33	-0.011	-0.0805	0.0783239
LOC100507117	100507117	8q24.21	0.157	0.4545	0.078327
FLRT2	23768	14q31.3	-0.006	0.002	0.0789198
GALC	2581	14q31.3	-0.006	0.0045	0.0789198
GPR65	8477	14q31.3	-0.006	0.0045	0.0789198
LOC283587	283587	14q31.3	-0.006	0.0045	0.0789198
SLC35F3	148641	1q42.2	0.069	0.0035	0.0789345
KIAA1804	84451	1q42.2	0.063	0.0025	0.0789355
KCNK1	3775	1q42.2	0.063	0.0025	0.0789355
MIR4427	100616390	1q42.2	0.063	0.0025	0.0789355
PARM1	25849	4q13.3	-0.052	-0.004	0.0789397
TSNAX	7257	1q42.2	0.063	0.0025	0.0789439
LOC100287814	100287814	1q42.2	0.063	0.0025	0.0789439
PLEKHA7	144100	11p15.1	-0.019	-0.1945	0.0789523
ATP6V1C1	528	8q22.3	0.2	0.4895	0.0789607
C8orf56	157556	8q22.3	0.2	0.4895	0.0789607
MIR3151	100422992	8q22.3	0.2	0.4895	0.0789607
hsa-mir-3151	-1379	8q22.3	0.2	0.4895	0.0789607
LOC100499183	100499183	8q22.3	0.2	0.4895	0.0789607
BCAS1	8537	20q13.2	0.19	0.3605	0.0789628
MIR4756	100616225	20q13.2	0.19	0.3605	0.0789628
CYP24A1	1591	20q13.2	0.19	0.3605	0.0789628
PFDN4	5203	20q13.2	0.19	0.3605	0.0789628
KITLG	4254	12q21.32	0.006	0.04	0.0794963
LOC389023	389023	2q14.1	-0.004	-0.0005	0.0795627
LINC00538	100861504	1q32.3	0.024	0.0025	0.0795637
PROX1	5629	1q32.3	0.024	0.0025	0.0795637
SMYD2	56950	1q32.3	0.024	0.0025	0.0795637
DUSP22	56940	6p25.3	-0.007	0.0025	0.07957
EXOC2	55770	6p25.3	-0.007	0.0025	0.07957
HUS1B	135458	6p25.3	-0.007	0.0025	0.07957
IRF4	3662	6p25.3	-0.007	0.0025	0.07957
CXCL13	10563	4q21.1	-0.052	-0.004	0.0795806
IRF6	3664	1q32.2	0.024	0.0025	0.0802056
DIEXF	27042	1q32.2	0.024	0.0025	0.0802056
LOC441025	441025	4q13.3	-0.052	-0.004	0.0802172
PCDH7	5099	4p15.1	-0.058	-0.015	0.0802267
TRPM6	140803	9q21.13	-0.012	-0.0535	0.0802331
C9orf40	55071	9q21.13	-0.012	-0.0535	0.0802331
C9orf41	138199	9q21.13	-0.012	-0.0535	0.0802331
C9orf95	54981	9q21.13	-0.012	-0.0535	0.0802331
OSTF1	26578	9q21.13	-0.012	-0.0535	0.0802331
PCA3	50652	9q21.2	-0.012	-0.0535	0.0802331
FARP2	9855	2q37.3	-0.144	-0.0165	0.0802341
MYEOV2	150678	2q37.3	-0.144	-0.0165	0.0802352
OTOS	150677	2q37.3	-0.144	-0.0165	0.0802352
TRPM3	80036	9q21.12	-0.013	-0.0645	0.0802405
DUSP6	1848	12q21.33	0.006	0.04	0.0807815
BCL2L11	10018	2q13	-0.004	-0.0005	0.0808495
LOC541471	541471	2q13	-0.004	-0.0005	0.0808495
AFF3	3899	2q11.2	-0.004	0.003	0.0808527
ACVR1	90	2q24.1	-0.011	0.0035	0.0808548
UPP2	151531	2q24.1	-0.011	0.0035	0.0808548
LOC554201	554201	2q24.1	-0.011	0.0035	0.0808548
CCDC148	130940	2q24.1	-0.011	0.0035	0.0808548
PKP4	8502	2q24.1	-0.011	0.0035	0.0808548
DAPL1	92196	2q24.1	-0.011	0.0035	0.0808548
IGHMBP2	3508	11q13.3	0.013	0.064	0.0808601
MRGPRD	116512	11q13.3	0.013	0.064	0.0808601
BCRP3	644165	22q11.23	-0.008	0.007	0.0808835
C9orf71	169693	9q21.11	-0.013	-0.0645	0.0808877
ANO4	121601	12q23.1	0.005	0.04	0.0814613
SLC5A8	160728	12q23.1	0.005	0.04	0.0814613
UTP20	27340	12q23.2	0.005	0.04	0.0814613
ARL1	400	12q23.2	0.005	0.04	0.0814613
SPIC	121599	12q23.2	0.005	0.04	0.0814613
MYBPC1	4604	12q23.2	0.005	0.04	0.0814613
CHPT1	56994	12q23.2	0.005	0.04	0.0814613
SYCP3	50511	12q23.2	0.005	0.04	0.0814613
GNPTAB	79158	12q23.2	0.005	0.04	0.0814613
DRAM1	55332	12q23.2	0.005	0.04	0.0814613
TLE4	7091	9q21.31	-0.012	-0.057	0.0815221
PLEKHM1P	440456	17q24.1	0.075	0.2335	0.0815232
ANKMY1	51281	2q37.3	-0.144	-0.0165	0.0815285
DUSP28	285193	2q37.3	-0.144	-0.0165	0.0815285
RNPEPL1	57140	2q37.3	-0.144	-0.0165	0.0815285
CAPN10	11132	2q37.3	-0.144	-0.0165	0.0815285
GPR35	2859	2q37.3	-0.144	-0.0165	0.0815285
AQP12A	375318	2q37.3	-0.144	-0.0165	0.0815285
AQP12B	653437	2q37.3	-0.144	-0.0165	0.0815285
KIF1A	547	2q37.3	-0.144	-0.0165	0.0815285
AGXT	189	2q37.3	-0.144	-0.0165	0.0815285
C2orf54	79919	2q37.3	-0.144	-0.0165	0.0815285
LOC200772	200772	2q37.3	-0.144	-0.0165	0.0815285
SNED1	25992	2q37.3	-0.144	-0.0165	0.0815285
MTERFD2	130916	2q37.3	-0.144	-0.0165	0.0815285
PASK	23178	2q37.3	-0.144	-0.0165	0.0815285
PPP1R7	5510	2q37.3	-0.144	-0.0165	0.0815285
ANO7	50636	2q37.3	-0.144	-0.0165	0.0815285
hsa-mir-3133	-2434	2q37.3	-0.144	-0.0165	0.0815285
STK25	10494	2q37.3	-0.144	-0.0165	0.0815285
LOC282980	282980	10p15.3	0.017	0.127	0.0815349
TJP2	9414	9q21.11	-0.013	-0.0645	0.081536
FAM189A2	9413	9q21.11	-0.013	-0.0645	0.081536
APBA1	320	9q21.11	-0.013	-0.0645	0.081536
PTAR1	375743	9q21.12	-0.013	-0.0645	0.081536
LOC494558	494558	9q21.12	-0.013	-0.0645	0.081536
C9orf135	138255	9q21.12	-0.013	-0.0645	0.081536
MAMDC2	256691	9q21.12	-0.013	-0.0645	0.081536
LOC100507244	100507244	9q21.12	-0.013	-0.0645	0.081536
LOC100507299	100507299	9q21.12	-0.013	-0.0645	0.081536
SMC5	23137	9q21.12	-0.013	-0.0645	0.081536
KLF9	687	9q21.12	-0.013	-0.0645	0.081536
ACOXL	55289	2q13	-0.004	-0.0005	0.082152
PDCL3	79031	2q11.2	0	0.003	0.0821553
OVCH1	341350	12p11.22	0.011	0.0435	0.0821574
CNOT6L	246175	4q21.1	-0.052	-0.004	0.0821681
BTBD11	121551	12q23.3	0.005	0.04	0.0827473
PWP1	11137	12q23.3	0.005	0.04	0.0827473
PRDM4	11108	12q23.3	0.005	0.04	0.0827473
ASCL4	121549	12q23.3	0.005	0.04	0.0827473
LOC728739	728739	12q23.3	0.005	0.04	0.0827473
WSCD2	9671	12q23.3	0.005	0.04	0.0827473
CMKLR1	1240	12q23.3	0.005	0.04	0.0827473
FICD	11153	12q23.3	0.005	0.04	0.0827473
SART3	9733	12q23.3	0.005	0.04	0.0827473
ISCU	23479	12q23.3	0.005	0.04	0.0827473
TMEM119	338773	12q23.3	0.005	0.04	0.0827473
SELPLG	6404	12q24.11	0.005	0.04	0.0827473
CORO1C	23603	12q24.11	0.005	0.04	0.0827473
FOXN3	1112	14q31.3	-0.007	0.0045	0.0828
CAMK1G	57172	1q32.2	0.024	0.0025	0.0828107
LAMB3	3914	1q32.2	0.024	0.0025	0.0828107
MIR4260	100422894	1q32.2	0.024	0.0025	0.0828107
hsa-mir-4260	-2185	1q32.2	0.024	0.0025	0.0828107
G0S2	50486	1q32.2	0.024	0.0025	0.0828107
HSD11B1	3290	1q32.2	0.024	0.0025	0.0828107
TRAF3IP3	80342	1q32.2	0.024	0.0025	0.0828107
C1orf74	148304	1q32.2	0.024	0.0025	0.0828107
ACTN2	88	1q43	0.063	0.0025	0.0828237
MTR	4548	1q43	0.063	0.0025	0.0828237
MRPL50	54534	9q31.1	-0.004	-0.045	0.0828377
ZNF189	7743	9q31.1	-0.004	-0.045	0.0828377
ALDOB	229	9q31.1	-0.004	-0.045	0.0828377
C9orf125	84302	9q31.1	-0.004	-0.045	0.0828377
RNF20	56254	9q31.1	-0.004	-0.045	0.0828377
GRIN3A	116443	9q31.1	-0.004	-0.045	0.0828377
PPP3R2	5535	9q31.1	-0.004	-0.045	0.0828377
RORB	6096	9q21.13	-0.012	-0.0535	0.0828387
PCSK5	5125	9q21.13	-0.012	-0.0535	0.0828387
RFK	55312	9q21.13	-0.012	-0.0535	0.0828387
RPSAP9	653162	9q21.13	-0.012	-0.0535	0.0828387
GCNT1	2650	9q21.13	-0.012	-0.0535	0.0828387
LOC100286938	100286938	9q21.2	-0.012	-0.0535	0.0828387
VPS13A	23230	9q21.2	-0.012	-0.0535	0.0828387
OXR1	55074	8q23.1	0.205	0.4895	0.0828441
C9orf53	51198	9p21.3	-0.055	-0.6155	0.0833986
CDKN2A	1029	9p21.3	-0.055	-0.6155	0.0833986
hsa-mir-1302-1	-1448	12q24.13	0.006	0.053	0.0834132
RPH3A	22895	12q24.13	0.006	0.053	0.0834132
OAS1	4938	12q24.13	0.006	0.053	0.0834132
OAS3	4940	12q24.13	0.006	0.053	0.0834132
OAS2	4939	12q24.13	0.006	0.053	0.0834132
DTX1	1840	12q24.13	0.006	0.053	0.0834132
RASAL1	8437	12q24.13	0.006	0.053	0.0834132
CCDC42B	387885	12q24.13	0.006	0.053	0.0834132
DDX54	79039	12q24.13	0.006	0.053	0.0834132
C12orf52	84934	12q24.13	0.006	0.053	0.0834132
IQCD	115811	12q24.13	0.006	0.053	0.0834132
TPCN1	53373	12q24.13	0.006	0.053	0.0834132
SLC24A6	80024	12q24.13	0.006	0.053	0.0834132
PLBD2	196463	12q24.13	0.006	0.053	0.0834132
SDS	10993	12q24.13	0.006	0.053	0.0834132
SDSL	113675	12q24.13	0.006	0.053	0.0834132
LHX5	64211	12q24.13	0.006	0.053	0.0834132
TOMM20L	387990	14q23.1	-0.004	0.006	0.0834586
CEP78	84131	9q21.2	-0.012	-0.0535	0.0834964
PSAT1	29968	9q21.2	-0.012	-0.0535	0.0834964
RASEF	158158	9q21.32	-0.012	-0.0805	0.0834975
C17orf98	388381	17q12	0.011	0.0645	0.0834997
RPL23	9349	17q12	0.011	0.0645	0.0834997
SNORA21	619505	17q12	0.011	0.0645	0.0834997
SEC14L1	6397	17q25.2	0.071	0.2155	0.0834997
CHST11	50515	12q23.3	0.002	0.04	0.084077
MIR3922	100500843	12q23.3	0.002	0.04	0.084077
SLC41A2	84102	12q23.3	0.002	0.04	0.084077
C12orf45	121053	12q23.3	0.002	0.04	0.084077
ALDH1L2	160428	12q23.3	0.002	0.04	0.084077
KIAA1033	23325	12q23.3	0.002	0.04	0.084077
APPL2	55198	12q23.3	0.002	0.04	0.084077
C12orf75	387882	12q23.3	0.002	0.04	0.084077
MIR4671	100616380	1q42.2	0.069	0.0035	0.0841453
C1orf31	388753	1q42.2	0.069	0.0035	0.0841453
TARBP1	6894	1q42.2	0.069	0.0035	0.0841453
LOC100506795	100506795	1q42.2	0.069	0.0035	0.0841453
IRF2BP2	359948	1q42.3	0.069	0.0035	0.0841453
LINC00184	100302691	1q42.3	0.069	0.0035	0.0841453
LOC100506810	100506810	1q42.3	0.069	0.0035	0.0841453
TOMM20	9804	1q42.3	0.069	0.0035	0.0841453
RBM34	23029	1q42.3	0.069	0.0035	0.0841453
SNORA14B	677802	1q42.3	0.069	0.0035	0.0841453
MIR4753	100616224	1q42.3	0.069	0.0035	0.0841453
RYR2	6262	1q43	0.063	0.0035	0.0841529
SOX9	6662	17q24.3	0.071	0.234	0.084167
ERO1LB	56605	1q42.3	0.069	0.0055	0.0848224
LGALS8	3964	1q43	0.063	0.0025	0.0848235
BEND6	221336	6p12.1	-0.006	0.002	0.0848267
KIAA1586	57691	6p12.1	-0.006	0.002	0.0848267
ZNF451	26036	6p12.1	-0.006	0.002	0.0848267
BAG2	9532	6p11.2	-0.006	0.002	0.0848267
RAB23	51715	6p11.2	-0.006	0.002	0.0848267
UBQLN1	29979	9q21.32	-0.012	-0.0805	0.0848344
ODZ2	57451	5q34	-0.026	-0.1735	0.0848376
GDA	9615	9q21.13	-0.013	-0.0645	0.0848464
ZFAND5	7763	9q21.13	-0.013	-0.0645	0.0848464
PGM5	5239	9q21.11	-0.012	-0.0645	0.0848485
MRC2	9902	17q23.2	0.071	0.212	0.0855071
2015-03-10	162333	17q23.2	0.071	0.212	0.0855071
SLIT3	6586	5q34	-0.026	-0.146	0.0855115
LINC00338	654434	17q25.2	0.071	0.2155	0.0855115
SCARNA16	677781	17q25.2	0.071	0.2155	0.0855115
LARP4B	23185	10p15.3	0.017	0.127	0.085518
BCR	613	22q11.23	-0.008	0.0095	0.0855191
CES5AP1	649264	22q11.23	-0.008	0.0095	0.0855191
FBXW4P1	26226	22q11.23	-0.008	0.0095	0.0855191
GGTLC2	91227	22q11.22	-0.008	0.0095	0.0855191
GNAZ	2781	22q11.22	-0.008	0.0095	0.0855191
IGLL5	100423062	22q11.22	-0.008	0.0095	0.0855191
LOC648691	648691	22q11.22	-0.008	0.0095	0.0855191
LOC96610	96610	22q11.22	-0.008	0.0095	0.0855191
MIR650	723778	22q11.22	-0.008	0.0095	0.0855191
POM121L1P	25812	22q11.22	-0.008	0.0095	0.0855191
PRAME	23532	22q11.22	-0.008	0.0095	0.0855191
RAB36	9609	22q11.22	-0.008	0.0095	0.0855191
RTDR1	27156	22q11.22	-0.008	0.0095	0.0855191
TOP3B	8940	22q11.22	-0.008	0.0095	0.0855191
VPREB1	7441	22q11.22	-0.008	0.0095	0.0855191
ZDHHC8P1	150244	22q11.23	-0.008	0.0095	0.0855191
ZNF280A	129025	22q11.22	-0.008	0.0095	0.0855191
ZNF280B	140883	22q11.22	-0.008	0.0095	0.0855191
hsa-mir-650	-761	22q11.22	-0.008	0.0095	0.0855191
LINC00173	100287569	12q24.22	0.006	0.053	0.0861016
MAP1LC3B2	643246	12q24.22	0.006	0.053	0.0861016
C12orf49	79794	12q24.22	0.006	0.053	0.0861016
MAP4K4	9448	2q11.2	0	0	0.0861654
IL1R2	7850	2q11.2	0	0	0.0861654
SULT1B1	27284	4q13.3	-0.045	-0.004	0.0861841
EIF4A3	9775	17q25.3	0.082	0.2155	0.0861907
GRWD1	83743	19q13.33	0.013	0.1305	0.0861907
KCNJ14	3770	19q13.33	0.013	0.1305	0.0861907
CYTH2	9266	19q13.33	0.013	0.1305	0.0861907
SPHK1	8877	17q25.1	0.071	0.2155	0.0861918
UBE2O	63893	17q25.1	0.071	0.2155	0.0861918
AANAT	15	17q25.1	0.071	0.2155	0.0861918
RHBDF2	79651	17q25.1	0.071	0.2155	0.0861918
CYGB	114757	17q25.1	0.071	0.2155	0.0861918
PRCD	768206	17q25.1	0.071	0.2155	0.0861918
LOC100507246	100507246	17q25.1	0.071	0.2155	0.0861918
SNORD1C	677850	17q25.1	0.071	0.2155	0.0861918
SNORD1B	677849	17q25.1	0.071	0.2155	0.0861918
SNORD1A	677848	17q25.1	0.071	0.2155	0.0861918
ST6GALNAC2	10610	17q25.1	0.071	0.2155	0.0861918
ST6GALNAC1	55808	17q25.1	0.071	0.2155	0.0861918
MXRA7	439921	17q25.1	0.071	0.2155	0.0861918
JMJD6	23210	17q25.1	0.071	0.2155	0.0861918
METTL23	124512	17q25.1	0.071	0.2155	0.0861918
MFSD11	79157	17q25.1	0.071	0.2155	0.0861918
MIR636	693221	17q25.1	0.071	0.2155	0.0861918
SRSF2	6427	17q25.1	0.071	0.2155	0.0861918
hsa-mir-636	-1155	17q25.1	0.071	0.2155	0.0861918
MGAT5B	146664	17q25.2	0.071	0.2155	0.0861918
SYT14	255928	1q32.2	0.024	0.0025	0.0868467
C1orf133	574036	1q32.2	0.024	0.0025	0.0868467
SERTAD4	56256	1q32.2	0.024	0.0025	0.0868467
DCAF7	10238	17q23.3	0.075	0.2335	0.086871
DHX15	1665	4p15.2	-0.069	-0.0185	0.0868721
COX6A1	1337	12q24.31	0	0.04	0.0874736
GATC	283459	12q24.31	0	0.04	0.0874736
TRIAP1	51499	12q24.31	0	0.04	0.0874736
SRSF9	8683	12q24.31	0	0.04	0.0874736
STAP1	26228	4q13.2	-0.052	-0.0045	0.0875556
GNAQ	2776	9q21.2	-0.012	-0.0535	0.0875589
DHX40	79665	17q23.1	0.021	0.1455	0.0875589
PSMB3	5691	17q12	0.011	0.0645	0.0875622
PIP4K2B	8396	17q12	0.011	0.0645	0.0875622
CWC25	54883	17q12	0.011	0.0645	0.0875622
MIR4727	100616416	17q12	0.011	0.0645	0.0875622
C9orf153	389766	9q21.33	-0.005	-0.057	0.0875645
ISCA1	81689	9q21.33	-0.005	-0.057	0.0875645
ZCCHC6	79670	9q21.33	-0.005	-0.057	0.0875645
GAS1	2619	9q21.33	-0.005	-0.057	0.0875645
LOC440173	440173	9q21.33	-0.005	-0.057	0.0875645
LOC494127	494127	9q21.33	-0.005	-0.057	0.0875645
C9orf170	401535	9q21.33	-0.005	-0.057	0.0875645
ZNF248	57209	10p11.1	0.002	0.048	0.0875645
PLSCR2	57047	3q24	0.076	0.2435	0.0875678
TMEM74	157753	8q23.1	0.205	0.4895	0.0882613
KCNK10	54207	14q31.3	-0.006	0.0045	0.0889156
KCNK2	3776	1q41	0.024	0.0025	0.0889223
KCTD3	51133	1q41	0.024	0.0025	0.0889223
LOC100130987	100130987	11q13.2	0.008	0.0395	0.0889335
PCGF2	7703	17q12	0.011	0.0645	0.0889514
VSX2	338917	14q24.3	-0.007	0.0015	0.08962
ABCD4	5826	14q24.3	-0.007	0.0015	0.08962
VRTN	55237	14q24.3	-0.007	0.0015	0.08962
SYNDIG1L	646658	14q24.3	-0.007	0.0015	0.08962
MIR4709	100616211	14q24.3	-0.007	0.0015	0.08962
NPC2	10577	14q24.3	-0.007	0.0015	0.08962
ISCA2	122961	14q24.3	-0.007	0.0015	0.08962
LTBP2	4053	14q24.3	-0.007	0.0015	0.08962
KIAA0317	9870	14q24.3	-0.007	0.0015	0.08962
FCF1	51077	14q24.3	-0.007	0.0015	0.08962
YLPM1	56252	14q24.3	-0.007	0.0015	0.08962
PROX2	283571	14q24.3	-0.007	0.0015	0.08962
DLST	1743	14q24.3	-0.007	0.0015	0.08962
RPS6KL1	83694	14q24.3	-0.007	0.0015	0.08962
PGF	5228	14q24.3	-0.007	0.0015	0.08962
EIF2B2	8892	14q24.3	-0.007	0.0015	0.08962
MLH3	27030	14q24.3	-0.007	0.0015	0.08962
ACYP1	97	14q24.3	-0.007	0.0015	0.08962
ZC2HC1C	79696	14q24.3	-0.007	0.0015	0.08962
NEK9	91754	14q24.3	-0.007	0.0015	0.08962
TMED10	10972	14q24.3	-0.007	0.0015	0.08962
FOS	2353	14q24.3	-0.007	0.0015	0.08962
LOC731223	731223	14q24.3	-0.007	0.0015	0.08962
JDP2	122953	14q24.3	-0.007	0.0015	0.08962
BATF	10538	14q24.3	-0.007	0.0015	0.08962
FLVCR2	55640	14q24.3	-0.007	0.0015	0.08962
C14orf1	11161	14q24.3	-0.007	0.0015	0.08962
TTLL5	23093	14q24.3	-0.007	0.0015	0.08962
TGFB3	7043	14q24.3	-0.007	0.0015	0.08962
IFT43	112752	14q24.3	-0.007	0.0015	0.08962
C14orf118	55668	14q24.3	-0.007	0.0015	0.08962
ESRRB	2103	14q24.3	-0.007	0.0015	0.08962
LINC00052	145978	15q25.3	-0.008	-0.021	0.0896346
DCTN5	84516	16p12.2	0.009	-0.016	0.0896615
PLK1	5347	16p12.2	0.009	-0.016	0.0896615
CHP2	63928	16p12.2	0.009	-0.016	0.0896615
USH2A	7399	1q41	0.024	0.0025	0.0903288
AKAP13	11214	15q25.3	-0.008	-0.021	0.0903334
KLRB1	3820	12p13.31	0.006	0.0245	0.0903424
LOC374443	374443	12p13.31	0.006	0.0245	0.0903424
CLEC2D	29121	12p13.31	0.006	0.0245	0.0903424
[truncated: 22,175 more rows]
